# Supplementary material for: Combined burden and functional impact tests for cancer driver discovery using DriverPower
Source: Nat Commun. 2020 Feb 5;11:734. doi: 10.1038/s41467-019-13929-1 (PMC7002750; doi:10.1038/s41467-019-13929-1)
Supplement: Supplementary file 4 — Supplementary Data 1 [file 41467_2019_13929_MOESM4_ESM.xlsx]

## Sheet: Sheet1
Cohort	N used	N total	Used as single tumour type	Used as pan-cancer	Full name
Liver-HCC	314	314	TRUE	TRUE	Liver - Hepatocellular carcinoma
Panc-AdenoCA	232	232	TRUE	TRUE	Pancrease - Adenocarcinoma
Prost-AdenoCA	199	199	TRUE	TRUE	Prostate - Adenocarcinoma
Breast-AdenoCA	195	195	TRUE	TRUE	Breast - Adenocarcinoma
Kidney-RCC	143	143	TRUE	TRUE	Kidney - Renal cell carcinoma
CNS-Medullo	141	141	TRUE	TRUE	CNS - Medulloblastoma
Ovary-AdenoCA	110	110	TRUE	TRUE	Ovary - Adenocarcinoma
Lymph-BNHL	104	105	TRUE	FALSE	Lymphoid - Mature B-cell lymphoma
Eso-AdenoCA	95	97	TRUE	TRUE	Esophagus - Adenocarcinoma
Lymph-CLL	90	90	TRUE	FALSE	Lymphoid - Chronic lymphocytic leukemia
CNS-PiloAstro	89	89	TRUE	TRUE	CNS - Non-diffuse glioma
Panc-Endocrine	81	81	TRUE	TRUE	Pancrease - Neuroendocrine tumor
Skin-Melanoma	65	107	TRUE	FALSE	Skin - Melanoma
Stomach-AdenoCA	65	68	TRUE	TRUE	Stomach - Adenocarcinoma
Head-SCC	55	56	TRUE	TRUE	Head/Neck - Squamous cell carcinoma
Thy-AdenoCA	48	48	TRUE	TRUE	Thyroid - Adenocarcinoma, low grade
Lung-SCC	45	47	TRUE	TRUE	Lung - Squamous cell carcinoma
ColoRect-AdenoCA	43	52	TRUE	TRUE	Colon/Rectum - Adenocarcinoma
Kidney-ChRCC	43	43	TRUE	TRUE	Kidney - Renal cell carcinoma, chromophone
Uterus-AdenoCA	41	44	TRUE	TRUE	Uterus - Adenocarcinoma
CNS-GBM	38	39	TRUE	TRUE	CNS - Diffuse glioma
Bone-Osteosarc	36	36	TRUE	TRUE	Bone/SoftTissue - Sarcoma, bone
Bone-Leiomyo	34	34	TRUE	TRUE	Bone/SoftTissue - Sarcoma, soft tissue
Biliary-AdenoCA	33	34	TRUE	TRUE	Biliary - Adenocarcinoma
Lung-AdenoCA	33	37	TRUE	TRUE	Lung - Adenocarcinoma
Bladder-TCC	23	23	TRUE	TRUE	Bladder - Transitional cell carcinoma
Myeloid-MPN	23	23	TRUE	TRUE	Myeloid - Myeloproliferative neoplasm
CNS-Oligo	18	18	TRUE	TRUE	CNS - Diffuse glioma
Cervix-SCC	18	18	TRUE	TRUE	Cervix - Squamous cell carcinoma
Breast-LobularCA	13	13	FALSE	TRUE	Breast - Lobular carcinoma
Myeloid-AML	13	13	FALSE	TRUE	Myeloid - Acute myeloid leukemia
Bone-Epith	11	11	FALSE	TRUE	Bone/SoftTissue - Bone neoplasm, epithelioid
Bone-Cart	9	9	FALSE	TRUE	Bone/SoftTissue - Cartilaginous neoplasm, benign, bone
Bone-Osteoblast	5	5	FALSE	TRUE	Bone/SoftTissue - Osteoblastoma
Breast-DCIS	3	3	FALSE	TRUE	Breast - Ductal carcinoma in situ
Cervix-AdenoCA	2	2	FALSE	TRUE	Cervix - Adenocarcinoma
Lymph-NOS	2	2	FALSE	FALSE	Lymphoid - Not otherwise specified
Myeloid-MDS	2	2	FALSE	TRUE	Myeloid - Myelodysplastic syndrome
