# Supplementary material for: Combined burden and functional impact tests for cancer driver discovery using DriverPower
Source: Nat Commun. 2020 Feb 5;11:734. doi: 10.1038/s41467-019-13929-1 (PMC7002750; doi:10.1038/s41467-019-13929-1)
Supplement: Supplementary file 5 — Supplementary Data 2 [file 41467_2019_13929_MOESM5_ESM.xlsx]

## Sheet: Sheet1
Feature Name	URL	Group Name	Ovary-AdenoCA.rndlasso	CNS-PiloAstro.rndlasso	Liver-HCC.rndlasso	CNS-Oligo.rndlasso	Panc-Endocrine.rndlasso	Kidney-RCC.rndlasso	Prost-AdenoCA.rndlasso	Thy-AdenoCA.rndlasso	Lymph-BNHL.rndlasso	Uterus-AdenoCA.rndlasso	Breast-AdenoCA.rndlasso	Lung-AdenoCA.rndlasso	Panc-AdenoCA.rndlasso	Eso-AdenoCA.rndlasso	Head-SCC.rndlasso	CNS-Medullo.rndlasso	CNS-GBM.rndlasso	Bone-Leiomyo.rndlasso	ColoRect-AdenoCA.rndlasso	Cervix-SCC.rndlasso	Lymph-CLL.rndlasso	Skin-Melanoma.rndlasso	Kidney-ChRCC.rndlasso	Stomach-AdenoCA.rndlasso	Lung-SCC.rndlasso	Bladder-TCC.rndlasso	Biliary-AdenoCA.rndlasso	Bone-Osteosarc.rndlasso	Myeloid-MPN.rndlasso	PanCan.rndlasso	Ovary-AdenoCA.gbm	CNS-PiloAstro.gbm	Liver-HCC.gbm	CNS-Oligo.gbm	Panc-Endocrine.gbm	Kidney-RCC.gbm	Prost-AdenoCA.gbm	Thy-AdenoCA.gbm	Lymph-BNHL.gbm	Uterus-AdenoCA.gbm	Breast-AdenoCA.gbm	Lung-AdenoCA.gbm	Panc-AdenoCA.gbm	Eso-AdenoCA.gbm	Head-SCC.gbm	CNS-Medullo.gbm	CNS-GBM.gbm
GERP	http://mendel.stanford.edu/SidowLab/downloads/gerp/	Conservation	0.208	0.182	0.162	0.178	0.172	0.336	0.212	0.152	0.212	0.188	0.178	0.066	0.126	0.03	0.038	0.132	0.294	0.15	0.184	0.17	0.36	0.086	0.234	0.116	0.066	0.3	0.29	0.114	0.292	0.058	0.00334011	0.0148853	0.00139689	0.00265062	0.00376065	0.00354856	0.00340958	0.00317212	0.0244913	0.00466232	0.00513833	0.0022514	0.00257903	0.00103653	0.00310158	0.00349018	0.00270998
pphastCons46way	http://hgdownload.cse.ucsc.edu/goldenPath/hg19/phastCons46way/primates/	Conservation	0.554	0.828	0.528	0.788	0.876	0.91	0.222	0.772	0.618	0.764	0.872	0.598	0.31	0.35	0.73	0.654	0.92	0.848	0.538	0.766	0.894	0.484	0.712	0.48	0.536	0.874	0.876	0.898	0.758	0.544	0.00206024	0.00209377	0.000881024	0.00216388	0.00253103	0.00231511	0.00197092	0.00200366	0.00195691	0.00267228	0.00251156	0.0014311	0.00143449	0.000613183	0.00201502	0.00236383	0.00164819
pphyloP46way	http://hgdownload.cse.ucsc.edu/goldenPath/hg19/phyloP46way/primates/	Conservation	0.804	0.066	0.196	0.09	0.192	0.548	0.99	0.056	0.478	0.632	0.366	0.498	0.52	0	0.514	0.824	0.642	0.284	0.536	0.066	0.354	0.262	0.116	0.07	0.46	0.204	0.294	0.27	0.118	0.194	0.00312742	0.0059764	0.00113745	0.00303161	0.00216031	0.00233724	0.00384996	0.0020912	0.00400198	0.00395989	0.00277008	0.00166064	0.00151018	0.000602261	0.00227466	0.00631763	0.00262584
vphastCons46way	http://hgdownload.cse.ucsc.edu/goldenPath/hg19/phastCons46way/vertebrate/	Conservation	0.192	0.468	0.438	0.45	0.482	0.43	0.058	0.432	0.314	0.242	0.404	0.192	0.114	0.086	0.24	0.184	0.226	0.28	0.166	0.462	0.46	0.056	0.422	0.246	0.162	0.522	0.386	0.418	0.59	0.262	0.00118149	0.00415957	0.000602162	0.00202784	0.00119328	0.0012707	0.00123523	0.00139624	0.00112691	0.00148656	0.0017319	0.000914878	0.000873005	0.000407758	0.00111669	0.00166923	0.0012756
E003-DNase	http://egg2.wustl.edu/roadmap/data/byFileType/peaks/consolidated/narrowPeak/E003-DNase.macs2.narrowPeak.gz	DNA_accessibility	0	0	0	0	0	0	0	0	0	0	0	0	0	0	0	0	0	0	0	0	0	0	0	0	0	0	0	0	0	0	0.000262197	0.00153789	0.000117371	0.000323247	0.000370536	0.000316958	0.000276509	0.000323302	0.000392163	0.00039586	0.000412366	0.000246223	0.000229441	9.14185e-05	0.000442874	0.000378885	0.000298625
E004-DNase	http://egg2.wustl.edu/roadmap/data/byFileType/peaks/consolidated/narrowPeak/E004-DNase.macs2.narrowPeak.gz	DNA_accessibility	0	0	0	0	0	0	0	0	0	0	0	0	0	0	0	0	0	0	0	0	0	0	0	0	0	0	0	0	0	0	0.000245496	0.000254389	0.000105291	0.000275996	0.000396979	0.000256028	0.000266766	0.000212094	0.000148423	0.000365768	0.000362363	0.000234818	0.00022272	8.31961e-05	0.000268582	0.000349675	0.000223485
E005-DNase	http://egg2.wustl.edu/roadmap/data/byFileType/peaks/consolidated/narrowPeak/E005-DNase.macs2.narrowPeak.gz	DNA_accessibility	0	0	0	0	0	0	0	0	0	0	0	0	0	0	0	0	0	0	0	0	0	0	0	0	0	0	0	0	0	0	0.000191032	0.000222451	0.00010517	0.000374361	0.000265979	0.000266359	0.000187649	0.000364334	0.000213354	0.000350928	0.000256329	0.00018353	0.000170434	7.1457e-05	0.000278848	0.00030912	0.00026191
E006-DNase	http://egg2.wustl.edu/roadmap/data/byFileType/peaks/consolidated/narrowPeak/E006-DNase.macs2.narrowPeak.gz	DNA_accessibility	0	0	0	0	0	0	0	0	0	0	0	0	0	0	0	0	0	0	0	0	0	0	0	0	0	0	0	0	0	0	0.000188854	0.000178758	0.000105026	0.000267911	0.000233539	0.000240761	0.000201957	0.000256955	0.00014809	0.000302921	0.000305259	0.000156938	0.000205649	8.51692e-05	0.000273363	0.0002853	0.000231251
E007-DNase	http://egg2.wustl.edu/roadmap/data/byFileType/peaks/consolidated/narrowPeak/E007-DNase.macs2.narrowPeak.gz	DNA_accessibility	0	0	0	0	0	0	0	0	0	0	0	0	0	0	0	0	0	0	0	0	0	0	0	0	0	0	0	0	0	0	0.000223902	0.000177327	0.000101372	0.000182892	0.000329794	0.000304637	0.000221117	0.000262616	0.000123227	0.000267625	0.000312286	0.000190533	0.000171694	7.23752e-05	0.000187525	0.000290692	0.00023313
E008-DNase	http://egg2.wustl.edu/roadmap/data/byFileType/peaks/consolidated/narrowPeak/E008-DNase.macs2.narrowPeak.gz	DNA_accessibility	0	0	0	0	0	0	0	0	0	0	0	0	0	0	0	0	0	0	0	0	0	0	0	0	0	0	0	0	0	0	8.0427e-05	8.14936e-05	4.76679e-05	0.0001818	0.00012655	0.000113972	0.000117534	0.000129065	0.000117132	0.000162827	0.000123768	9.94034e-05	6.90103e-05	3.73309e-05	0.000106294	0.000155102	7.53794e-05
E017-DNase	http://egg2.wustl.edu/roadmap/data/byFileType/peaks/consolidated/narrowPeak/E017-DNase.macs2.narrowPeak.gz	DNA_accessibility	0	0	0	0	0	0	0	0	0	0	0	0	0	0	0	0	0	0	0	0	0	0	0	0	0	0	0	0	0	0	0.000197613	0.000130269	8.89346e-05	0.000339095	0.000206458	0.000200481	0.000154098	0.000228715	0.000775003	0.000277272	0.000288915	0.000161038	0.000166993	7.60458e-05	0.000286429	0.000254731	0.000184343
E021-DNase	http://egg2.wustl.edu/roadmap/data/byFileType/peaks/consolidated/narrowPeak/E021-DNase.macs2.narrowPeak.gz	DNA_accessibility	0.592	0.61	0.322	0.536	0.586	0.748	0.486	0.528	0.166	0.8	0.71	0.324	0.596	0.1	0.358	0.662	0.67	0.56	0.252	0.586	0.61	0.306	0.536	0.218	0.34	0.686	0.524	0.55	0.61	0.274	0.000306222	0.000722903	0.000148871	0.000297562	0.000459222	0.000298662	0.000261278	0.000350579	0.000140962	0.000676177	0.000324095	0.000220141	0.000219036	9.33653e-05	0.000300312	0.000312083	0.000217391
E022-DNase	http://egg2.wustl.edu/roadmap/data/byFileType/peaks/consolidated/narrowPeak/E022-DNase.macs2.narrowPeak.gz	DNA_accessibility	0.636	0.51	0.314	0.548	0.618	0.772	0.458	0.438	0.07	0.634	0.526	0.336	0.23	0.008	0.354	0.54	0.554	0.48	0.16	0.506	0.514	0.188	0.398	0.082	0.15	0.596	0.484	0.43	0.56	0.274	0.000319958	0.000170582	0.000140718	0.000209409	0.000360531	0.000261734	0.000249918	0.00031006	0.000145693	0.000524221	0.000329458	0.000251428	0.000171734	8.36279e-05	0.000285603	0.000356118	0.000249591
E028-DNase	http://egg2.wustl.edu/roadmap/data/byFileType/peaks/consolidated/narrowPeak/E028-DNase.macs2.narrowPeak.gz	DNA_accessibility	0	0	0	0	0	0	0	0	0	0	0	0	0	0	0	0	0	0	0	0	0	0	0	0	0	0	0	0	0	0	0.000119314	0.000138163	6.93047e-05	0.000232149	0.000137533	0.000188213	0.000132352	9.24923e-05	0.000144617	0.000159161	0.000229578	9.13835e-05	0.00012221	6.60156e-05	0.000169803	0.00019947	0.000135933
E029-DNase	http://egg2.wustl.edu/roadmap/data/byFileType/peaks/consolidated/narrowPeak/E029-DNase.macs2.narrowPeak.gz	DNA_accessibility	0	0	0	0	0	0	0	0	0	0	0	0	0	0	0	0	0	0	0	0	0	0	0	0	0	0	0	0	0	0	0.000143828	7.12213e-05	6.08127e-05	0.000100594	0.000196211	0.000133997	9.19596e-05	0.000163138	0.00156727	0.000237447	0.000153382	0.000116731	9.84645e-05	6.90389e-05	0.000173709	0.000166404	0.000142367
E032-DNase	http://egg2.wustl.edu/roadmap/data/byFileType/peaks/consolidated/narrowPeak/E032-DNase.macs2.narrowPeak.gz	DNA_accessibility	0	0	0	0	0	0	0	0	0	0	0	0	0	0	0	0	0	0	0	0	0	0	0	0	0	0	0	0	0	0	0.00012913	0.000125051	6.51289e-05	0.000173429	0.000208322	0.000169068	0.000101302	0.000145807	0.00938787	0.00028258	0.000226717	0.000126212	0.000118223	8.53409e-05	0.000154717	0.00024399	0.000149979
E033-DNase	http://egg2.wustl.edu/roadmap/data/byFileType/peaks/consolidated/narrowPeak/E033-DNase.macs2.narrowPeak.gz	DNA_accessibility	0	0	0	0	0	0	0	0	0	0	0	0	0	0	0	0	0	0	0	0	0	0	0	0	0	0	0	0	0	0	9.75212e-05	9.22637e-05	4.57555e-05	0.000119567	0.000156574	0.000100829	0.00011021	0.000139398	0.000358	0.000141347	0.000164419	9.21538e-05	0.000124432	5.96246e-05	9.69379e-05	0.000203588	0.000109221
E034-DNase	http://egg2.wustl.edu/roadmap/data/byFileType/peaks/consolidated/narrowPeak/E034-DNase.macs2.narrowPeak.gz	DNA_accessibility	0	0	0	0	0	0	0	0	0	0	0	0	0	0	0	0	0	0	0	0	0	0	0	0	0	0	0	0	0	0	0.000128403	8.82622e-05	6.71346e-05	0.000173555	0.000167369	0.000123935	0.000137041	0.00014588	0.000191604	0.000255108	0.000174565	0.000113042	9.5683e-05	6.06082e-05	0.00012307	0.000177142	0.00011523
E046-DNase	http://egg2.wustl.edu/roadmap/data/byFileType/peaks/consolidated/narrowPeak/E046-DNase.macs2.narrowPeak.gz	DNA_accessibility	0	0	0	0	0	0	0	0	0	0	0	0	0	0	0	0	0	0	0	0	0	0	0	0	0	0	0	0	0	0	0.000110765	9.04968e-05	6.40743e-05	0.000209194	8.51927e-05	0.000136982	0.000113673	0.000131984	0.00148324	0.000181025	0.000144505	7.93541e-05	0.000100211	5.82277e-05	0.00011276	0.000142491	6.38909e-05
E050-DNase	http://egg2.wustl.edu/roadmap/data/byFileType/peaks/consolidated/narrowPeak/E050-DNase.macs2.narrowPeak.gz	DNA_accessibility	0	0	0	0	0	0	0	0	0	0	0	0	0	0	0	0	0	0	0	0	0	0	0	0	0	0	0	0	0	0	9.62542e-05	0.000215051	6.86263e-05	0.000143827	0.000228748	0.000147014	0.000133352	0.000254837	0.000119037	0.000182013	0.000144233	0.000104068	0.000127254	5.73962e-05	0.00013929	0.000143516	0.000139623
E051-DNase	http://egg2.wustl.edu/roadmap/data/byFileType/peaks/consolidated/narrowPeak/E051-DNase.macs2.narrowPeak.gz	DNA_accessibility	0	0	0	0	0	0	0	0	0	0	0	0	0	0	0	0	0	0	0	0	0	0	0	0	0	0	0	0	0	0	0.000134106	0.000166405	5.44961e-05	0.000142186	0.000161797	0.000130864	9.92376e-05	0.000149136	0.000205073	0.000235139	0.00014614	0.000125569	9.50457e-05	4.91941e-05	0.000104156	0.000114176	0.000115463
E055-DNase	http://egg2.wustl.edu/roadmap/data/byFileType/peaks/consolidated/narrowPeak/E055-DNase.macs2.narrowPeak.gz	DNA_accessibility	0	0	0	0	0	0	0	0	0	0	0	0	0	0	0	0	0	0	0	0	0	0	0	0	0	0	0	0	0	0	0.000154737	5.3932e-05	5.48012e-05	0.000219413	0.000194433	0.000149691	0.000145526	0.000146349	0.000256128	0.000170295	0.000174726	0.000105965	0.000116699	4.57226e-05	0.000164131	0.00019297	0.000115236
E056-DNase	http://egg2.wustl.edu/roadmap/data/byFileType/peaks/consolidated/narrowPeak/E056-DNase.macs2.narrowPeak.gz	DNA_accessibility	0	0	0	0	0	0	0	0	0	0	0	0	0	0	0	0	0	0	0	0	0	0	0	0	0	0	0	0	0	0	9.36965e-05	8.7706e-05	4.73534e-05	0.000110654	0.000190249	0.000119022	0.000100654	0.000178099	5.97268e-05	0.000132759	0.00014259	8.73009e-05	7.81358e-05	4.17194e-05	0.000126621	0.000118358	0.000106565
E057-DNase	http://egg2.wustl.edu/roadmap/data/byFileType/peaks/consolidated/narrowPeak/E057-DNase.macs2.narrowPeak.gz	DNA_accessibility	0	0	0	0	0	0	0	0	0	0	0	0	0	0	0	0	0	0	0	0	0	0	0	0	0	0	0	0	0	0	0.000119787	0.000195038	6.43358e-05	0.000250527	0.000206622	0.000172905	0.000149249	0.000162842	5.40523e-05	0.00020534	0.000153246	0.000100717	9.83838e-05	5.91046e-05	0.000162248	0.000140493	0.000113148
E059-DNase	http://egg2.wustl.edu/roadmap/data/byFileType/peaks/consolidated/narrowPeak/E059-DNase.macs2.narrowPeak.gz	DNA_accessibility	0	0	0	0	0	0	0	0	0	0	0	0	0	0	0	0	0	0	0	0	0	0	0	0	0	0	0	0	0	0	0.000218867	0.000175968	9.25132e-05	0.00020527	0.00020972	0.000189883	0.00018889	0.000178331	6.67328e-05	0.000204164	0.000240562	0.000142503	0.000126689	8.17121e-05	0.000200172	0.000216391	0.000176458
E080-DNase	http://egg2.wustl.edu/roadmap/data/byFileType/peaks/consolidated/narrowPeak/E080-DNase.macs2.narrowPeak.gz	DNA_accessibility	0	0	0	0	0	0	0	0	0	0	0	0	0	0	0	0	0	0	0	0	0	0	0	0	0	0	0	0	0	0	0.000193537	0.000220311	0.00010317	0.00028223	0.000245181	0.000214516	0.000182494	0.00020338	0.000100992	0.000208944	0.000241313	0.000191031	0.000122674	9.20475e-05	0.000188698	0.000348788	0.000209593
E081-DNase	http://egg2.wustl.edu/roadmap/data/byFileType/peaks/consolidated/narrowPeak/E081-DNase.macs2.narrowPeak.gz	DNA_accessibility	0	0	0	0	0	0	0	0	0	0	0	0	0	0	0	0	0	0	0	0	0	0	0	0	0	0	0	0	0	0	0.000243464	0.00036292	0.000115248	0.000212247	0.000389284	0.000278108	0.000242784	0.000379358	0.000165876	0.000323657	0.000275171	0.000211317	0.000178098	8.78646e-05	0.000221516	0.000308395	0.000292511
E082-DNase	http://egg2.wustl.edu/roadmap/data/byFileType/peaks/consolidated/narrowPeak/E082-DNase.macs2.narrowPeak.gz	DNA_accessibility	0	0	0	0	0	0	0	0	0	0	0	0	0	0	0	0	0	0	0	0	0	0	0	0	0	0	0	0	0	0	0.000175391	0.000897228	0.000115456	0.000252996	0.000300381	0.00020832	0.000206245	0.000339808	9.06812e-05	0.000281054	0.000279296	0.000166134	0.000146559	9.61569e-05	0.000146016	0.000269884	0.000265598
E083-DNase	http://egg2.wustl.edu/roadmap/data/byFileType/peaks/consolidated/narrowPeak/E083-DNase.macs2.narrowPeak.gz	DNA_accessibility	0	0	0	0	0	0	0	0	0	0	0	0	0	0	0	0	0	0	0	0	0	0	0	0	0	0	0	0	0	0	0.000204716	0.00013343	8.24607e-05	0.000258415	0.000258261	0.000214376	0.000110756	0.000247788	0.000122318	0.000295042	0.000259371	0.000144008	0.000139802	8.01985e-05	0.000225285	0.000189934	0.000251162
E084-DNase	http://egg2.wustl.edu/roadmap/data/byFileType/peaks/consolidated/narrowPeak/E084-DNase.macs2.narrowPeak.gz	DNA_accessibility	0	0	0	0	0	0	0	0	0	0	0	0	0	0	0	0	0	0	0	0	0	0	0	0	0	0	0	0	0	0	0.000118565	0.000140909	6.16467e-05	0.00024257	9.94639e-05	0.000212787	0.000189403	0.000143257	5.90025e-05	0.000167166	0.000168009	0.000106978	0.000107011	5.41896e-05	0.000132787	0.000163337	0.000134887
E085-DNase	http://egg2.wustl.edu/roadmap/data/byFileType/peaks/consolidated/narrowPeak/E085-DNase.macs2.narrowPeak.gz	DNA_accessibility	0	0	0	0	0	0	0	0	0	0	0	0	0	0	0	0	0	0	0	0	0	0	0	0	0	0	0	0	0	0	8.15799e-05	6.88843e-05	4.4291e-05	6.70249e-05	0.000103824	0.000139966	0.000113602	7.91761e-05	4.77088e-05	0.000100722	0.00013516	7.81321e-05	7.34474e-05	5.14184e-05	0.000119469	0.000145183	6.30196e-05
E086-DNase	http://egg2.wustl.edu/roadmap/data/byFileType/peaks/consolidated/narrowPeak/E086-DNase.macs2.narrowPeak.gz	DNA_accessibility	0	0	0	0	0	0	0	0	0	0	0	0	0	0	0	0	0	0	0	0	0	0	0	0	0	0	0	0	0	0	0.00032922	0.000164327	0.000113812	0.000286625	0.00031813	0.000253527	0.000191844	0.000333559	0.000131343	0.000317169	0.000452046	0.000199241	0.000155519	9.28389e-05	0.000242136	0.000297949	0.000218288
E088-DNase	http://egg2.wustl.edu/roadmap/data/byFileType/peaks/consolidated/narrowPeak/E088-DNase.macs2.narrowPeak.gz	DNA_accessibility	0	0	0	0	0	0	0	0	0	0	0	0	0	0	0	0	0	0	0	0	0	0	0	0	0	0	0	0	0	0	0.000201259	0.00014537	8.62258e-05	0.000175697	0.000240838	0.000224385	0.000187766	0.000184948	0.000110448	0.000320599	0.000281193	0.000263469	0.000213145	9.36944e-05	0.000158785	0.000197092	0.000232594
E089-DNase	http://egg2.wustl.edu/roadmap/data/byFileType/peaks/consolidated/narrowPeak/E089-DNase.macs2.narrowPeak.gz	DNA_accessibility	0	0	0	0	0	0	0	0	0	0	0	0	0	0	0	0	0	0	0	0	0	0	0	0	0	0	0	0	0	0	0.000141031	0.000695897	9.08183e-05	0.000210634	0.000312109	0.000177985	0.000182925	0.000130601	9.61433e-05	0.000183565	0.000217955	0.000122896	0.000120551	0.000130403	0.000162754	0.00017654	0.000165278
E090-DNase	http://egg2.wustl.edu/roadmap/data/byFileType/peaks/consolidated/narrowPeak/E090-DNase.macs2.narrowPeak.gz	DNA_accessibility	0	0	0	0	0	0	0	0	0	0	0	0	0	0	0	0	0	0	0	0	0	0	0	0	0	0	0	0	0	0	0.000141631	0.00015785	7.73455e-05	0.000266245	0.000366529	0.000224395	0.000141082	0.000200373	7.4681e-05	0.000224701	0.000194908	0.000121676	0.00011068	0.000101779	0.000152989	0.000181103	0.000124791
E091-DNase	http://egg2.wustl.edu/roadmap/data/byFileType/peaks/consolidated/narrowPeak/E091-DNase.macs2.narrowPeak.gz	DNA_accessibility	0	0	0	0	0	0	0	0	0	0	0	0	0	0	0	0	0	0	0	0	0	0	0	0	0	0	0	0	0	0	0.000266296	0.000247185	9.47659e-05	0.00026605	0.00024866	0.00019823	0.000197156	0.000296912	0.000179655	0.000351264	0.000248561	0.000146482	0.000126765	7.46269e-05	0.000281609	0.000218287	0.000177902
E092-DNase	http://egg2.wustl.edu/roadmap/data/byFileType/peaks/consolidated/narrowPeak/E092-DNase.macs2.narrowPeak.gz	DNA_accessibility	0	0	0	0	0	0	0	0	0	0	0	0	0	0	0	0	0	0	0	0	0	0	0	0	0	0	0	0	0	0	9.06673e-05	4.24019e-05	3.22231e-05	0.000128657	9.78525e-05	0.000109354	9.14248e-05	0.000120539	3.21571e-05	0.000143058	0.000107908	8.6055e-05	7.14264e-05	5.30446e-05	8.55016e-05	0.000108913	9.05033e-05
E093-DNase	http://egg2.wustl.edu/roadmap/data/byFileType/peaks/consolidated/narrowPeak/E093-DNase.macs2.narrowPeak.gz	DNA_accessibility	0	0	0	0	0	0	0	0	0	0	0	0	0	0	0	0	0	0	0	0	0	0	0	0	0	0	0	0	0	0	0.000109099	0.000124661	6.97864e-05	0.000179956	0.000232389	0.000139719	0.000104616	0.000222409	0.000805008	0.000156416	0.000197558	0.000116067	7.91137e-05	7.66262e-05	0.0001195	0.000124817	0.000148608
E094-DNase	http://egg2.wustl.edu/roadmap/data/byFileType/peaks/consolidated/narrowPeak/E094-DNase.macs2.narrowPeak.gz	DNA_accessibility	0	0	0	0	0	0	0	0	0	0	0	0	0	0	0	0	0	0	0	0	0	0	0	0	0	0	0	0	0	0	0.000119874	7.88169e-05	5.06365e-05	0.000157128	0.000112422	0.00012794	0.000211904	0.00014598	3.34483e-05	0.000111467	0.000141046	0.000265001	0.000146364	5.98445e-05	9.40561e-05	0.000119836	0.000100888
E097-DNase	http://egg2.wustl.edu/roadmap/data/byFileType/peaks/consolidated/narrowPeak/E097-DNase.macs2.narrowPeak.gz	DNA_accessibility	0	0	0	0	0	0	0	0	0	0	0	0	0	0	0	0	0	0	0	0	0	0	0	0	0	0	0	0	0	0	0.000158244	0.000222982	7.21354e-05	0.000273667	0.000294114	0.000170452	0.000157717	0.000257231	6.04562e-05	0.000208462	0.000210027	0.000139187	0.000146007	9.62497e-05	0.000141777	0.0001998	0.000154702
E098-DNase	http://egg2.wustl.edu/roadmap/data/byFileType/peaks/consolidated/narrowPeak/E098-DNase.macs2.narrowPeak.gz	DNA_accessibility	0	0	0	0	0	0	0	0	0	0	0	0	0	0	0	0	0	0	0	0	0	0	0	0	0	0	0	0	0	0	0.000136435	0.000216659	0.000117731	0.000183813	0.000155703	0.000218903	0.000179417	0.000157244	7.52902e-05	0.000195569	0.000171787	0.000127242	0.000104131	6.78554e-05	0.000104941	0.000155908	0.000150258
E100-DNase	http://egg2.wustl.edu/roadmap/data/byFileType/peaks/consolidated/narrowPeak/E100-DNase.macs2.narrowPeak.gz	DNA_accessibility	0	0	0	0	0	0	0	0	0	0	0	0	0	0	0	0	0	0	0	0	0	0	0	0	0	0	0	0	0	0	0.000130253	0.000173959	7.20211e-05	0.000158866	0.000237046	0.000141285	0.000162773	8.09207e-05	6.69162e-05	0.000166398	0.000174891	0.000125425	7.02358e-05	6.52758e-05	0.000110319	0.000164771	0.000120264
E109-DNase	http://egg2.wustl.edu/roadmap/data/byFileType/peaks/consolidated/narrowPeak/E109-DNase.macs2.narrowPeak.gz	DNA_accessibility	0	0	0	0	0	0	0	0	0	0	0	0	0	0	0	0	0	0	0	0	0	0	0	0	0	0	0	0	0	0	0.000151757	0.000104109	8.1165e-05	9.94294e-05	0.000170747	0.000214483	0.000148252	0.00018084	9.13564e-05	0.000215871	0.000179022	0.000185579	0.000729257	0.000835251	0.000107902	0.000118234	0.000115233
E114-DNase	http://egg2.wustl.edu/roadmap/data/byFileType/peaks/consolidated/narrowPeak/E114-DNase.macs2.narrowPeak.gz	DNA_accessibility	0	0	0	0	0	0	0	0	0	0	0	0	0	0	0	0	0	0	0	0	0	0	0	0	0	0	0	0	0	0	0.0001086	8.37765e-05	9.59011e-05	0.00015899	0.00027665	0.000358813	9.69633e-05	0.000192108	6.16358e-05	0.000165978	0.000190262	0.000119098	0.000122195	6.3086e-05	0.000102486	0.000120203	0.000133737
E116-DNase	http://egg2.wustl.edu/roadmap/data/byFileType/peaks/consolidated/narrowPeak/E116-DNase.macs2.narrowPeak.gz	DNA_accessibility	0	0	0	0	0	0	0	0	0	0	0	0	0	0	0	0	0	0	0	0	0	0	0	0	0	0	0	0	0	0	8.66516e-05	0.000114605	5.76461e-05	9.93428e-05	0.000200637	0.000117218	0.000170398	0.000143535	0.000497698	0.000131234	0.000182882	0.000111388	0.000100044	5.44454e-05	0.000138606	0.000161344	8.69809e-05
E117-DNase	http://egg2.wustl.edu/roadmap/data/byFileType/peaks/consolidated/narrowPeak/E117-DNase.macs2.narrowPeak.gz	DNA_accessibility	0	0	0	0	0	0	0	0	0	0	0	0	0	0	0	0	0	0	0	0	0	0	0	0	0	0	0	0	0	0	0.000129886	0.000127331	4.52382e-05	0.000212341	0.000160824	0.000187873	0.000162965	0.000195254	7.99251e-05	0.000147008	0.000281041	0.000123723	0.000125439	5.82566e-05	0.000161883	0.000155315	0.000115017
E118-DNase	http://egg2.wustl.edu/roadmap/data/byFileType/peaks/consolidated/narrowPeak/E118-DNase.macs2.narrowPeak.gz	DNA_accessibility	0	0	0	0	0	0	0	0	0	0	0	0	0	0	0	0	0	0	0	0	0	0	0	0	0	0	0	0	0	0	0.0001621	7.29707e-05	0.000107538	0.000163515	0.000128802	0.0001962	0.000145611	0.000198649	6.12306e-05	0.000113004	0.00023751	0.000130387	0.000113762	4.55303e-05	0.000116422	0.000140513	0.000136811
E119-DNase	http://egg2.wustl.edu/roadmap/data/byFileType/peaks/consolidated/narrowPeak/E119-DNase.macs2.narrowPeak.gz	DNA_accessibility	0	0	0	0	0	0	0	0	0	0	0	0	0	0	0	0	0	0	0	0	0	0	0	0	0	0	0	0	0	0	0.000129192	0.000122234	4.21947e-05	8.08077e-05	0.000239509	0.000118175	0.000140068	0.000132905	8.6145e-05	0.000166696	0.000173676	0.000133136	9.6055e-05	6.2772e-05	0.000100973	0.000169283	0.000117714
E120-DNase	http://egg2.wustl.edu/roadmap/data/byFileType/peaks/consolidated/narrowPeak/E120-DNase.macs2.narrowPeak.gz	DNA_accessibility	0	0	0	0	0	0	0	0	0	0	0	0	0	0	0	0	0	0	0	0	0	0	0	0	0	0	0	0	0	0	0.000153733	0.000118934	6.54765e-05	8.11646e-05	0.000153345	0.000125744	8.26353e-05	9.74509e-05	6.84594e-05	0.000161588	0.000130883	0.000105711	9.8285e-05	5.12333e-05	0.000134534	0.000136841	0.000102962
E121-DNase	http://egg2.wustl.edu/roadmap/data/byFileType/peaks/consolidated/narrowPeak/E121-DNase.macs2.narrowPeak.gz	DNA_accessibility	0	0	0	0	0	0	0	0	0	0	0	0	0	0	0	0	0	0	0	0	0	0	0	0	0	0	0	0	0	0	0.000125406	0.000141326	4.91519e-05	0.000106379	0.000106909	0.000130509	9.4555e-05	0.000145929	5.61813e-05	9.79836e-05	0.000158642	7.75935e-05	9.32398e-05	4.89683e-05	0.000114005	9.30857e-05	0.000107886
E122-DNase	http://egg2.wustl.edu/roadmap/data/byFileType/peaks/consolidated/narrowPeak/E122-DNase.macs2.narrowPeak.gz	DNA_accessibility	0	0	0	0	0	0	0	0	0	0	0	0	0	0	0	0	0	0	0	0	0	0	0	0	0	0	0	0	0	0	8.91548e-05	6.66659e-05	5.54026e-05	0.000211603	8.95989e-05	0.000101265	9.87179e-05	0.000135257	5.29219e-05	0.000112718	0.000180458	0.000149145	6.59493e-05	3.8429e-05	0.000113396	0.000175536	0.000100351
E123-DNase	http://egg2.wustl.edu/roadmap/data/byFileType/peaks/consolidated/narrowPeak/E123-DNase.macs2.narrowPeak.gz	DNA_accessibility	0	0	0	0	0	0	0	0	0	0	0	0	0	0	0	0	0	0	0	0	0	0	0	0	0	0	0	0	0	0	0.000176643	0.000346937	9.91849e-05	0.000299448	0.000278857	0.000302312	0.000177302	0.000237727	0.000101831	0.000220529	0.00023241	0.00012952	0.000125206	9.36622e-05	0.000178208	0.000179342	0.00024555
E124-DNase	http://egg2.wustl.edu/roadmap/data/byFileType/peaks/consolidated/narrowPeak/E124-DNase.macs2.narrowPeak.gz	DNA_accessibility	0	0	0	0	0	0	0	0	0	0	0	0	0	0	0	0	0	0	0	0	0	0	0	0	0	0	0	0	0	0	0.000135561	7.12965e-05	5.62662e-05	0.000155251	0.00013874	0.000144233	0.00012433	0.000138845	8.53727e-05	0.000155396	0.00015544	0.00013137	0.000113864	5.06843e-05	0.000103696	0.000178857	0.000124312
E125-DNase	http://egg2.wustl.edu/roadmap/data/byFileType/peaks/consolidated/narrowPeak/E125-DNase.macs2.narrowPeak.gz	DNA_accessibility	0	0	0	0	0	0	0	0	0	0	0	0	0	0	0	0	0	0	0	0	0	0	0	0	0	0	0	0	0	0	0.000130227	0.000105273	4.88768e-05	0.000161069	0.000117333	0.000102895	0.000110117	7.10208e-05	5.23254e-05	0.000158874	0.000164671	0.000119336	7.0694e-05	5.06293e-05	0.000101244	0.000169217	0.000112479
E126-DNase	http://egg2.wustl.edu/roadmap/data/byFileType/peaks/consolidated/narrowPeak/E126-DNase.macs2.narrowPeak.gz	DNA_accessibility	0	0	0	0	0	0	0	0	0	0	0	0	0	0	0	0	0	0	0	0	0	0	0	0	0	0	0	0	0	0	0.000145132	0.000104095	7.25398e-05	0.00024307	0.000206519	0.000160904	0.00015554	0.000215727	8.13625e-05	0.000127481	0.000210315	0.000128116	0.000131203	7.49853e-05	0.000130144	0.000278353	0.000155614
E127-DNase	http://egg2.wustl.edu/roadmap/data/byFileType/peaks/consolidated/narrowPeak/E127-DNase.macs2.narrowPeak.gz	DNA_accessibility	0	0	0	0	0	0	0	0	0	0	0	0	0	0	0	0	0	0	0	0	0	0	0	0	0	0	0	0	0	0	0.000147529	0.000181123	7.6711e-05	0.000175914	0.00020185	0.00016422	0.000129476	0.00027476	7.91281e-05	0.000209244	0.000177363	0.00014461	0.000128054	4.97431e-05	0.000157988	0.000161129	0.00015107
E128-DNase	http://egg2.wustl.edu/roadmap/data/byFileType/peaks/consolidated/narrowPeak/E128-DNase.macs2.narrowPeak.gz	DNA_accessibility	0	0	0	0	0	0	0	0	0	0	0	0	0	0	0	0	0	0	0	0	0	0	0	0	0	0	0	0	0	0	0.000113589	8.83794e-05	5.62149e-05	0.000139541	0.000106653	0.000137581	0.000141747	0.000129223	4.26586e-05	0.00015636	0.000113723	0.000107858	3.98216e-05	3.90411e-05	9.1686e-05	9.13138e-05	9.15294e-05
wgEncodeOpenChromChipA549CtcfPkRep1	http://hgdownload.cse.ucsc.edu/goldenPath/hg19/encodeDCC/wgEncodeOpenChromChip/wgEncodeOpenChromChipA549CtcfPkRep1.narrowPeak.gz	DNA_accessibility	0	0	0	0	0	0	0	0	0	0	0	0	0	0	0	0	0	0	0	0	0	0	0	0	0	0	0	0	0	0	3.96741e-05	7.62924e-05	2.55844e-05	4.00587e-05	6.71979e-05	4.11386e-05	1.89072e-05	7.72645e-05	3.04962e-05	6.65739e-05	3.65264e-05	2.23564e-05	3.26646e-05	1.68929e-05	2.6371e-05	4.51063e-05	5.77189e-05
wgEncodeOpenChromChipA549Pol2PkRep1	http://hgdownload.cse.ucsc.edu/goldenPath/hg19/encodeDCC/wgEncodeOpenChromChip/wgEncodeOpenChromChipA549Pol2PkRep1.narrowPeak.gz	DNA_accessibility	0	0	0	0	0	0	0	0	0	0	0	0	0	0	0	0	0	0	0	0	0	0	0	0	0	0	0	0	0	0	0.000120657	0.000443478	5.92138e-05	0.000327324	0.000157608	0.000145628	0.000164951	0.000227902	0.000112561	0.000178573	0.000166119	0.00011633	0.000101291	7.60767e-05	0.000214489	0.000216039	0.000381428
wgEncodeOpenChromChipFibroblCtcfPkRep1	http://hgdownload.cse.ucsc.edu/goldenPath/hg19/encodeDCC/wgEncodeOpenChromChip/wgEncodeOpenChromChipFibroblCtcfPkRep1.narrowPeak.gz	DNA_accessibility	0	0	0	0	0	0	0	0	0	0	0	0	0	0	0	0	0	0	0	0	0	0	0	0	0	0	0	0	0	0	3.9513e-05	0.000247393	4.44829e-05	8.58389e-05	9.94339e-05	5.427e-05	4.17307e-05	0.000126795	2.654e-05	0.000105083	8.92943e-05	3.18973e-05	3.86776e-05	1.97918e-05	6.91801e-05	7.75356e-05	9.62058e-05
wgEncodeOpenChromChipGlioblaCtcfPkRep1	http://hgdownload.cse.ucsc.edu/goldenPath/hg19/encodeDCC/wgEncodeOpenChromChip/wgEncodeOpenChromChipGlioblaCtcfPkRep1.narrowPeak.gz	DNA_accessibility	0	0	0	0	0	0	0	0	0	0	0	0	0	0	0	0	0	0	0	0	0	0	0	0	0	0	0	0	0	0	3.16506e-05	7.70419e-05	2.1827e-05	5.16191e-05	3.85495e-05	2.67421e-05	2.56215e-05	2.91738e-05	2.05943e-05	5.80264e-05	3.27538e-05	2.13418e-05	2.41584e-05	3.10176e-05	5.49767e-05	4.21132e-05	5.27368e-05
wgEncodeOpenChromChipGlioblaPol2PkRep1	http://hgdownload.cse.ucsc.edu/goldenPath/hg19/encodeDCC/wgEncodeOpenChromChip/wgEncodeOpenChromChipGlioblaPol2PkRep1.narrowPeak.gz	DNA_accessibility	0	0	0	0	0	0	0	0	0	0	0	0	0	0	0	0	0	0	0	0	0	0	0	0	0	0	0	0	0	0	0.000132089	0.000427932	4.48147e-05	0.000279994	0.000189251	0.000124213	0.000117618	0.000123572	0.000101405	0.000168038	0.000140037	9.35163e-05	8.4831e-05	4.62817e-05	0.000129151	8.12359e-05	0.000203479
wgEncodeOpenChromChipGm10248CtcfPkRep1	http://hgdownload.cse.ucsc.edu/goldenPath/hg19/encodeDCC/wgEncodeOpenChromChip/wgEncodeOpenChromChipGm10248CtcfPkRep1.narrowPeak.gz	DNA_accessibility	0	0	0	0	0	0	0	0	0	0	0	0	0	0	0	0	0	0	0	0	0	0	0	0	0	0	0	0	0	0	4.85662e-05	8.35441e-05	3.04249e-05	0.000100064	0.000144446	0.000122959	7.88671e-05	7.9558e-05	3.93218e-05	5.25839e-05	0.00011546	4.97402e-05	4.81826e-05	2.88797e-05	6.14653e-05	0.000111619	9.44657e-05
wgEncodeOpenChromChipGm10266CtcfPkRep1	http://hgdownload.cse.ucsc.edu/goldenPath/hg19/encodeDCC/wgEncodeOpenChromChip/wgEncodeOpenChromChipGm10266CtcfPkRep1.narrowPeak.gz	DNA_accessibility	0	0	0	0	0	0	0	0	0	0	0	0	0	0	0	0	0	0	0	0	0	0	0	0	0	0	0	0	0	0	3.51869e-05	4.16165e-05	2.39046e-05	3.35153e-05	2.7574e-05	5.66256e-05	2.20067e-05	5.44157e-05	4.36678e-05	5.38111e-05	7.19272e-05	4.31148e-05	3.57545e-05	2.88599e-05	4.35369e-05	4.03917e-05	5.31432e-05
wgEncodeOpenChromChipGm12878CmycPk	http://hgdownload.cse.ucsc.edu/goldenPath/hg19/encodeDCC/wgEncodeOpenChromChip/wgEncodeOpenChromChipGm12878CmycPk.narrowPeak.gz	DNA_accessibility	0	0	0	0	0	0	0	0	0	0	0	0	0	0	0	0	0	0	0	0	0	0	0	0	0	0	0	0	0	0	9.19257e-05	0.000261368	3.61254e-05	0.000358398	0.000113414	6.1992e-05	8.26326e-05	0.00011848	2.38299e-05	0.000266953	0.000204152	0.00010576	5.50455e-05	1.89628e-05	8.81591e-05	0.000133604	0.000211643
wgEncodeOpenChromChipGm12878CtcfPkRep1	http://hgdownload.cse.ucsc.edu/goldenPath/hg19/encodeDCC/wgEncodeOpenChromChip/wgEncodeOpenChromChipGm12878CtcfPkRep1.narrowPeak.gz	DNA_accessibility	0	0	0	0	0	0	0	0	0	0	0	0	0	0	0	0	0	0	0	0	0	0	0	0	0	0	0	0	0	0	5.20565e-05	6.63966e-05	2.45953e-05	1.76132e-05	9.42348e-05	4.61836e-05	3.00626e-05	6.58711e-05	1.42824e-05	2.92067e-05	3.68131e-05	2.68108e-05	2.28304e-05	1.47019e-05	2.30443e-05	4.43428e-05	4.09534e-05
wgEncodeOpenChromChipGm12878Pol2Pk	http://hgdownload.cse.ucsc.edu/goldenPath/hg19/encodeDCC/wgEncodeOpenChromChip/wgEncodeOpenChromChipGm12878Pol2Pk.narrowPeak.gz	DNA_accessibility	0	0	0	0	0	0	0	0	0	0	0	0	0	0	0	0	0	0	0	0	0	0	0	0	0	0	0	0	0	0	0.000218784	0.000192672	7.08252e-05	0.000646024	0.000195481	0.000172601	0.000174293	0.000218066	0.00246136	0.000268227	0.000200974	0.000146522	9.45772e-05	8.81956e-05	0.000122007	0.000215422	0.000269296
wgEncodeOpenChromChipGm12891CtcfPk	http://hgdownload.cse.ucsc.edu/goldenPath/hg19/encodeDCC/wgEncodeOpenChromChip/wgEncodeOpenChromChipGm12891CtcfPk.narrowPeak.gz	DNA_accessibility	0	0	0	0	0	0	0	0	0	0	0	0	0	0	0	0	0	0	0	0	0	0	0	0	0	0	0	0	0	0	3.44699e-05	0.000134806	2.17866e-05	4.47185e-05	4.69102e-05	3.48145e-05	1.8009e-05	5.85549e-05	3.62055e-05	7.00937e-05	3.12706e-05	1.83188e-05	3.85872e-05	1.21665e-05	3.80754e-05	9.01972e-05	4.06933e-05
wgEncodeOpenChromChipGm12892CtcfPk	http://hgdownload.cse.ucsc.edu/goldenPath/hg19/encodeDCC/wgEncodeOpenChromChip/wgEncodeOpenChromChipGm12892CtcfPk.narrowPeak.gz	DNA_accessibility	0	0	0	0	0	0	0	0	0	0	0	0	0	0	0	0	0	0	0	0	0	0	0	0	0	0	0	0	0	0	1.6846e-05	7.46773e-05	8.84799e-06	5.00241e-05	6.91509e-05	5.59912e-05	2.82367e-05	3.36755e-05	1.80828e-05	3.49105e-05	1.66914e-05	2.06556e-05	1.7491e-05	1.06518e-05	1.93354e-05	0.000205408	3.32288e-05
wgEncodeOpenChromChipGm13976CtcfPkRep1	http://hgdownload.cse.ucsc.edu/goldenPath/hg19/encodeDCC/wgEncodeOpenChromChip/wgEncodeOpenChromChipGm13976CtcfPkRep1.narrowPeak.gz	DNA_accessibility	0	0	0	0	0	0	0	0	0	0	0	0	0	0	0	0	0	0	0	0	0	0	0	0	0	0	0	0	0	0	5.89914e-05	0.000123636	4.65518e-05	0.00010194	0.000128597	0.000128876	0.000154555	0.000132859	7.9359e-05	8.58791e-05	7.98012e-05	7.72053e-05	6.14863e-05	3.3701e-05	8.96373e-05	9.78544e-05	0.000106951
wgEncodeOpenChromChipGm13977CtcfPkRep1	http://hgdownload.cse.ucsc.edu/goldenPath/hg19/encodeDCC/wgEncodeOpenChromChip/wgEncodeOpenChromChipGm13977CtcfPkRep1.narrowPeak.gz	DNA_accessibility	0	0	0	0	0	0	0	0	0	0	0	0	0	0	0	0	0	0	0	0	0	0	0	0	0	0	0	0	0	0	4.9091e-05	5.55272e-05	3.34374e-05	3.94985e-05	2.42804e-05	2.0595e-05	4.32935e-05	3.27355e-05	8.56491e-05	3.16055e-05	2.22889e-05	3.6744e-05	1.9332e-05	2.51522e-05	3.93564e-05	5.41682e-05	4.72012e-05
wgEncodeOpenChromChipGm19238CtcfPk	http://hgdownload.cse.ucsc.edu/goldenPath/hg19/encodeDCC/wgEncodeOpenChromChip/wgEncodeOpenChromChipGm19238CtcfPk.narrowPeak.gz	DNA_accessibility	0	0	0	0	0	0	0	0	0	0	0	0	0	0	0	0	0	0	0	0	0	0	0	0	0	0	0	0	0	0	2.65046e-05	0.000407261	1.63742e-05	4.71212e-05	6.7637e-05	4.10745e-05	2.47613e-05	6.5789e-05	8.13765e-06	2.7166e-05	1.93152e-05	2.2661e-05	1.53555e-05	7.92457e-06	2.35843e-05	1.8667e-05	2.83301e-05
wgEncodeOpenChromChipGm19239CtcfPk	http://hgdownload.cse.ucsc.edu/goldenPath/hg19/encodeDCC/wgEncodeOpenChromChip/wgEncodeOpenChromChipGm19239CtcfPk.narrowPeak.gz	DNA_accessibility	0	0	0	0	0	0	0	0	0	0	0	0	0	0	0	0	0	0	0	0	0	0	0	0	0	0	0	0	0	0	3.38646e-05	5.02857e-05	1.38263e-05	5.22896e-05	2.60559e-05	4.83401e-05	3.46647e-05	7.08665e-05	3.61851e-05	3.74685e-05	5.24775e-05	9.76036e-06	2.32748e-05	1.19349e-05	3.10891e-05	5.82569e-05	3.51365e-05
wgEncodeOpenChromChipGm19240CtcfPk	http://hgdownload.cse.ucsc.edu/goldenPath/hg19/encodeDCC/wgEncodeOpenChromChip/wgEncodeOpenChromChipGm19240CtcfPk.narrowPeak.gz	DNA_accessibility	0	0	0	0	0	0	0	0	0	0	0	0	0	0	0	0	0	0	0	0	0	0	0	0	0	0	0	0	0	0	2.07635e-05	4.9486e-05	2.07899e-05	3.4403e-05	4.21088e-05	2.63921e-05	2.83414e-05	3.12049e-05	2.99417e-05	2.54527e-05	2.09541e-05	1.90999e-05	2.14211e-05	7.36546e-06	3.10343e-05	3.64127e-05	4.75193e-05
wgEncodeOpenChromChipGm20000CtcfPkRep1	http://hgdownload.cse.ucsc.edu/goldenPath/hg19/encodeDCC/wgEncodeOpenChromChip/wgEncodeOpenChromChipGm20000CtcfPkRep1.narrowPeak.gz	DNA_accessibility	0	0	0	0	0	0	0	0	0	0	0	0	0	0	0	0	0	0	0	0	0	0	0	0	0	0	0	0	0	0	0.000121447	0.00015915	8.22231e-05	0.000153711	0.00010688	0.000103938	0.000163198	0.000167768	3.83573e-05	8.39222e-05	9.42942e-05	8.42706e-05	7.00199e-05	4.09999e-05	8.43841e-05	7.02297e-05	0.000115504
wgEncodeOpenChromChipH1hescCmycPk	http://hgdownload.cse.ucsc.edu/goldenPath/hg19/encodeDCC/wgEncodeOpenChromChip/wgEncodeOpenChromChipH1hescCmycPk.narrowPeak.gz	DNA_accessibility	0	0	0	0	0	0	0	0	0	0	0	0	0	0	0	0	0	0	0	0	0	0	0	0	0	0	0	0	0	0	0.000100695	0.000620362	3.61368e-05	0.000187785	9.2521e-05	9.94147e-05	7.16907e-05	0.000302143	0.00010174	0.000192308	4.90473e-05	9.27713e-05	8.19983e-05	2.14981e-05	0.000173155	0.000220582	0.000250726
wgEncodeOpenChromChipH1hescCtcfPk	http://hgdownload.cse.ucsc.edu/goldenPath/hg19/encodeDCC/wgEncodeOpenChromChip/wgEncodeOpenChromChipH1hescCtcfPk.narrowPeak.gz	DNA_accessibility	0	0	0	0	0	0	0	0	0	0	0	0	0	0	0	0	0	0	0	0	0	0	0	0	0	0	0	0	0	0	5.77598e-05	0.000284251	3.91839e-05	6.62785e-05	8.97439e-05	5.92595e-05	6.61913e-05	0.000127211	2.27863e-05	0.000119257	0.000162852	5.83589e-05	4.95636e-05	3.93433e-05	5.35004e-05	0.00014072	0.000105418
wgEncodeOpenChromChipH1hescPol2Pk	http://hgdownload.cse.ucsc.edu/goldenPath/hg19/encodeDCC/wgEncodeOpenChromChip/wgEncodeOpenChromChipH1hescPol2Pk.narrowPeak.gz	DNA_accessibility	0	0	0	0	0	0	0	0	0	0	0	0	0	0	0	0	0	0	0	0	0	0	0	0	0	0	0	0	0	0	0.000137043	0.000160289	6.39541e-05	0.000165706	0.000188181	0.000104067	0.000106103	0.000167572	6.59869e-05	0.000148225	0.000101344	9.35568e-05	5.35205e-05	3.98018e-05	8.6712e-05	0.000142892	0.000103415
wgEncodeOpenChromChipHelas3CmycPk	http://hgdownload.cse.ucsc.edu/goldenPath/hg19/encodeDCC/wgEncodeOpenChromChip/wgEncodeOpenChromChipHelas3CmycPk.narrowPeak.gz	DNA_accessibility	0	0	0	0	0	0	0	0	0	0	0	0	0	0	0	0	0	0	0	0	0	0	0	0	0	0	0	0	0	0	5.91332e-05	0.000109372	1.21665e-05	0.000115946	0.000134785	1.73964e-05	7.62521e-05	3.66437e-05	6.21803e-05	0.000124487	4.46734e-05	1.6101e-05	5.97783e-05	8.57291e-06	8.49907e-05	7.32326e-05	6.53248e-05
wgEncodeOpenChromChipHelas3CtcfPk	http://hgdownload.cse.ucsc.edu/goldenPath/hg19/encodeDCC/wgEncodeOpenChromChip/wgEncodeOpenChromChipHelas3CtcfPk.narrowPeak.gz	DNA_accessibility	0	0	0	0	0	0	0	0	0	0	0	0	0	0	0	0	0	0	0	0	0	0	0	0	0	0	0	0	0	0	3.65127e-05	4.60402e-05	3.43907e-05	5.82746e-05	7.74061e-05	4.0328e-05	6.67311e-05	0.000128252	1.36151e-05	6.34489e-05	6.54087e-05	3.99105e-05	2.70704e-05	1.51077e-05	6.40527e-05	9.70281e-05	0.000100268
wgEncodeOpenChromChipHelas3Pol2Pk	http://hgdownload.cse.ucsc.edu/goldenPath/hg19/encodeDCC/wgEncodeOpenChromChip/wgEncodeOpenChromChipHelas3Pol2Pk.narrowPeak.gz	DNA_accessibility	0	0	0	0	0	0	0	0	0	0	0	0	0	0	0	0	0	0	0	0	0	0	0	0	0	0	0	0	0	0	8.45784e-05	0.000141029	6.0372e-05	0.000179927	9.29034e-05	0.000184901	0.000116015	0.000423502	5.23313e-05	0.000131721	0.00015284	6.5468e-05	5.05255e-05	1.81964e-05	9.31547e-05	5.5513e-05	0.000111268
wgEncodeOpenChromChipHepg2CmycPk	http://hgdownload.cse.ucsc.edu/goldenPath/hg19/encodeDCC/wgEncodeOpenChromChip/wgEncodeOpenChromChipHepg2CmycPk.narrowPeak.gz	DNA_accessibility	0	0	0	0	0	0	0	0	0	0	0	0	0	0	0	0	0	0	0	0	0	0	0	0	0	0	0	0	0	0	4.42014e-05	0.000212142	1.97905e-05	0.000138481	5.19586e-05	5.65328e-05	0.0001044	5.50842e-05	3.51392e-05	0.000147325	0.000198079	0.000120044	2.68701e-05	8.90931e-06	4.0989e-05	5.63523e-05	4.1696e-05
wgEncodeOpenChromChipHepg2CtcfPk	http://hgdownload.cse.ucsc.edu/goldenPath/hg19/encodeDCC/wgEncodeOpenChromChip/wgEncodeOpenChromChipHepg2CtcfPk.narrowPeak.gz	DNA_accessibility	0	0	0	0	0	0	0	0	0	0	0	0	0	0	0	0	0	0	0	0	0	0	0	0	0	0	0	0	0	0	2.71909e-05	5.39783e-05	4.05223e-05	7.79403e-06	9.28024e-05	4.34125e-05	3.81378e-05	1.85388e-05	2.48332e-05	3.5812e-05	8.93579e-05	4.51231e-05	3.44879e-05	2.25874e-05	4.20371e-05	8.7336e-05	5.69056e-05
wgEncodeOpenChromChipHepg2Pol2Pk	http://hgdownload.cse.ucsc.edu/goldenPath/hg19/encodeDCC/wgEncodeOpenChromChip/wgEncodeOpenChromChipHepg2Pol2Pk.narrowPeak.gz	DNA_accessibility	0	0	0	0	0	0	0	0	0	0	0	0	0	0	0	0	0	0	0	0	0	0	0	0	0	0	0	0	0	0	0.000145822	9.20206e-05	0.000489909	0.000103761	9.94882e-05	0.000139355	9.94619e-05	0.000193482	5.66702e-05	0.000203872	0.000261618	8.48695e-05	0.000127995	1.93657e-05	0.000201447	0.0001582	0.000148632
wgEncodeOpenChromChipHuvecCmycPk	http://hgdownload.cse.ucsc.edu/goldenPath/hg19/encodeDCC/wgEncodeOpenChromChip/wgEncodeOpenChromChipHuvecCmycPk.narrowPeak.gz	DNA_accessibility	0	0	0	0	0	0	0	0	0	0	0	0	0	0	0	0	0	0	0	0	0	0	0	0	0	0	0	0	0	0	4.09148e-05	0.000102431	1.45449e-05	7.88074e-05	4.82515e-05	4.50799e-05	7.38834e-05	8.21432e-05	4.09181e-05	0.000100563	9.96549e-05	4.67532e-05	4.87871e-05	1.52758e-05	5.31456e-05	4.67144e-05	6.51161e-05
wgEncodeOpenChromChipHuvecCtcfPk	http://hgdownload.cse.ucsc.edu/goldenPath/hg19/encodeDCC/wgEncodeOpenChromChip/wgEncodeOpenChromChipHuvecCtcfPk.narrowPeak.gz	DNA_accessibility	0	0	0	0	0	0	0	0	0	0	0	0	0	0	0	0	0	0	0	0	0	0	0	0	0	0	0	0	0	0	2.40854e-05	2.39074e-05	3.31625e-05	8.37388e-05	7.52309e-05	3.97373e-05	2.8525e-05	2.37434e-05	1.76946e-05	6.71966e-05	6.14134e-05	5.09992e-05	2.91417e-05	3.1554e-05	3.91018e-05	4.65362e-05	5.37783e-05
wgEncodeOpenChromChipHuvecPol2Pk	http://hgdownload.cse.ucsc.edu/goldenPath/hg19/encodeDCC/wgEncodeOpenChromChip/wgEncodeOpenChromChipHuvecPol2Pk.narrowPeak.gz	DNA_accessibility	0	0	0	0	0	0	0	0	0	0	0	0	0	0	0	0	0	0	0	0	0	0	0	0	0	0	0	0	0	0	0.000151606	0.000127614	4.7519e-05	0.000346669	0.00027379	0.000113763	0.000116754	0.000249103	6.73148e-05	0.000141414	0.000154209	9.25809e-05	7.73025e-05	3.56784e-05	0.000101765	6.9565e-05	0.00013095
wgEncodeOpenChromChipK562CmycPk	http://hgdownload.cse.ucsc.edu/goldenPath/hg19/encodeDCC/wgEncodeOpenChromChip/wgEncodeOpenChromChipK562CmycPk.narrowPeak.gz	DNA_accessibility	0	0	0	0	0	0	0	0	0	0	0	0	0	0	0	0	0	0	0	0	0	0	0	0	0	0	0	0	0	0	7.85386e-05	0.000224441	2.38832e-05	6.34561e-05	0.000259153	7.80584e-05	9.49221e-05	0.000199477	3.00654e-05	0.000150935	0.000104723	4.97025e-05	2.84431e-05	2.29397e-05	0.000144286	0.000159305	9.54899e-05
wgEncodeOpenChromChipK562CtcfPk	http://hgdownload.cse.ucsc.edu/goldenPath/hg19/encodeDCC/wgEncodeOpenChromChip/wgEncodeOpenChromChipK562CtcfPk.narrowPeak.gz	DNA_accessibility	0	0	0	0	0	0	0	0	0	0	0	0	0	0	0	0	0	0	0	0	0	0	0	0	0	0	0	0	0	0	5.04571e-05	9.954e-05	5.10647e-05	4.61976e-05	7.69799e-05	6.57969e-05	3.96714e-05	5.93703e-05	1.68811e-05	7.30835e-05	5.78168e-05	4.68638e-05	3.69462e-05	2.42233e-05	2.25684e-05	6.53172e-05	7.27111e-05
wgEncodeOpenChromChipK562Pol2Pk	http://hgdownload.cse.ucsc.edu/goldenPath/hg19/encodeDCC/wgEncodeOpenChromChip/wgEncodeOpenChromChipK562Pol2Pk.narrowPeak.gz	DNA_accessibility	0	0	0	0	0	0	0	0	0	0	0	0	0	0	0	0	0	0	0	0	0	0	0	0	0	0	0	0	0	0	0.000103454	0.000213982	3.92279e-05	0.000103339	0.000334633	0.000110099	0.000135992	0.000430627	5.93698e-05	9.24401e-05	0.000227284	8.82474e-05	6.87475e-05	3.24922e-05	0.000105913	0.000144466	0.00011032
wgEncodeOpenChromChipKidneyocCtcfPkRep1	http://hgdownload.cse.ucsc.edu/goldenPath/hg19/encodeDCC/wgEncodeOpenChromChip/wgEncodeOpenChromChipKidneyocCtcfPkRep1.narrowPeak.gz	DNA_accessibility	0	0	0	0	0	0	0	0	0	0	0	0	0	0	0	0	0	0	0	0	0	0	0	0	0	0	0	0	0	0	6.7376e-05	0.000107971	5.0437e-05	0.00011802	0.000196285	8.3053e-05	5.82089e-05	0.000250814	1.96655e-05	7.28998e-05	0.000147839	6.74285e-05	4.45108e-05	4.70482e-05	5.15365e-05	0.000119611	0.000100743
wgEncodeOpenChromChipLncapCtcfPkRep1	http://hgdownload.cse.ucsc.edu/goldenPath/hg19/encodeDCC/wgEncodeOpenChromChip/wgEncodeOpenChromChipLncapCtcfPkRep1.narrowPeak.gz	DNA_accessibility	0	0	0	0	0	0	0	0	0	0	0	0	0	0	0	0	0	0	0	0	0	0	0	0	0	0	0	0	0	0	6.40315e-05	0.000101675	2.68801e-05	4.7546e-05	7.32689e-05	9.06114e-05	7.83975e-05	0.000161911	1.26359e-05	6.34648e-05	4.78507e-05	4.56741e-05	4.21008e-05	3.04546e-05	5.01533e-05	7.93981e-05	5.55367e-05
wgEncodeOpenChromChipLungocCtcfPkRep1	http://hgdownload.cse.ucsc.edu/goldenPath/hg19/encodeDCC/wgEncodeOpenChromChip/wgEncodeOpenChromChipLungocCtcfPkRep1.narrowPeak.gz	DNA_accessibility	0	0	0	0	0	0	0	0	0	0	0	0	0	0	0	0	0	0	0	0	0	0	0	0	0	0	0	0	0	0	7.31177e-05	6.01191e-05	6.11186e-05	0.000148796	0.00011255	8.7766e-05	9.66271e-05	0.000122158	3.24162e-05	0.000122962	6.68106e-05	6.49823e-05	5.64807e-05	5.17353e-05	6.17681e-05	6.3097e-05	8.39161e-05
wgEncodeOpenChromChipMcf7CtcfPk	http://hgdownload.cse.ucsc.edu/goldenPath/hg19/encodeDCC/wgEncodeOpenChromChip/wgEncodeOpenChromChipMcf7CtcfPk.narrowPeak.gz	DNA_accessibility	0	0	0	0	0	0	0	0	0	0	0	0	0	0	0	0	0	0	0	0	0	0	0	0	0	0	0	0	0	0	6.81023e-05	0.00010115	2.57486e-05	3.46781e-05	0.000111179	6.43623e-05	8.19283e-05	0.000173537	3.41074e-05	7.71145e-05	5.7803e-05	3.34002e-05	4.70799e-05	2.61057e-05	3.90907e-05	0.000118732	6.92741e-05
wgEncodeOpenChromChipMcf7Pol2PkRep1	http://hgdownload.cse.ucsc.edu/goldenPath/hg19/encodeDCC/wgEncodeOpenChromChip/wgEncodeOpenChromChipMcf7Pol2PkRep1.narrowPeak.gz	DNA_accessibility	0	0	0	0	0	0	0	0	0	0	0	0	0	0	0	0	0	0	0	0	0	0	0	0	0	0	0	0	0	0	0.000106995	0.00024379	7.42938e-05	9.39164e-05	0.000149207	0.000215975	0.000118832	0.000343314	4.73649e-05	0.000151579	0.000411925	9.23812e-05	0.000393281	4.25628e-05	0.000270851	0.000234836	0.000138746
wgEncodeOpenChromChipMedulloCtcfPkRep1	http://hgdownload.cse.ucsc.edu/goldenPath/hg19/encodeDCC/wgEncodeOpenChromChip/wgEncodeOpenChromChipMedulloCtcfPkRep1.narrowPeak.gz	DNA_accessibility	0	0	0	0	0	0	0	0	0	0	0	0	0	0	0	0	0	0	0	0	0	0	0	0	0	0	0	0	0	0	7.60735e-05	8.62747e-05	3.54073e-05	9.02198e-05	6.02173e-05	6.82056e-05	4.65172e-05	4.12861e-05	2.3066e-05	6.05934e-05	7.84415e-05	3.92396e-05	2.48157e-05	2.31457e-05	3.94775e-05	4.94209e-05	6.80943e-05
wgEncodeOpenChromChipNhekCtcfPk	http://hgdownload.cse.ucsc.edu/goldenPath/hg19/encodeDCC/wgEncodeOpenChromChip/wgEncodeOpenChromChipNhekCtcfPk.narrowPeak.gz	DNA_accessibility	0	0	0	0	0	0	0	0	0	0	0	0	0	0	0	0	0	0	0	0	0	0	0	0	0	0	0	0	0	0	3.26963e-05	5.41988e-05	1.81792e-05	5.75707e-05	8.56274e-05	5.35617e-05	3.87176e-05	1.19286e-05	1.91378e-05	8.83228e-05	0.000128651	4.48673e-05	2.12998e-05	7.45795e-06	4.03892e-05	7.88856e-05	3.82893e-05
wgEncodeOpenChromChipPancreasocCtcfPkRep1	http://hgdownload.cse.ucsc.edu/goldenPath/hg19/encodeDCC/wgEncodeOpenChromChip/wgEncodeOpenChromChipPancreasocCtcfPkRep1.narrowPeak.gz	DNA_accessibility	0	0	0	0	0	0	0	0	0	0	0	0	0	0	0	0	0	0	0	0	0	0	0	0	0	0	0	0	0	0	5.5474e-05	3.45214e-05	3.16859e-05	0.000111748	6.59293e-05	2.64882e-05	2.20435e-05	9.05285e-05	1.24407e-05	3.9317e-05	7.00025e-05	2.32269e-05	2.91963e-05	1.75225e-05	3.80527e-05	7.49874e-05	5.63234e-05
wgEncodeOpenChromChipProgfibCtcfPkRep1	http://hgdownload.cse.ucsc.edu/goldenPath/hg19/encodeDCC/wgEncodeOpenChromChip/wgEncodeOpenChromChipProgfibCtcfPkRep1.narrowPeak.gz	DNA_accessibility	0	0	0	0	0	0	0	0	0	0	0	0	0	0	0	0	0	0	0	0	0	0	0	0	0	0	0	0	0	0	3.84744e-05	5.81776e-05	3.75582e-05	8.645e-05	8.10995e-05	2.47466e-05	3.46769e-05	4.94121e-05	2.47411e-05	3.12442e-05	3.73993e-05	3.09076e-05	2.89122e-05	1.29617e-05	6.60343e-05	2.90345e-05	7.69846e-05
wgEncodeOpenChromChipProgfibPol2PkRep1	http://hgdownload.cse.ucsc.edu/goldenPath/hg19/encodeDCC/wgEncodeOpenChromChip/wgEncodeOpenChromChipProgfibPol2PkRep1.narrowPeak.gz	DNA_accessibility	0	0	0	0	0	0	0	0	0	0	0	0	0	0	0	0	0	0	0	0	0	0	0	0	0	0	0	0	0	0	0.000147272	0.000543866	7.47935e-05	0.000381358	0.000468	0.000269068	0.000227333	0.000308679	9.04601e-05	0.000243638	0.000433756	0.000136926	0.000177023	6.93536e-05	0.000166099	0.000294191	0.000110148
wgEncodeOpenChromChipSpleenocCtcfPkRep1	http://hgdownload.cse.ucsc.edu/goldenPath/hg19/encodeDCC/wgEncodeOpenChromChip/wgEncodeOpenChromChipSpleenocCtcfPkRep1.narrowPeak.gz	DNA_accessibility	0	0	0	0	0	0	0	0	0	0	0	0	0	0	0	0	0	0	0	0	0	0	0	0	0	0	0	0	0	0	3.33347e-05	4.52467e-05	5.91938e-05	7.43439e-05	8.08412e-05	7.20069e-05	7.49626e-05	9.96878e-05	4.86201e-05	5.12767e-05	0.000118423	3.70351e-05	4.59097e-05	3.33021e-05	6.24492e-05	5.73142e-05	5.80998e-05
wgEncodeOpenChromDnase8988tPk	http://hgdownload.cse.ucsc.edu/goldenPath/hg19/encodeDCC/wgEncodeOpenChromDnase/wgEncodeOpenChromDnase8988tPk.narrowPeak.gz	DNA_accessibility	0	0	0	0	0	0	0	0	0	0	0	0	0	0	0	0	0	0	0	0	0	0	0	0	0	0	0	0	0	0	0.000111517	5.58405e-05	2.9479e-05	0.000176001	9.47732e-05	0.000123506	7.76503e-05	9.5505e-05	0.000159577	8.01307e-05	6.8464e-05	0.000110491	8.23895e-05	3.34168e-05	6.67455e-05	8.37308e-05	6.4561e-05
wgEncodeOpenChromDnaseA549Pk	http://hgdownload.cse.ucsc.edu/goldenPath/hg19/encodeDCC/wgEncodeOpenChromDnase/wgEncodeOpenChromDnaseA549Pk.narrowPeak.gz	DNA_accessibility	0	0	0	0	0	0	0	0	0	0	0	0	0	0	0	0	0	0	0	0	0	0	0	0	0	0	0	0	0	0	7.16423e-05	0.000161307	3.25495e-05	0.000160684	0.000136332	0.000155355	5.26468e-05	0.000210608	0.000395813	0.000190169	7.33088e-05	5.45618e-05	2.94832e-05	2.39964e-05	7.18913e-05	8.91023e-05	5.98172e-05
wgEncodeOpenChromDnaseAdultcd4th0Pk	http://hgdownload.cse.ucsc.edu/goldenPath/hg19/encodeDCC/wgEncodeOpenChromDnase/wgEncodeOpenChromDnaseAdultcd4th0Pk.narrowPeak.gz	DNA_accessibility	0	0	0	0	0	0	0	0	0	0	0	0	0	0	0	0	0	0	0	0	0	0	0	0	0	0	0	0	0	0	3.62954e-05	0.000335895	1.95982e-05	0.000132792	6.21864e-05	5.46469e-05	3.60701e-05	0.00010068	0.000196114	6.77038e-05	9.56256e-05	4.13498e-05	3.24796e-05	1.97192e-05	5.13016e-05	4.40666e-05	4.83619e-05
wgEncodeOpenChromDnaseAdultcd4th1Pk	http://hgdownload.cse.ucsc.edu/goldenPath/hg19/encodeDCC/wgEncodeOpenChromDnase/wgEncodeOpenChromDnaseAdultcd4th1Pk.narrowPeak.gz	DNA_accessibility	0	0	0	0	0	0	0	0	0	0	0	0	0	0	0	0	0	0	0	0	0	0	0	0	0	0	0	0	0	0	3.8329e-05	3.53269e-05	2.2781e-05	5.53314e-05	3.44671e-05	5.4738e-05	7.31006e-05	4.94159e-05	0.000160831	9.68189e-05	5.45145e-05	3.42361e-05	2.87907e-05	1.7979e-05	4.57373e-05	6.00939e-05	3.60441e-05
wgEncodeOpenChromDnaseCd20ro01794Pk	http://hgdownload.cse.ucsc.edu/goldenPath/hg19/encodeDCC/wgEncodeOpenChromDnase/wgEncodeOpenChromDnaseCd20ro01794Pk.narrowPeak.gz	DNA_accessibility	0	0	0	0	0	0	0	0	0	0	0	0	0	0	0	0	0	0	0	0	0	0	0	0	0	0	0	0	0	0	2.75634e-05	5.81331e-05	2.46558e-05	6.84953e-05	4.83817e-05	4.11721e-05	3.59316e-05	4.98302e-05	8.33684e-05	6.34592e-05	3.82807e-05	3.96442e-05	3.5183e-05	1.29857e-05	3.00409e-05	5.1566e-05	6.47787e-05
wgEncodeOpenChromDnaseCerebellumocPk	http://hgdownload.cse.ucsc.edu/goldenPath/hg19/encodeDCC/wgEncodeOpenChromDnase/wgEncodeOpenChromDnaseCerebellumocPk.narrowPeak.gz	DNA_accessibility	0	0	0	0	0	0	0	0	0	0	0	0	0	0	0	0	0	0	0	0	0	0	0	0	0	0	0	0	0	0	8.87524e-05	9.19942e-05	6.80499e-05	0.000161679	0.000115027	0.000108416	7.93219e-05	0.000169539	0.00311085	0.000119438	9.84313e-05	9.36109e-05	6.96013e-05	3.56486e-05	5.37219e-05	0.000120764	0.000187952
wgEncodeOpenChromDnaseCerebrumfrontalocPk	http://hgdownload.cse.ucsc.edu/goldenPath/hg19/encodeDCC/wgEncodeOpenChromDnase/wgEncodeOpenChromDnaseCerebrumfrontalocPk.narrowPeak.gz	DNA_accessibility	0	0	0	0	0	0	0	0	0	0	0	0	0	0	0	0	0	0	0	0	0	0	0	0	0	0	0	0	0	0	5.49242e-05	7.68387e-05	3.23838e-05	4.40196e-05	5.74493e-05	6.01267e-05	2.82399e-05	3.26857e-05	0.000142472	5.32957e-05	8.91562e-05	7.02866e-05	6.77974e-05	2.57576e-05	5.32324e-05	8.75837e-05	5.89318e-05
wgEncodeOpenChromDnaseChorionPk	http://hgdownload.cse.ucsc.edu/goldenPath/hg19/encodeDCC/wgEncodeOpenChromDnase/wgEncodeOpenChromDnaseChorionPk.narrowPeak.gz	DNA_accessibility	0	0	0	0	0	0	0	0	0	0	0	0	0	0	0	0	0	0	0	0	0	0	0	0	0	0	0	0	0	0	5.98757e-05	6.32227e-05	2.98013e-05	8.53069e-05	9.20189e-05	8.52081e-05	9.39814e-05	8.31045e-05	0.000125651	0.000100658	9.30174e-05	5.59912e-05	4.23246e-05	2.61101e-05	6.10444e-05	0.000113311	5.63002e-05
wgEncodeOpenChromDnaseCllPk	http://hgdownload.cse.ucsc.edu/goldenPath/hg19/encodeDCC/wgEncodeOpenChromDnase/wgEncodeOpenChromDnaseCllPk.narrowPeak.gz	DNA_accessibility	0	0	0	0	0	0	0	0	0	0	0	0	0	0	0	0	0	0	0	0	0	0	0	0	0	0	0	0	0	0	0.000102264	5.32297e-05	4.23246e-05	0.000160292	8.90288e-05	8.04249e-05	4.60768e-05	5.57681e-05	0.000171335	8.53813e-05	7.65103e-05	9.89201e-05	3.95497e-05	4.26903e-05	7.16515e-05	7.67379e-05	7.16003e-05
wgEncodeOpenChromDnaseColo829Pk	http://hgdownload.cse.ucsc.edu/goldenPath/hg19/encodeDCC/wgEncodeOpenChromDnase/wgEncodeOpenChromDnaseColo829Pk.narrowPeak.gz	DNA_accessibility	0	0	0	0	0	0	0	0	0	0	0	0	0	0	0	0	0	0	0	0	0	0	0	0	0	0	0	0	0	0	0.000167895	0.000346708	6.64804e-05	0.000135666	9.32596e-05	0.000169851	0.000193014	0.000118026	6.18442e-05	0.000175834	0.000177322	0.000134326	6.69366e-05	4.63149e-05	7.64567e-05	0.000213925	0.000122444
wgEncodeOpenChromDnaseFibroblPk	http://hgdownload.cse.ucsc.edu/goldenPath/hg19/encodeDCC/wgEncodeOpenChromDnase/wgEncodeOpenChromDnaseFibroblPk.narrowPeak.gz	DNA_accessibility	0	0	0	0	0	0	0	0	0	0	0	0	0	0	0	0	0	0	0	0	0	0	0	0	0	0	0	0	0	0	0.000108795	0.000109506	4.03552e-05	0.000183582	0.000280139	0.000164278	8.47483e-05	0.000165207	0.000245857	0.000130061	0.000146513	8.23983e-05	6.03694e-05	3.99045e-05	6.69278e-05	0.000101875	8.85446e-05
wgEncodeOpenChromDnaseFibroblgm03348Pk	http://hgdownload.cse.ucsc.edu/goldenPath/hg19/encodeDCC/wgEncodeOpenChromDnase/wgEncodeOpenChromDnaseFibroblgm03348Pk.narrowPeak.gz	DNA_accessibility	0	0	0	0	0	0	0	0	0	0	0	0	0	0	0	0	0	0	0	0	0	0	0	0	0	0	0	0	0	0	2.56811e-05	8.02531e-05	2.94781e-05	9.02516e-05	9.70623e-05	6.20212e-05	3.20452e-05	9.43011e-05	2.458e-05	6.03724e-05	8.10376e-05	5.05909e-05	4.14523e-05	2.61411e-05	5.11016e-05	8.85789e-05	3.41247e-05
wgEncodeOpenChromDnaseFibropPk	http://hgdownload.cse.ucsc.edu/goldenPath/hg19/encodeDCC/wgEncodeOpenChromDnase/wgEncodeOpenChromDnaseFibropPk.narrowPeak.gz	DNA_accessibility	0	0	0	0	0	0	0	0	0	0	0	0	0	0	0	0	0	0	0	0	0	0	0	0	0	0	0	0	0	0	3.92155e-05	6.24553e-05	2.4486e-05	3.92735e-05	6.08375e-05	5.50829e-05	3.79043e-05	0.00013476	4.89132e-05	4.52399e-05	2.56482e-05	5.21206e-05	3.08304e-05	2.71156e-05	4.70144e-05	9.5325e-05	3.66113e-05
wgEncodeOpenChromDnaseFibropag08395Pk	http://hgdownload.cse.ucsc.edu/goldenPath/hg19/encodeDCC/wgEncodeOpenChromDnase/wgEncodeOpenChromDnaseFibropag08395Pk.narrowPeak.gz	DNA_accessibility	0	0	0	0	0	0	0	0	0	0	0	0	0	0	0	0	0	0	0	0	0	0	0	0	0	0	0	0	0	0	4.85528e-05	3.13499e-05	3.14185e-05	0.000111005	0.000113197	4.21626e-05	3.41954e-05	7.44921e-05	1.04108e-05	3.05436e-05	7.3285e-05	5.35629e-05	3.48015e-05	2.43706e-05	4.29624e-05	7.64967e-05	2.96287e-05
wgEncodeOpenChromDnaseFibropag08396Pk	http://hgdownload.cse.ucsc.edu/goldenPath/hg19/encodeDCC/wgEncodeOpenChromDnase/wgEncodeOpenChromDnaseFibropag08396Pk.narrowPeak.gz	DNA_accessibility	0	0	0	0	0	0	0	0	0	0	0	0	0	0	0	0	0	0	0	0	0	0	0	0	0	0	0	0	0	0	4.96029e-05	4.11983e-05	2.01451e-05	5.07887e-05	5.08768e-05	3.52892e-05	2.94692e-05	8.73326e-05	2.16628e-05	5.65354e-05	6.09573e-05	2.85389e-05	2.38657e-05	1.42734e-05	3.26312e-05	7.15184e-05	2.29708e-05
wgEncodeOpenChromDnaseFibropag20443Pk	http://hgdownload.cse.ucsc.edu/goldenPath/hg19/encodeDCC/wgEncodeOpenChromDnase/wgEncodeOpenChromDnaseFibropag20443Pk.narrowPeak.gz	DNA_accessibility	0	0	0	0	0	0	0	0	0	0	0	0	0	0	0	0	0	0	0	0	0	0	0	0	0	0	0	0	0	0	2.55444e-05	0.000117272	2.40032e-05	2.81588e-05	2.93522e-05	4.3181e-05	2.67517e-05	8.00225e-05	1.63181e-05	2.82563e-05	5.42981e-05	2.06383e-05	3.6378e-05	2.31286e-05	3.68276e-05	6.91134e-05	4.42807e-05
wgEncodeOpenChromDnaseFrontalcortexocPk	http://hgdownload.cse.ucsc.edu/goldenPath/hg19/encodeDCC/wgEncodeOpenChromDnase/wgEncodeOpenChromDnaseFrontalcortexocPk.narrowPeak.gz	DNA_accessibility	0	0	0	0	0	0	0	0	0	0	0	0	0	0	0	0	0	0	0	0	0	0	0	0	0	0	0	0	0	0	3.38896e-05	8.46021e-05	4.65127e-05	0.000196294	7.38493e-05	7.2487e-05	4.20473e-05	0.000103077	0.000111552	6.18466e-05	7.27652e-05	6.08458e-05	4.30411e-05	1.52716e-05	5.28018e-05	4.76865e-05	3.21069e-05
wgEncodeOpenChromDnaseGcbcellPk	http://hgdownload.cse.ucsc.edu/goldenPath/hg19/encodeDCC/wgEncodeOpenChromDnase/wgEncodeOpenChromDnaseGcbcellPk.narrowPeak.gz	DNA_accessibility	0	0	0	0	0	0	0	0	0	0	0	0	0	0	0	0	0	0	0	0	0	0	0	0	0	0	0	0	0	0	5.45016e-05	5.45948e-05	4.58101e-05	0.000134674	0.000328692	6.49506e-05	4.88991e-05	6.14904e-05	0.0018037	7.27081e-05	5.78362e-05	3.65351e-05	4.34589e-05	1.37119e-05	4.60695e-05	9.49074e-05	6.04856e-05
wgEncodeOpenChromDnaseGlioblaPk	http://hgdownload.cse.ucsc.edu/goldenPath/hg19/encodeDCC/wgEncodeOpenChromDnase/wgEncodeOpenChromDnaseGlioblaPk.narrowPeak.gz	DNA_accessibility	0	0	0	0	0	0	0	0	0	0	0	0	0	0	0	0	0	0	0	0	0	0	0	0	0	0	0	0	0	0	7.28301e-05	8.86132e-05	2.58221e-05	9.19549e-05	7.57797e-05	6.0299e-05	5.60474e-05	8.372e-05	9.68734e-05	9.53072e-05	5.02888e-05	5.16976e-05	3.85718e-05	2.33696e-05	9.09199e-05	6.55173e-05	6.51986e-05
wgEncodeOpenChromDnaseGm10248Pk	http://hgdownload.cse.ucsc.edu/goldenPath/hg19/encodeDCC/wgEncodeOpenChromDnase/wgEncodeOpenChromDnaseGm10248Pk.narrowPeak.gz	DNA_accessibility	0	0	0	0	0	0	0	0	0	0	0	0	0	0	0	0	0	0	0	0	0	0	0	0	0	0	0	0	0	0	5.44265e-05	6.54599e-05	3.69159e-05	9.64648e-05	6.27432e-05	6.17456e-05	3.10042e-05	9.49137e-05	0.000495351	0.00011223	6.1734e-05	6.21139e-05	4.26479e-05	2.2836e-05	5.59898e-05	6.2851e-05	3.90214e-05
wgEncodeOpenChromDnaseGm10266Pk	http://hgdownload.cse.ucsc.edu/goldenPath/hg19/encodeDCC/wgEncodeOpenChromDnase/wgEncodeOpenChromDnaseGm10266Pk.narrowPeak.gz	DNA_accessibility	0	0	0	0	0	0	0	0	0	0	0	0	0	0	0	0	0	0	0	0	0	0	0	0	0	0	0	0	0	0	5.68519e-05	6.77878e-05	4.20115e-05	6.75773e-05	6.15785e-05	4.85708e-05	2.93514e-05	4.98092e-05	7.57064e-05	7.23419e-05	6.81627e-05	4.05816e-05	3.60435e-05	1.74989e-05	5.90534e-05	4.9017e-05	3.87448e-05
wgEncodeOpenChromDnaseGm12878Pk	http://hgdownload.cse.ucsc.edu/goldenPath/hg19/encodeDCC/wgEncodeOpenChromDnase/wgEncodeOpenChromDnaseGm12878Pk.narrowPeak.gz	DNA_accessibility	0	0	0	0	0	0	0	0	0	0	0	0	0	0	0	0	0	0	0	0	0	0	0	0	0	0	0	0	0	0	4.82868e-05	8.22671e-05	2.99933e-05	0.000102426	6.16247e-05	5.44534e-05	5.19663e-05	7.77145e-05	8.46504e-05	9.40427e-05	5.85929e-05	4.06644e-05	3.08086e-05	1.534e-05	5.05018e-05	7.86089e-05	4.08588e-05
wgEncodeOpenChromDnaseGm12891Pk	http://hgdownload.cse.ucsc.edu/goldenPath/hg19/encodeDCC/wgEncodeOpenChromDnase/wgEncodeOpenChromDnaseGm12891Pk.narrowPeak.gz	DNA_accessibility	0	0	0	0	0	0	0	0	0	0	0	0	0	0	0	0	0	0	0	0	0	0	0	0	0	0	0	0	0	0	2.93088e-05	1.78962e-05	2.03171e-05	8.07343e-05	8.47903e-05	5.65619e-05	3.58895e-05	4.69381e-05	5.71768e-05	5.15737e-05	3.74509e-05	4.06417e-05	1.82581e-05	8.9914e-06	2.29667e-05	4.02066e-05	2.50429e-05
wgEncodeOpenChromDnaseGm12892Pk	http://hgdownload.cse.ucsc.edu/goldenPath/hg19/encodeDCC/wgEncodeOpenChromDnase/wgEncodeOpenChromDnaseGm12892Pk.narrowPeak.gz	DNA_accessibility	0	0	0	0	0	0	0	0	0	0	0	0	0	0	0	0	0	0	0	0	0	0	0	0	0	0	0	0	0	0	3.81407e-05	6.61843e-06	2.20434e-05	7.83554e-05	7.64383e-05	5.19837e-05	7.22264e-05	4.90966e-05	5.08367e-05	7.96066e-05	3.32795e-05	4.37075e-05	5.27335e-05	1.31978e-05	3.87162e-05	6.51392e-05	2.33763e-05
wgEncodeOpenChromDnaseGm13976Pk	http://hgdownload.cse.ucsc.edu/goldenPath/hg19/encodeDCC/wgEncodeOpenChromDnase/wgEncodeOpenChromDnaseGm13976Pk.narrowPeak.gz	DNA_accessibility	0	0	0	0	0	0	0	0	0	0	0	0	0	0	0	0	0	0	0	0	0	0	0	0	0	0	0	0	0	0	4.13929e-05	4.32041e-05	3.77549e-05	4.8608e-05	1.64122e-05	2.52498e-05	3.85179e-05	3.72276e-05	0.00018134	6.56093e-05	4.67804e-05	5.24464e-05	4.68939e-05	1.94251e-05	7.15806e-05	4.12947e-05	3.22662e-05
wgEncodeOpenChromDnaseGm13977Pk	http://hgdownload.cse.ucsc.edu/goldenPath/hg19/encodeDCC/wgEncodeOpenChromDnase/wgEncodeOpenChromDnaseGm13977Pk.narrowPeak.gz	DNA_accessibility	0	0	0	0	0	0	0	0	0	0	0	0	0	0	0	0	0	0	0	0	0	0	0	0	0	0	0	0	0	0	5.55583e-05	4.61829e-05	3.01805e-05	4.17582e-05	4.92882e-05	4.42205e-05	4.98238e-05	6.02592e-05	5.36731e-05	4.10875e-05	6.49391e-05	4.07708e-05	2.68705e-05	1.41493e-05	6.20688e-05	5.77201e-05	5.98972e-05
wgEncodeOpenChromDnaseGm18507Pk	http://hgdownload.cse.ucsc.edu/goldenPath/hg19/encodeDCC/wgEncodeOpenChromDnase/wgEncodeOpenChromDnaseGm18507Pk.narrowPeak.gz	DNA_accessibility	0	0	0	0	0	0	0	0	0	0	0	0	0	0	0	0	0	0	0	0	0	0	0	0	0	0	0	0	0	0	6.19231e-05	0.000394531	2.31172e-05	0.000186846	4.85346e-05	4.75988e-05	4.5631e-05	7.95413e-05	4.81326e-05	5.4479e-05	6.00856e-05	7.71832e-05	4.19519e-05	3.17113e-05	8.19777e-05	6.31668e-05	2.92865e-05
wgEncodeOpenChromDnaseGm19238Pk	http://hgdownload.cse.ucsc.edu/goldenPath/hg19/encodeDCC/wgEncodeOpenChromDnase/wgEncodeOpenChromDnaseGm19238Pk.narrowPeak.gz	DNA_accessibility	0	0	0	0	0	0	0	0	0	0	0	0	0	0	0	0	0	0	0	0	0	0	0	0	0	0	0	0	0	0	3.86881e-05	2.79799e-05	2.19847e-05	4.79553e-05	7.30968e-05	5.05963e-05	2.80812e-05	7.31668e-05	2.94013e-05	3.7741e-05	4.4535e-05	2.81542e-05	2.12218e-05	2.10402e-05	4.39459e-05	5.23321e-05	4.45542e-05
wgEncodeOpenChromDnaseGm19239Pk	http://hgdownload.cse.ucsc.edu/goldenPath/hg19/encodeDCC/wgEncodeOpenChromDnase/wgEncodeOpenChromDnaseGm19239Pk.narrowPeak.gz	DNA_accessibility	0	0	0	0	0	0	0	0	0	0	0	0	0	0	0	0	0	0	0	0	0	0	0	0	0	0	0	0	0	0	2.4352e-05	5.4689e-05	2.27255e-05	8.2597e-05	5.86357e-05	3.67144e-05	4.24041e-05	5.11351e-05	4.07824e-05	8.81747e-05	3.99133e-05	3.60294e-05	3.86e-05	1.65528e-05	3.63675e-05	2.59592e-05	4.32457e-05
wgEncodeOpenChromDnaseGm19240Pk	http://hgdownload.cse.ucsc.edu/goldenPath/hg19/encodeDCC/wgEncodeOpenChromDnase/wgEncodeOpenChromDnaseGm19240Pk.narrowPeak.gz	DNA_accessibility	0	0	0	0	0	0	0	0	0	0	0	0	0	0	0	0	0	0	0	0	0	0	0	0	0	0	0	0	0	0	5.14961e-05	4.93575e-05	1.78643e-05	7.83003e-05	5.76866e-05	7.83597e-05	2.47117e-05	2.36066e-05	5.90141e-05	6.64646e-05	5.33028e-05	3.34166e-05	3.34781e-05	2.31994e-05	6.88692e-05	5.10617e-05	2.62973e-05
wgEncodeOpenChromDnaseGm20000Pk	http://hgdownload.cse.ucsc.edu/goldenPath/hg19/encodeDCC/wgEncodeOpenChromDnase/wgEncodeOpenChromDnaseGm20000Pk.narrowPeak.gz	DNA_accessibility	0	0	0	0	0	0	0	0	0	0	0	0	0	0	0	0	0	0	0	0	0	0	0	0	0	0	0	0	0	0	2.91881e-05	6.65331e-05	3.13561e-05	3.82825e-05	3.54907e-05	2.78419e-05	2.55698e-05	3.70118e-05	2.68772e-05	5.57966e-05	5.69286e-05	6.46961e-05	1.40121e-05	2.18822e-05	4.40908e-05	3.19461e-05	3.64582e-05
wgEncodeOpenChromDnaseH1hescPk	http://hgdownload.cse.ucsc.edu/goldenPath/hg19/encodeDCC/wgEncodeOpenChromDnase/wgEncodeOpenChromDnaseH1hescPk.narrowPeak.gz	DNA_accessibility	0	0	0	0	0	0	0	0	0	0	0	0	0	0	0	0	0	0	0	0	0	0	0	0	0	0	0	0	0	0	4.19864e-05	5.13813e-05	2.79177e-05	8.27194e-05	5.63658e-05	2.58757e-05	4.37878e-05	7.02949e-05	4.18775e-05	4.43466e-05	5.39659e-05	4.30317e-05	3.03866e-05	1.08475e-05	3.08773e-05	4.98357e-05	5.7594e-05
wgEncodeOpenChromDnaseH7esPk	http://hgdownload.cse.ucsc.edu/goldenPath/hg19/encodeDCC/wgEncodeOpenChromDnase/wgEncodeOpenChromDnaseH7esPk.narrowPeak.gz	DNA_accessibility	0	0	0	0	0	0	0	0	0	0	0	0	0	0	0	0	0	0	0	0	0	0	0	0	0	0	0	0	0	0	5.65785e-05	3.39088e-05	3.31225e-05	5.33425e-05	3.98282e-05	3.91589e-05	2.60982e-05	0.00010682	2.76289e-05	8.07732e-05	2.19076e-05	4.54262e-05	2.22218e-05	7.81863e-06	2.38389e-05	3.92043e-05	5.65053e-05
wgEncodeOpenChromDnaseH9esPk	http://hgdownload.cse.ucsc.edu/goldenPath/hg19/encodeDCC/wgEncodeOpenChromDnase/wgEncodeOpenChromDnaseH9esPk.narrowPeak.gz	DNA_accessibility	0	0	0	0	0	0	0	0	0	0	0	0	0	0	0	0	0	0	0	0	0	0	0	0	0	0	0	0	0	0	6.79185e-05	4.76594e-05	3.74388e-05	8.33736e-05	8.84731e-05	4.97451e-05	4.47586e-05	0.000101585	1.8963e-05	7.64889e-05	4.99147e-05	5.25588e-05	3.94973e-05	1.87807e-05	6.65125e-05	6.21986e-05	6.09916e-05
wgEncodeOpenChromDnaseHeartocPk	http://hgdownload.cse.ucsc.edu/goldenPath/hg19/encodeDCC/wgEncodeOpenChromDnase/wgEncodeOpenChromDnaseHeartocPk.narrowPeak.gz	DNA_accessibility	0	0	0	0	0	0	0	0	0	0	0	0	0	0	0	0	0	0	0	0	0	0	0	0	0	0	0	0	0	0	3.70743e-05	0.000108729	2.65093e-05	0.000122136	6.68627e-05	6.1418e-05	2.7617e-05	7.63477e-05	7.28138e-05	8.37644e-05	5.68209e-05	5.60894e-05	3.65724e-05	2.08469e-05	3.27243e-05	6.60397e-05	5.12487e-05
wgEncodeOpenChromDnaseHek293tPk	http://hgdownload.cse.ucsc.edu/goldenPath/hg19/encodeDCC/wgEncodeOpenChromDnase/wgEncodeOpenChromDnaseHek293tPk.narrowPeak.gz	DNA_accessibility	0	0	0	0	0	0	0	0	0	0	0	0	0	0	0	0	0	0	0	0	0	0	0	0	0	0	0	0	0	0	0.000101801	5.50643e-05	3.68806e-05	0.000167116	0.000117603	7.45509e-05	4.98577e-05	7.96865e-05	3.18232e-05	0.00018908	0.000127378	4.90787e-05	6.01607e-05	2.52186e-05	0.000139323	0.000138799	0.000159076
wgEncodeOpenChromDnaseHelas3Pk	http://hgdownload.cse.ucsc.edu/goldenPath/hg19/encodeDCC/wgEncodeOpenChromDnase/wgEncodeOpenChromDnaseHelas3Pk.narrowPeak.gz	DNA_accessibility	0	0	0	0	0	0	0	0	0	0	0	0	0	0	0	0	0	0	0	0	0	0	0	0	0	0	0	0	0	0	6.55649e-05	2.88676e-05	3.34364e-05	0.000104995	8.72963e-05	8.42351e-05	4.39605e-05	0.000193286	2.06933e-05	7.78859e-05	7.21866e-05	8.53903e-05	4.64687e-05	1.65489e-05	8.4966e-05	2.67332e-05	8.38052e-05
wgEncodeOpenChromDnaseHepatocytesPk	http://hgdownload.cse.ucsc.edu/goldenPath/hg19/encodeDCC/wgEncodeOpenChromDnase/wgEncodeOpenChromDnaseHepatocytesPk.narrowPeak.gz	DNA_accessibility	0	0	0	0	0	0	0	0	0	0	0	0	0	0	0	0	0	0	0	0	0	0	0	0	0	0	0	0	0	0	9.30466e-05	0.000164624	5.61381e-05	0.00017908	0.000138973	0.000135625	6.00314e-05	7.9684e-05	2.74973e-05	0.000139358	0.000105312	7.34692e-05	5.81828e-05	2.84399e-05	6.34929e-05	0.000108641	0.000117205
wgEncodeOpenChromDnaseHepg2Pk	http://hgdownload.cse.ucsc.edu/goldenPath/hg19/encodeDCC/wgEncodeOpenChromDnase/wgEncodeOpenChromDnaseHepg2Pk.narrowPeak.gz	DNA_accessibility	0	0	0	0	0	0	0	0	0	0	0	0	0	0	0	0	0	0	0	0	0	0	0	0	0	0	0	0	0	0	4.78466e-05	0.00022937	2.82337e-05	7.90235e-05	5.31255e-05	6.76962e-05	2.95391e-05	6.98142e-05	3.05557e-05	7.33428e-05	4.22984e-05	7.11465e-05	3.31824e-05	1.3199e-05	2.90099e-05	6.1957e-05	3.86245e-05
wgEncodeOpenChromDnaseHmecPk	http://hgdownload.cse.ucsc.edu/goldenPath/hg19/encodeDCC/wgEncodeOpenChromDnase/wgEncodeOpenChromDnaseHmecPk.narrowPeak.gz	DNA_accessibility	0	0	0	0	0	0	0	0	0	0	0	0	0	0	0	0	0	0	0	0	0	0	0	0	0	0	0	0	0	0	9.24732e-05	4.28208e-05	3.69447e-05	0.000144496	9.82563e-05	9.1091e-05	5.97433e-05	8.87684e-05	3.41988e-05	0.000101178	0.000116388	3.49786e-05	4.74817e-05	2.16651e-05	6.33383e-05	8.36693e-05	6.34387e-05
wgEncodeOpenChromDnaseHpde6e6e7Pk	http://hgdownload.cse.ucsc.edu/goldenPath/hg19/encodeDCC/wgEncodeOpenChromDnase/wgEncodeOpenChromDnaseHpde6e6e7Pk.narrowPeak.gz	DNA_accessibility	0	0	0	0	0	0	0	0	0	0	0	0	0	0	0	0	0	0	0	0	0	0	0	0	0	0	0	0	0	0	6.13775e-05	0.00020117	2.60464e-05	0.000124739	9.64991e-05	0.00010515	5.43804e-05	0.000162239	7.70605e-05	0.000111362	0.000115091	4.83311e-05	5.35481e-05	2.24628e-05	4.45979e-05	9.46859e-05	9.57427e-05
wgEncodeOpenChromDnaseHsmmPk	http://hgdownload.cse.ucsc.edu/goldenPath/hg19/encodeDCC/wgEncodeOpenChromDnase/wgEncodeOpenChromDnaseHsmmPk.narrowPeak.gz	DNA_accessibility	0	0	0	0	0	0	0	0	0	0	0	0	0	0	0	0	0	0	0	0	0	0	0	0	0	0	0	0	0	0	4.93033e-05	6.72054e-05	1.70396e-05	7.03106e-05	3.20456e-05	2.33281e-05	4.49476e-05	2.01778e-05	2.23905e-05	2.17012e-05	5.82486e-05	3.22631e-05	2.4736e-05	1.5099e-05	4.05115e-05	5.33005e-05	3.10504e-05
wgEncodeOpenChromDnaseHsmmembPk	http://hgdownload.cse.ucsc.edu/goldenPath/hg19/encodeDCC/wgEncodeOpenChromDnase/wgEncodeOpenChromDnaseHsmmembPk.narrowPeak.gz	DNA_accessibility	0	0	0	0	0	0	0	0	0	0	0	0	0	0	0	0	0	0	0	0	0	0	0	0	0	0	0	0	0	0	3.27105e-05	7.75221e-05	2.88144e-05	8.19586e-05	5.59398e-05	4.93498e-05	4.60355e-05	2.09329e-05	3.53212e-05	4.04614e-05	5.16066e-05	4.21933e-05	2.68624e-05	1.76752e-05	3.20451e-05	7.3581e-05	8.06944e-05
wgEncodeOpenChromDnaseHsmmfshdPk	http://hgdownload.cse.ucsc.edu/goldenPath/hg19/encodeDCC/wgEncodeOpenChromDnase/wgEncodeOpenChromDnaseHsmmfshdPk.narrowPeak.gz	DNA_accessibility	0	0	0	0	0	0	0	0	0	0	0	0	0	0	0	0	0	0	0	0	0	0	0	0	0	0	0	0	0	0	6.15088e-05	4.0049e-05	1.65329e-05	6.31177e-05	7.422e-05	2.69246e-05	3.60336e-05	3.35003e-05	2.46736e-05	5.49679e-05	5.22191e-05	4.49314e-05	3.25267e-05	1.98417e-05	3.24826e-05	4.08681e-05	5.31121e-05
wgEncodeOpenChromDnaseHsmmtPk	http://hgdownload.cse.ucsc.edu/goldenPath/hg19/encodeDCC/wgEncodeOpenChromDnase/wgEncodeOpenChromDnaseHsmmtPk.narrowPeak.gz	DNA_accessibility	0	0	0	0	0	0	0	0	0	0	0	0	0	0	0	0	0	0	0	0	0	0	0	0	0	0	0	0	0	0	8.4333e-05	3.80457e-05	2.9609e-05	0.000113284	0.000100346	0.000133308	9.21945e-05	5.09438e-05	7.20603e-05	0.000119706	6.91582e-05	6.40265e-05	5.92744e-05	2.18881e-05	5.10523e-05	7.05113e-05	7.59174e-05
wgEncodeOpenChromDnaseHtr8Pk	http://hgdownload.cse.ucsc.edu/goldenPath/hg19/encodeDCC/wgEncodeOpenChromDnase/wgEncodeOpenChromDnaseHtr8Pk.narrowPeak.gz	DNA_accessibility	0	0	0	0	0	0	0	0	0	0	0	0	0	0	0	0	0	0	0	0	0	0	0	0	0	0	0	0	0	0	0.000139547	0.000152396	4.05443e-05	5.25097e-05	0.000137213	7.03844e-05	5.90614e-05	0.000161332	3.55355e-05	0.000120402	0.000148165	0.0001121	9.84278e-05	3.57835e-05	0.000145203	7.97041e-05	7.14982e-05
wgEncodeOpenChromDnaseHuh75Pk	http://hgdownload.cse.ucsc.edu/goldenPath/hg19/encodeDCC/wgEncodeOpenChromDnase/wgEncodeOpenChromDnaseHuh75Pk.narrowPeak.gz	DNA_accessibility	0	0	0	0	0	0	0	0	0	0	0	0	0	0	0	0	0	0	0	0	0	0	0	0	0	0	0	0	0	0	5.05813e-05	8.44372e-05	4.66531e-05	7.2017e-05	0.000120138	0.00012145	8.56732e-05	4.38903e-05	7.33028e-05	0.000144823	0.000132117	5.35182e-05	5.60295e-05	2.22037e-05	7.62472e-05	0.000116114	5.67718e-05
wgEncodeOpenChromDnaseHuh7Pk	http://hgdownload.cse.ucsc.edu/goldenPath/hg19/encodeDCC/wgEncodeOpenChromDnase/wgEncodeOpenChromDnaseHuh7Pk.narrowPeak.gz	DNA_accessibility	0	0	0	0	0	0	0	0	0	0	0	0	0	0	0	0	0	0	0	0	0	0	0	0	0	0	0	0	0	0	0.000132128	0.000124471	4.98937e-05	9.9906e-05	7.61041e-05	0.000132262	4.13097e-05	3.48629e-05	3.83803e-05	0.000131762	0.000113607	5.28906e-05	5.0974e-05	2.89897e-05	0.000156516	0.000104327	0.000125203
wgEncodeOpenChromDnaseHuvecPk	http://hgdownload.cse.ucsc.edu/goldenPath/hg19/encodeDCC/wgEncodeOpenChromDnase/wgEncodeOpenChromDnaseHuvecPk.narrowPeak.gz	DNA_accessibility	0	0	0	0	0	0	0	0	0	0	0	0	0	0	0	0	0	0	0	0	0	0	0	0	0	0	0	0	0	0	3.08893e-05	5.41741e-05	2.55387e-05	5.14135e-05	6.1914e-05	4.72841e-05	2.90766e-05	1.20935e-05	2.59922e-05	0.000103591	6.00809e-05	4.60744e-05	3.44574e-05	1.67427e-05	2.74661e-05	3.40587e-05	4.62826e-05
wgEncodeOpenChromDnaseImr90Pk	http://hgdownload.cse.ucsc.edu/goldenPath/hg19/encodeDCC/wgEncodeOpenChromDnase/wgEncodeOpenChromDnaseImr90Pk.narrowPeak.gz	DNA_accessibility	0	0	0	0	0	0	0	0	0	0	0	0	0	0	0	0	0	0	0	0	0	0	0	0	0	0	0	0	0	0	4.65986e-05	3.65587e-05	4.07536e-05	5.30399e-05	5.26042e-05	7.4667e-05	4.11193e-05	0.00013431	2.42606e-05	9.66527e-05	5.6835e-05	4.12071e-05	4.40079e-05	2.12481e-05	5.45363e-05	4.95645e-05	3.91127e-05
wgEncodeOpenChromDnaseIpsPk	http://hgdownload.cse.ucsc.edu/goldenPath/hg19/encodeDCC/wgEncodeOpenChromDnase/wgEncodeOpenChromDnaseIpsPk.narrowPeak.gz	DNA_accessibility	0	0	0	0	0	0	0	0	0	0	0	0	0	0	0	0	0	0	0	0	0	0	0	0	0	0	0	0	0	0	3.83479e-05	3.76252e-05	3.17062e-05	6.55426e-05	5.43393e-05	4.26628e-05	2.49674e-05	3.55417e-05	1.65639e-05	6.34191e-05	3.65325e-05	4.16217e-05	2.14918e-05	1.77081e-05	3.59993e-05	1.55775e-05	4.42915e-05
wgEncodeOpenChromDnaseIpscwru1Pk	http://hgdownload.cse.ucsc.edu/goldenPath/hg19/encodeDCC/wgEncodeOpenChromDnase/wgEncodeOpenChromDnaseIpscwru1Pk.narrowPeak.gz	DNA_accessibility	0	0	0	0	0	0	0	0	0	0	0	0	0	0	0	0	0	0	0	0	0	0	0	0	0	0	0	0	0	0	6.7271e-05	3.31414e-05	3.39129e-05	8.03504e-05	8.50124e-05	6.87369e-05	5.04819e-05	9.17148e-05	1.37644e-05	8.33235e-05	6.07128e-05	5.6351e-05	5.54644e-05	2.03155e-05	4.4889e-05	3.85156e-05	3.47171e-05
wgEncodeOpenChromDnaseIpsnihi11Pk	http://hgdownload.cse.ucsc.edu/goldenPath/hg19/encodeDCC/wgEncodeOpenChromDnase/wgEncodeOpenChromDnaseIpsnihi11Pk.narrowPeak.gz	DNA_accessibility	0	0	0	0	0	0	0	0	0	0	0	0	0	0	0	0	0	0	0	0	0	0	0	0	0	0	0	0	0	0	4.68839e-05	0.000403302	4.08152e-05	3.70607e-05	7.19915e-05	5.11762e-05	3.46512e-05	5.25184e-05	2.58379e-05	5.59396e-05	5.76296e-05	3.46574e-05	3.18747e-05	1.78397e-05	3.63977e-05	2.4685e-05	6.14471e-05
wgEncodeOpenChromDnaseIpsnihi7Pk	http://hgdownload.cse.ucsc.edu/goldenPath/hg19/encodeDCC/wgEncodeOpenChromDnase/wgEncodeOpenChromDnaseIpsnihi7Pk.narrowPeak.gz	DNA_accessibility	0	0	0	0	0	0	0	0	0	0	0	0	0	0	0	0	0	0	0	0	0	0	0	0	0	0	0	0	0	0	4.93646e-05	8.30569e-05	3.45262e-05	0.000108213	7.04496e-05	5.41736e-05	3.91267e-05	6.06938e-05	1.43944e-05	8.20078e-05	7.76703e-05	4.83788e-05	3.90511e-05	1.83248e-05	5.10814e-05	5.53434e-05	4.6852e-05
wgEncodeOpenChromDnaseK562PkV2	http://hgdownload.cse.ucsc.edu/goldenPath/hg19/encodeDCC/wgEncodeOpenChromDnase/wgEncodeOpenChromDnaseK562PkV2.narrowPeak.gz	DNA_accessibility	0	0	0	0	0	0	0	0	0	0	0	0	0	0	0	0	0	0	0	0	0	0	0	0	0	0	0	0	0	0	4.59107e-05	0.000106818	3.46958e-05	5.44732e-05	7.41541e-05	7.86976e-05	4.98915e-05	0.000123073	3.06982e-05	8.24062e-05	0.000113578	4.30634e-05	4.47506e-05	3.20423e-05	8.72715e-05	0.000132209	0.000115594
wgEncodeOpenChromDnaseLncapPk	http://hgdownload.cse.ucsc.edu/goldenPath/hg19/encodeDCC/wgEncodeOpenChromDnase/wgEncodeOpenChromDnaseLncapPk.narrowPeak.gz	DNA_accessibility	0	0	0	0	0	0	0	0	0	0	0	0	0	0	0	0	0	0	0	0	0	0	0	0	0	0	0	0	0	0	5.1708e-05	4.39393e-05	3.40778e-05	8.10557e-05	4.52161e-05	4.81714e-05	7.74335e-05	0.000122179	6.47108e-05	9.27422e-05	3.45154e-05	6.3921e-05	4.51373e-05	1.72583e-05	3.66891e-05	5.46542e-05	5.66517e-05
wgEncodeOpenChromDnaseMcf7Pk	http://hgdownload.cse.ucsc.edu/goldenPath/hg19/encodeDCC/wgEncodeOpenChromDnase/wgEncodeOpenChromDnaseMcf7Pk.narrowPeak.gz	DNA_accessibility	0	0	0	0	0	0	0	0	0	0	0	0	0	0	0	0	0	0	0	0	0	0	0	0	0	0	0	0	0	0	8.3413e-05	0.000122747	4.77828e-05	0.000138553	0.000219991	0.000153088	0.000109328	0.000154051	5.71143e-05	0.000138036	0.000101072	8.36858e-05	6.24488e-05	2.9667e-05	9.79362e-05	0.000106473	0.00011597
wgEncodeOpenChromDnaseMedulloPk	http://hgdownload.cse.ucsc.edu/goldenPath/hg19/encodeDCC/wgEncodeOpenChromDnase/wgEncodeOpenChromDnaseMedulloPk.narrowPeak.gz	DNA_accessibility	0	0	0	0	0	0	0	0	0	0	0	0	0	0	0	0	0	0	0	0	0	0	0	0	0	0	0	0	0	0	8.2844e-05	8.06878e-05	7.47176e-05	0.000177099	0.000164779	0.000129242	5.4611e-05	0.00019429	0.000192033	0.00015334	0.000132378	6.85226e-05	5.84272e-05	3.49266e-05	0.000112405	0.000177101	0.000159302
wgEncodeOpenChromDnaseMedullod341Pk	http://hgdownload.cse.ucsc.edu/goldenPath/hg19/encodeDCC/wgEncodeOpenChromDnase/wgEncodeOpenChromDnaseMedullod341Pk.narrowPeak.gz	DNA_accessibility	0	0	0	0	0	0	0	0	0	0	0	0	0	0	0	0	0	0	0	0	0	0	0	0	0	0	0	0	0	0	0.000700646	8.38638e-05	0.000141159	0.000236694	0.00023621	0.000133169	0.000301962	0.000247596	7.07617e-05	0.000331968	0.000321218	8.86354e-05	9.92556e-05	0.000155644	0.000222719	0.000202523	0.000121666
wgEncodeOpenChromDnaseMel2183Pk	http://hgdownload.cse.ucsc.edu/goldenPath/hg19/encodeDCC/wgEncodeOpenChromDnase/wgEncodeOpenChromDnaseMel2183Pk.narrowPeak.gz	DNA_accessibility	0	0	0	0	0	0	0	0	0	0	0	0	0	0	0	0	0	0	0	0	0	0	0	0	0	0	0	0	0	0	0.000120374	0.000232708	6.00328e-05	8.5206e-05	0.000133148	0.000139778	9.45947e-05	0.000286402	8.9834e-05	0.000158993	0.000138485	7.62398e-05	7.6963e-05	4.08262e-05	0.000157486	0.000109207	0.000133113
wgEncodeOpenChromDnaseMelanoPk	http://hgdownload.cse.ucsc.edu/goldenPath/hg19/encodeDCC/wgEncodeOpenChromDnase/wgEncodeOpenChromDnaseMelanoPk.narrowPeak.gz	DNA_accessibility	0	0	0	0	0	0	0	0	0	0	0	0	0	0	0	0	0	0	0	0	0	0	0	0	0	0	0	0	0	0	0.000111991	0.00017687	3.98126e-05	8.42108e-05	0.000115263	8.82837e-05	7.2726e-05	5.58446e-05	2.98149e-05	0.000119983	8.40142e-05	5.80435e-05	5.3684e-05	3.36215e-05	8.58409e-05	0.000140704	0.000107316
wgEncodeOpenChromDnaseMonocd14Pk	http://hgdownload.cse.ucsc.edu/goldenPath/hg19/encodeDCC/wgEncodeOpenChromDnase/wgEncodeOpenChromDnaseMonocd14Pk.narrowPeak.gz	DNA_accessibility	0	0	0	0	0	0	0	0	0	0	0	0	0	0	0	0	0	0	0	0	0	0	0	0	0	0	0	0	0	0	4.48611e-05	4.24132e-05	4.35986e-05	8.58024e-05	7.8933e-05	8.24669e-05	5.32597e-05	9.24886e-05	0.000123975	8.85511e-05	5.82055e-05	7.61081e-05	5.37163e-05	2.06782e-05	3.76814e-05	5.83055e-05	4.13939e-05
wgEncodeOpenChromDnaseMyometrPk	http://hgdownload.cse.ucsc.edu/goldenPath/hg19/encodeDCC/wgEncodeOpenChromDnase/wgEncodeOpenChromDnaseMyometrPk.narrowPeak.gz	DNA_accessibility	0	0	0	0	0	0	0	0	0	0	0	0	0	0	0	0	0	0	0	0	0	0	0	0	0	0	0	0	0	0	7.18715e-05	0.000141198	3.72416e-05	0.000125516	6.88776e-05	6.40967e-05	6.55331e-05	4.48515e-05	2.10259e-05	8.90362e-05	0.000111434	5.255e-05	4.42959e-05	2.57065e-05	7.71616e-05	8.78304e-05	4.89733e-05
wgEncodeOpenChromDnaseNaivebcellPk	http://hgdownload.cse.ucsc.edu/goldenPath/hg19/encodeDCC/wgEncodeOpenChromDnase/wgEncodeOpenChromDnaseNaivebcellPk.narrowPeak.gz	DNA_accessibility	0	0	0	0	0	0	0	0	0	0	0	0	0	0	0	0	0	0	0	0	0	0	0	0	0	0	0	0	0	0	1.247e-05	3.06438e-05	2.77611e-05	7.40424e-05	1.36138e-05	3.52318e-05	6.01406e-05	5.03369e-05	0.000235128	8.64054e-05	3.60194e-05	3.96254e-05	2.41953e-05	1.97978e-05	4.39619e-05	4.24246e-05	3.71915e-05
wgEncodeOpenChromDnaseNhekPk	http://hgdownload.cse.ucsc.edu/goldenPath/hg19/encodeDCC/wgEncodeOpenChromDnase/wgEncodeOpenChromDnaseNhekPk.narrowPeak.gz	DNA_accessibility	0	0	0	0	0	0	0	0	0	0	0	0	0	0	0	0	0	0	0	0	0	0	0	0	0	0	0	0	0	0	5.9456e-05	0.000121488	3.65841e-05	7.34873e-05	9.30629e-05	7.16454e-05	5.55287e-05	4.13544e-05	2.57882e-05	8.60642e-05	5.1066e-05	5.60336e-05	4.83317e-05	2.14251e-05	8.52234e-05	6.74755e-05	5.63244e-05
wgEncodeOpenChromDnaseOlfneurospherePk	http://hgdownload.cse.ucsc.edu/goldenPath/hg19/encodeDCC/wgEncodeOpenChromDnase/wgEncodeOpenChromDnaseOlfneurospherePk.narrowPeak.gz	DNA_accessibility	0	0	0	0	0	0	0	0	0	0	0	0	0	0	0	0	0	0	0	0	0	0	0	0	0	0	0	0	0	0	3.61139e-05	8.11692e-05	1.66882e-05	7.7286e-05	6.71362e-05	4.03808e-05	3.45872e-05	0.000112166	4.59263e-05	4.53711e-05	4.23369e-05	3.60813e-05	2.95402e-05	2.54288e-05	3.00386e-05	5.95218e-05	2.33288e-05
wgEncodeOpenChromDnaseOsteoblPk	http://hgdownload.cse.ucsc.edu/goldenPath/hg19/encodeDCC/wgEncodeOpenChromDnase/wgEncodeOpenChromDnaseOsteoblPk.narrowPeak.gz	DNA_accessibility	0	0	0	0	0	0	0	0	0	0	0	0	0	0	0	0	0	0	0	0	0	0	0	0	0	0	0	0	0	0	5.64796e-05	0.000101885	1.95217e-05	5.37035e-05	7.5919e-05	4.80709e-05	3.91859e-05	4.84459e-05	2.74195e-05	8.26404e-05	5.08663e-05	3.6571e-05	3.63893e-05	1.69338e-05	6.04659e-05	6.25675e-05	4.05967e-05
wgEncodeOpenChromDnasePanisdPk	http://hgdownload.cse.ucsc.edu/goldenPath/hg19/encodeDCC/wgEncodeOpenChromDnase/wgEncodeOpenChromDnasePanisdPk.narrowPeak.gz	DNA_accessibility	0	0	0	0	0	0	0	0	0	0	0	0	0	0	0	0	0	0	0	0	0	0	0	0	0	0	0	0	0	0	4.24728e-05	5.71231e-05	2.9095e-05	7.28931e-05	8.27477e-05	3.91564e-05	2.84855e-05	3.1852e-05	1.90705e-05	6.31845e-05	6.42875e-05	2.79475e-05	3.34277e-05	1.73105e-05	3.28222e-05	9.38262e-05	2.67015e-05
wgEncodeOpenChromDnasePanisletsPk	http://hgdownload.cse.ucsc.edu/goldenPath/hg19/encodeDCC/wgEncodeOpenChromDnase/wgEncodeOpenChromDnasePanisletsPk.narrowPeak.gz	DNA_accessibility	0	0	0	0	0	0	0	0	0	0	0	0	0	0	0	0	0	0	0	0	0	0	0	0	0	0	0	0	0	0	6.81601e-05	4.47659e-05	2.35293e-05	5.91531e-05	3.74138e-05	5.20974e-05	5.93159e-05	6.29757e-05	1.83171e-05	7.83163e-05	6.3004e-05	4.15399e-05	4.23521e-05	1.71571e-05	4.79512e-05	4.88812e-05	4.10095e-05
wgEncodeOpenChromDnasePhtePk	http://hgdownload.cse.ucsc.edu/goldenPath/hg19/encodeDCC/wgEncodeOpenChromDnase/wgEncodeOpenChromDnasePhtePk.narrowPeak.gz	DNA_accessibility	0	0	0	0	0	0	0	0	0	0	0	0	0	0	0	0	0	0	0	0	0	0	0	0	0	0	0	0	0	0	4.95345e-05	0.000113423	3.20363e-05	9.45747e-05	6.34362e-05	4.58571e-05	6.30564e-05	6.36458e-05	4.92219e-05	6.5045e-05	8.36028e-05	5.54703e-05	4.47166e-05	1.87163e-05	7.60324e-05	3.77038e-05	4.20957e-05
wgEncodeOpenChromDnaseProgfibPk	http://hgdownload.cse.ucsc.edu/goldenPath/hg19/encodeDCC/wgEncodeOpenChromDnase/wgEncodeOpenChromDnaseProgfibPk.narrowPeak.gz	DNA_accessibility	0	0	0	0	0	0	0	0	0	0	0	0	0	0	0	0	0	0	0	0	0	0	0	0	0	0	0	0	0	0	6.8581e-05	4.3108e-05	3.33151e-05	3.74669e-05	6.01049e-05	5.36298e-05	2.78326e-05	6.86482e-05	4.60187e-05	6.04926e-05	3.3828e-05	3.37249e-05	4.34818e-05	2.37409e-05	2.3186e-05	7.2054e-05	5.51498e-05
wgEncodeOpenChromDnasePsoasmuscleocPk	http://hgdownload.cse.ucsc.edu/goldenPath/hg19/encodeDCC/wgEncodeOpenChromDnase/wgEncodeOpenChromDnasePsoasmuscleocPk.narrowPeak.gz	DNA_accessibility	0	0	0	0	0	0	0	0	0	0	0	0	0	0	0	0	0	0	0	0	0	0	0	0	0	0	0	0	0	0	4.23967e-05	4.45504e-05	4.22777e-05	3.95379e-05	5.32161e-05	7.48147e-05	5.04343e-05	2.07525e-05	4.40198e-05	6.63962e-05	5.269e-05	4.0914e-05	2.95962e-05	1.84394e-05	3.28546e-05	7.2513e-05	4.74149e-05
wgEncodeOpenChromDnaseRwpe1Pk	http://hgdownload.cse.ucsc.edu/goldenPath/hg19/encodeDCC/wgEncodeOpenChromDnase/wgEncodeOpenChromDnaseRwpe1Pk.narrowPeak.gz	DNA_accessibility	0	0	0	0	0	0	0	0	0	0	0	0	0	0	0	0	0	0	0	0	0	0	0	0	0	0	0	0	0	0	7.75066e-05	0.000116722	3.50299e-05	0.00012012	6.08846e-05	9.2571e-05	4.84692e-05	7.83531e-05	2.99442e-05	9.29862e-05	8.61566e-05	5.44513e-05	4.1519e-05	2.70453e-05	7.67772e-05	5.96322e-05	2.62096e-05
wgEncodeOpenChromDnaseSknshPk	http://hgdownload.cse.ucsc.edu/goldenPath/hg19/encodeDCC/wgEncodeOpenChromDnase/wgEncodeOpenChromDnaseSknshPk.narrowPeak.gz	DNA_accessibility	0	0	0	0	0	0	0	0	0	0	0	0	0	0	0	0	0	0	0	0	0	0	0	0	0	0	0	0	0	0	5.93928e-05	0.000129646	6.2256e-05	0.000150381	9.97084e-05	0.000107264	6.43917e-05	8.57204e-05	4.28272e-05	0.000100732	7.57888e-05	6.53856e-05	6.69516e-05	2.98737e-05	6.80737e-05	0.000118103	9.0786e-05
wgEncodeOpenChromDnaseStellatePk	http://hgdownload.cse.ucsc.edu/goldenPath/hg19/encodeDCC/wgEncodeOpenChromDnase/wgEncodeOpenChromDnaseStellatePk.narrowPeak.gz	DNA_accessibility	0	0	0	0	0	0	0	0	0	0	0	0	0	0	0	0	0	0	0	0	0	0	0	0	0	0	0	0	0	0	3.58001e-05	4.90086e-05	1.58304e-05	5.14736e-05	5.84159e-05	5.42876e-05	2.88719e-05	6.56673e-05	2.36046e-05	3.93913e-05	3.79942e-05	3.84916e-05	3.92168e-05	1.50167e-05	2.32352e-05	7.60045e-05	3.84157e-05
wgEncodeOpenChromDnaseT47dPk	http://hgdownload.cse.ucsc.edu/goldenPath/hg19/encodeDCC/wgEncodeOpenChromDnase/wgEncodeOpenChromDnaseT47dPk.narrowPeak.gz	DNA_accessibility	0	0	0	0	0	0	0	0	0	0	0	0	0	0	0	0	0	0	0	0	0	0	0	0	0	0	0	0	0	0	0.000265209	0.000235779	0.000162931	0.000188833	0.000186174	0.000136686	0.000154519	0.000124118	7.22889e-05	0.000258188	0.000400844	0.000186604	0.000256578	8.43281e-05	0.000207456	0.000191371	0.000151423
wgEncodeOpenChromDnaseUrothelPkV2	http://hgdownload.cse.ucsc.edu/goldenPath/hg19/encodeDCC/wgEncodeOpenChromDnase/wgEncodeOpenChromDnaseUrothelPkV2.narrowPeak.gz	DNA_accessibility	0	0	0	0	0	0	0	0	0	0	0	0	0	0	0	0	0	0	0	0	0	0	0	0	0	0	0	0	0	0	8.11655e-05	0.000137102	5.84729e-05	7.86663e-05	7.03512e-05	7.77838e-05	7.29919e-05	0.000152535	1.91676e-05	0.000109995	0.000101275	9.49952e-05	4.76076e-05	2.77807e-05	8.95184e-05	0.000113891	0.000142468
wgEncodeOpenChromSynthGlioblaPk	http://hgdownload.cse.ucsc.edu/goldenPath/hg19/encodeDCC/wgEncodeOpenChromSynth/wgEncodeOpenChromSynthGlioblaPk.bed.gz	DNA_accessibility	0	0	0	0	0	0	0	0	0	0	0	0	0	0	0	0	0	0	0	0	0	0	0	0	0	0	0	0	0	0	0.000123448	0.00010607	0.000139003	0.000314588	0.000243537	0.000209543	0.000210544	0.000264081	0.000120031	0.000305622	0.000174955	0.000196747	0.000168415	9.25141e-05	0.000196983	0.000209621	0.000164054
wgEncodeOpenChromSynthGm12878Pk	http://hgdownload.cse.ucsc.edu/goldenPath/hg19/encodeDCC/wgEncodeOpenChromSynth/wgEncodeOpenChromSynthGm12878Pk.bed.gz	DNA_accessibility	0	0	0	0	0	0	0	0	0	0	0	0	0	0	0	0	0	0	0	0	0	0	0	0	0	0	0	0	0	0	0.000142214	0.000150401	6.61197e-05	9.41651e-05	0.000176966	0.000111489	0.000100209	0.000173573	0.000229384	0.000116163	0.000137921	9.32009e-05	8.21676e-05	4.45836e-05	0.000149506	0.000106605	0.000103716
wgEncodeOpenChromSynthGm12891Pk	http://hgdownload.cse.ucsc.edu/goldenPath/hg19/encodeDCC/wgEncodeOpenChromSynth/wgEncodeOpenChromSynthGm12891Pk.bed.gz	DNA_accessibility	0	0	0	0	0	0	0	0	0	0	0	0	0	0	0	0	0	0	0	0	0	0	0	0	0	0	0	0	0	0	0.000105008	4.76201e-05	7.00396e-05	8.56342e-05	0.000103646	8.64323e-05	7.57875e-05	8.21452e-05	0.000385373	8.31723e-05	0.000120579	8.03479e-05	5.83905e-05	3.90662e-05	8.39847e-05	8.72907e-05	6.10661e-05
wgEncodeOpenChromSynthGm12892Pk	http://hgdownload.cse.ucsc.edu/goldenPath/hg19/encodeDCC/wgEncodeOpenChromSynth/wgEncodeOpenChromSynthGm12892Pk.bed.gz	DNA_accessibility	0	0	0	0	0	0	0	0	0	0	0	0	0	0	0	0	0	0	0	0	0	0	0	0	0	0	0	0	0	0	9.24551e-05	6.9822e-05	8.11472e-05	0.000127127	0.000108599	6.96434e-05	9.8914e-05	0.000122196	0.000125649	9.31512e-05	0.000170729	0.000100028	7.54505e-05	3.82402e-05	9.17742e-05	8.51653e-05	7.04207e-05
wgEncodeOpenChromSynthGm18507Pk	http://hgdownload.cse.ucsc.edu/goldenPath/hg19/encodeDCC/wgEncodeOpenChromSynth/wgEncodeOpenChromSynthGm18507Pk.bed.gz	DNA_accessibility	0	0	0	0	0	0	0	0	0	0	0	0	0	0	0	0	0	0	0	0	0	0	0	0	0	0	0	0	0	0	0.000125742	9.11801e-05	6.116e-05	0.000100175	9.74351e-05	9.82226e-05	0.000116701	7.8383e-05	0.000263161	0.000130884	0.000179808	0.000100554	9.2635e-05	3.8236e-05	0.000124124	0.000146163	0.000100683
wgEncodeOpenChromSynthGm19239Pk	http://hgdownload.cse.ucsc.edu/goldenPath/hg19/encodeDCC/wgEncodeOpenChromSynth/wgEncodeOpenChromSynthGm19239Pk.bed.gz	DNA_accessibility	0	0	0	0	0	0	0	0	0	0	0	0	0	0	0	0	0	0	0	0	0	0	0	0	0	0	0	0	0	0	0.000111767	9.20835e-05	6.49908e-05	0.000176316	9.77471e-05	9.81546e-05	6.26499e-05	4.53728e-05	0.00019584	0.000142168	0.000162739	0.000115361	9.29983e-05	4.8301e-05	0.000150017	0.000115775	0.000102479
wgEncodeOpenChromSynthH1hescPk	http://hgdownload.cse.ucsc.edu/goldenPath/hg19/encodeDCC/wgEncodeOpenChromSynth/wgEncodeOpenChromSynthH1hescPk.bed.gz	DNA_accessibility	0	0	0	0	0	0	0	0	0	0	0	0	0	0	0	0	0	0	0	0	0	0	0	0	0	0	0	0	0	0	8.13365e-05	0.000102264	8.09939e-05	7.40098e-05	8.20912e-05	9.30911e-05	6.9701e-05	9.01827e-05	4.6597e-05	0.000123429	0.000120118	6.25867e-05	6.47369e-05	4.67309e-05	7.05542e-05	8.88688e-05	8.24518e-05
wgEncodeOpenChromSynthHelas3Pk	http://hgdownload.cse.ucsc.edu/goldenPath/hg19/encodeDCC/wgEncodeOpenChromSynth/wgEncodeOpenChromSynthHelas3Pk.bed.gz	DNA_accessibility	0	0	0	0	0	0	0	0	0	0	0	0	0	0	0	0	0	0	0	0	0	0	0	0	0	0	0	0	0	0	0.000330964	9.8154e-05	8.63776e-05	0.00012311	0.000117024	0.000155162	0.00118109	0.000110025	5.76541e-05	0.000389314	0.000193157	0.000165307	0.000107483	5.71069e-05	0.000154414	0.000113685	0.000147441
wgEncodeOpenChromSynthHepg2Pk	http://hgdownload.cse.ucsc.edu/goldenPath/hg19/encodeDCC/wgEncodeOpenChromSynth/wgEncodeOpenChromSynthHepg2Pk.bed.gz	DNA_accessibility	0	0	0	0	0	0	0	0	0	0	0	0	0	0	0	0	0	0	0	0	0	0	0	0	0	0	0	0	0	0	0.000113331	0.000249363	0.000192771	7.90893e-05	6.91099e-05	0.000154244	6.86043e-05	0.00010986	5.38498e-05	0.000119183	9.20179e-05	5.63398e-05	5.54146e-05	4.25295e-05	6.95987e-05	9.24459e-05	6.52939e-05
wgEncodeOpenChromSynthHtr8Pk	http://hgdownload.cse.ucsc.edu/goldenPath/hg19/encodeDCC/wgEncodeOpenChromSynth/wgEncodeOpenChromSynthHtr8Pk.bed.gz	DNA_accessibility	0	0	0	0	0	0	0	0	0	0	0	0	0	0	0	0	0	0	0	0	0	0	0	0	0	0	0	0	0	0	0.00107093	0.000170128	0.000244353	0.0002902	0.000266368	0.000120947	0.000199898	0.000214817	7.21556e-05	0.000395906	0.00221973	0.000376068	0.000490587	0.000192559	0.000464179	0.000164019	0.000151208
wgEncodeOpenChromSynthHuvecPk	http://hgdownload.cse.ucsc.edu/goldenPath/hg19/encodeDCC/wgEncodeOpenChromSynth/wgEncodeOpenChromSynthHuvecPk.bed.gz	DNA_accessibility	0	0	0	0	0	0	0	0	0	0	0	0	0	0	0	0	0	0	0	0	0	0	0	0	0	0	0	0	0	0	9.86185e-05	7.87791e-05	5.03019e-05	0.000209176	0.00015558	0.000103708	6.95046e-05	0.00010425	5.33499e-05	9.08287e-05	0.000103596	7.93033e-05	9.00325e-05	4.84956e-05	9.17209e-05	6.6325e-05	8.14119e-05
wgEncodeOpenChromSynthK562Pk	http://hgdownload.cse.ucsc.edu/goldenPath/hg19/encodeDCC/wgEncodeOpenChromSynth/wgEncodeOpenChromSynthK562Pk.bed.gz	DNA_accessibility	0	0	0	0	0	0	0	0	0	0	0	0	0	0	0	0	0	0	0	0	0	0	0	0	0	0	0	0	0	0	0.000167671	0.000131014	8.64876e-05	0.000120448	0.000171072	0.000222166	0.000112099	0.000102974	6.42823e-05	0.000134078	0.00016878	0.000102131	9.17179e-05	5.37224e-05	0.000107057	0.000229197	0.00017339
wgEncodeOpenChromSynthMedulloPk	http://hgdownload.cse.ucsc.edu/goldenPath/hg19/encodeDCC/wgEncodeOpenChromSynth/wgEncodeOpenChromSynthMedulloPk.bed.gz	DNA_accessibility	0	0	0	0	0	0.002	0	0	0	0	0.004	0	0	0	0	0	0	0	0	0	0	0	0	0	0	0	0	0	0	0	0.000610781	0.000199128	0.000871702	0.000399592	0.000467669	0.000298713	0.000405398	0.000330869	0.000504611	0.000390736	0.00372645	0.000716046	0.00169556	0.000473166	0.000589302	0.000297055	0.0010087
wgEncodeOpenChromSynthNhekPk	http://hgdownload.cse.ucsc.edu/goldenPath/hg19/encodeDCC/wgEncodeOpenChromSynth/wgEncodeOpenChromSynthNhekPk.bed.gz	DNA_accessibility	0	0	0	0	0	0	0	0	0	0	0	0	0	0	0	0	0	0	0	0	0	0	0	0	0	0	0	0	0	0	0.00012095	0.000206451	5.173e-05	7.74991e-05	0.000132993	0.000102478	9.32611e-05	9.9561e-05	4.95371e-05	8.32315e-05	0.000182223	9.00528e-05	8.83016e-05	4.34314e-05	7.27234e-05	0.000121406	6.9971e-05
wgEncodeOpenChromSynthPanisletsPk	http://hgdownload.cse.ucsc.edu/goldenPath/hg19/encodeDCC/wgEncodeOpenChromSynth/wgEncodeOpenChromSynthPanisletsPk.bed.gz	DNA_accessibility	0	0	0	0	0	0	0	0	0	0	0	0	0	0	0	0	0	0	0	0	0	0	0	0	0	0	0	0	0	0	0.000165346	0.000144229	0.000110186	0.000260355	0.000354733	0.000226011	0.000202555	0.00010303	0.00010966	0.00020907	0.000241186	0.000442955	0.000110692	0.000119015	0.000176634	0.000157041	0.00014911
E001-H3K27me3	http://egg2.wustl.edu/roadmap/data/byFileType/signal/consolidated/macs2signal/pval/E001-H3K27me3.pval.signal.bigwig	Epigenetic_mark	0.554	0.588	0.272	0.58	0.658	0.806	0.516	0.56	0.226	0.604	0.662	0.55	0.218	0.204	0.426	0.662	0.66	0.59	0.272	0.594	0.624	0.218	0.54	0.394	0.412	0.798	0.608	0.602	0.632	0.166	0.00067418	0.000710448	0.000284068	0.000804915	0.000599575	0.000624746	0.000624467	0.00067523	0.000278048	0.000567634	0.000776291	0.000531616	0.000440079	0.000277897	0.000514919	0.000683506	0.000495606
E001-H3K36me3	http://egg2.wustl.edu/roadmap/data/byFileType/signal/consolidated/macs2signal/pval/E001-H3K36me3.pval.signal.bigwig	Epigenetic_mark	0.076	0.294	0.178	0.178	0.202	0.526	0.13	0.142	0.04	0.228	0.536	0.11	0.01	0.008	0.05	0.162	0.232	0.14	0.02	0.188	0.216	0.19	0.132	0.008	0.006	0.352	0.184	0.13	0.326	0.4	0.000574906	0.000937241	0.000325161	0.000646658	0.000703805	0.000628191	0.000516211	0.000687445	0.000249351	0.000665579	0.000544758	0.000462829	0.000394127	0.000273401	0.000451872	0.000792592	0.000678938
E001-H3K4me1	http://egg2.wustl.edu/roadmap/data/byFileType/signal/consolidated/macs2signal/pval/E001-H3K4me1.pval.signal.bigwig	Epigenetic_mark	0.118	0.228	0.01	0.168	0.278	0.478	0.172	0.194	0.018	0.22	0.286	0.108	0.016	0.032	0.152	0.21	0.302	0.22	0.024	0.198	0.25	0.012	0.118	0.062	0.032	0.39	0.226	0.216	0.268	0.006	0.000414879	0.000523464	0.000262086	0.000728767	0.000597785	0.000561422	0.000483937	0.000653267	0.000217664	0.000464298	0.000571998	0.000449685	0.000337914	0.00023173	0.000365519	0.000567461	0.000609914
E001-H3K4me3	http://egg2.wustl.edu/roadmap/data/byFileType/signal/consolidated/macs2signal/pval/E001-H3K4me3.pval.signal.bigwig	Epigenetic_mark	0.404	0.45	0.068	0.52	0.484	0.648	0.452	0.42	0.086	0.438	0.47	0.428	0.132	0.018	0.238	0.436	0.614	0.418	0.332	0.56	0.522	0.03	0.348	0.17	0.104	0.546	0.392	0.444	0.488	0.062	0.000483233	0.00272378	0.000331102	0.000770589	0.000742924	0.000668113	0.000618889	0.000854279	0.000234542	0.000577115	0.000762109	0.000466876	0.000456713	0.00026013	0.000459684	0.000790815	0.000591051
E001-H3K9ac	http://egg2.wustl.edu/roadmap/data/byFileType/signal/consolidated/macs2signal/pval/E001-H3K9ac.pval.signal.bigwig	Epigenetic_mark	0.506	0.578	0.198	0.586	0.624	0.72	0.498	0.544	0.252	0.588	0.636	0.358	0.316	0.05	0.456	0.576	0.644	0.594	0.274	0.552	0.568	0.278	0.526	0.21	0.164	0.658	0.554	0.564	0.61	0.116	0.000524642	0.000776677	0.000303374	0.000778649	0.000695058	0.000638933	0.000706891	0.000815768	0.000243376	0.00066624	0.000581845	0.000530374	0.000411959	0.000289031	0.000450422	0.000685058	0.000637447
E001-H3K9me3	http://egg2.wustl.edu/roadmap/data/byFileType/signal/consolidated/macs2signal/pval/E001-H3K9me3.pval.signal.bigwig	Epigenetic_mark	0.094	0.672	0.384	0.524	0.224	0.596	0.124	0.456	0.356	0.202	0.56	0.244	0.02	0.206	0.236	0.41	0.388	0.358	0.046	0.676	0.226	0.61	0.514	0.158	0.06	0.312	0.314	0.286	0.672	0.514	0.000480306	0.00106134	0.000329308	0.000985799	0.000725583	0.000559382	0.000601975	0.00083734	0.000322523	0.000652388	0.000736568	0.00049052	0.000404147	0.000240618	0.00059782	0.000703439	0.000587819
E002-H3K27me3	http://egg2.wustl.edu/roadmap/data/byFileType/signal/consolidated/macs2signal/pval/E002-H3K27me3.pval.signal.bigwig	Epigenetic_mark	0.334	0.526	0.21	0.506	0.456	0.75	0.41	0.416	0.14	0.432	0.528	0.296	0.094	0.042	0.206	0.42	0.458	0.362	0.276	0.496	0.446	0.02	0.466	0.08	0.02	0.514	0.498	0.346	0.512	0.078	0.000434857	0.000952194	0.000421602	0.000678378	0.000628968	0.00044626	0.000456094	0.000689972	0.000219154	0.000525518	0.000494064	0.000549274	0.000345904	0.000249842	0.000465402	0.000821576	0.000646958
E002-H3K36me3	http://egg2.wustl.edu/roadmap/data/byFileType/signal/consolidated/macs2signal/pval/E002-H3K36me3.pval.signal.bigwig	Epigenetic_mark	0.078	0.154	0.054	0.12	0.134	0.518	0.114	0.132	0.008	0.14	0.328	0.078	0.018	0	0.056	0.116	0.182	0.086	0.016	0.164	0.114	0.06	0.11	0.002	0.01	0.242	0.09	0.118	0.228	0.328	0.000515416	0.000884585	0.000336661	0.00108502	0.000917607	0.00062961	0.000586034	0.000809753	0.000197556	0.000688282	0.000603358	0.000568266	0.000456256	0.000286812	0.000492702	0.000783618	0.000603918
E002-H3K4me1	http://egg2.wustl.edu/roadmap/data/byFileType/signal/consolidated/macs2signal/pval/E002-H3K4me1.pval.signal.bigwig	Epigenetic_mark	0.28	0.306	0.038	0.262	0.396	0.484	0.154	0.214	0.038	0.258	0.284	0.078	0.104	0.03	0.224	0.318	0.4	0.342	0.232	0.288	0.268	0.01	0.176	0.152	0.008	0.508	0.534	0.302	0.364	0.052	0.000591441	0.000692446	0.000327236	0.00072323	0.000815403	0.00058911	0.000775466	0.000828031	0.000251812	0.000668457	0.000743063	0.000489018	0.000410718	0.000252554	0.000554043	0.000870149	0.00063056
E002-H3K4me3	http://egg2.wustl.edu/roadmap/data/byFileType/signal/consolidated/macs2signal/pval/E002-H3K4me3.pval.signal.bigwig	Epigenetic_mark	0.338	0.27	0.226	0.26	0.502	0.53	0.25	0.244	0.188	0.402	0.412	0.072	0.31	0	0.408	0.306	0.354	0.322	0.116	0.406	0.456	0.004	0.17	0.01	0.008	0.484	0.26	0.306	0.268	0.264	0.000558312	0.00106772	0.000334491	0.00109625	0.000815098	0.000588891	0.000587871	0.000718261	0.000255223	0.000778908	0.00073246	0.000531991	0.000426513	0.000274427	0.000573705	0.000727512	0.000751193
E002-H3K9ac	http://egg2.wustl.edu/roadmap/data/byFileType/signal/consolidated/macs2signal/pval/E002-H3K9ac.pval.signal.bigwig	Epigenetic_mark	0.526	0.202	0.096	0.186	0.212	0.522	0.274	0.138	0.042	0.538	0.454	0.036	0.07	0	0.236	0.428	0.264	0.186	0.052	0.232	0.182	0.002	0.158	0.004	0	0.396	0.274	0.154	0.272	0	0.000661097	0.000789896	0.000370767	0.000961381	0.00082921	0.000644345	0.00068436	0.000934448	0.000233282	0.000815944	0.000847459	0.000467126	0.000458538	0.000239092	0.000523601	0.000980148	0.000757078
E002-H3K9me3	http://egg2.wustl.edu/roadmap/data/byFileType/signal/consolidated/macs2signal/pval/E002-H3K9me3.pval.signal.bigwig	Epigenetic_mark	0.034	0.516	0	0.462	0.21	0.278	0.186	0.422	0	0.164	0.16	0.038	0.002	0	0.02	0.178	0.208	0.304	0.002	0.496	0.318	0.344	0.36	0	0.004	0.34	0.3	0.302	0.546	0.02	0.000450918	0.000968245	0.000289954	0.000886225	0.000666812	0.000591005	0.000617585	0.000832272	0.000219028	0.000621856	0.0004916	0.000447123	0.000423619	0.000248417	0.000596883	0.000713283	0.000620336
E003-H2A	http://egg2.wustl.edu/roadmap/data/byFileType/signal/consolidated/macs2signal/pval/E003-H2A.Z.pval.signal.bigwig	Epigenetic_mark	0.11	0.248	0.008	0.186	0.154	0.446	0.196	0.176	0	0.16	0.204	0.314	0.002	0	0.046	0.176	0.274	0.124	0.008	0.176	0.172	0.24	0.128	0.002	0.082	0.28	0.156	0.116	0.288	0.01	0.000743629	0.000593073	0.000393358	0.000944246	0.000992261	0.000815704	0.000812049	0.000820013	0.000326627	0.000992305	0.00067711	0.000790965	0.000613065	0.000291527	0.000682186	0.000997574	0.000793662
E003-H2AK5ac	http://egg2.wustl.edu/roadmap/data/byFileType/signal/consolidated/macs2signal/pval/E003-H2AK5ac.pval.signal.bigwig	Epigenetic_mark	0.098	0.084	0	0.052	0.096	0.286	0.094	0.04	0	0.094	0.096	0.01	0.002	0	0.012	0.098	0.126	0.06	0.006	0.062	0.084	0	0.032	0.002	0	0.14	0.07	0.064	0.102	0	0.000574841	0.000585238	0.000266238	0.000604289	0.000689546	0.000601113	0.000566028	0.000541734	0.000238312	0.000665997	0.000552159	0.000510842	0.000358177	0.000219489	0.000446713	0.000712272	0.000536271
E003-H2BK120ac	http://egg2.wustl.edu/roadmap/data/byFileType/signal/consolidated/macs2signal/pval/E003-H2BK120ac.pval.signal.bigwig	Epigenetic_mark	0.07	0.116	0.002	0.122	0.114	0.254	0.224	0.102	0	0.066	0.128	0.052	0.002	0	0.068	0.182	0.21	0.08	0.018	0.098	0.11	0.002	0.04	0.002	0	0.162	0.098	0.078	0.136	0	0.000467538	0.000773519	0.000313686	0.000647474	0.000857419	0.000605395	0.000723414	0.000697966	0.000243369	0.00064132	0.000611013	0.000489934	0.000370861	0.000252701	0.000540413	0.00107486	0.000712763
E003-H2BK12ac	http://egg2.wustl.edu/roadmap/data/byFileType/signal/consolidated/macs2signal/pval/E003-H2BK12ac.pval.signal.bigwig	Epigenetic_mark	0.046	0.172	0	0.13	0.132	0.26	0.06	0.046	0	0.116	0.128	0.026	0.004	0	0.03	0.156	0.14	0.126	0.02	0.138	0.124	0	0.038	0.02	0	0.212	0.122	0.078	0.182	0	0.000439233	0.000407097	0.000221407	0.000529887	0.000658006	0.000448261	0.000490357	0.00044113	0.000221356	0.000476477	0.00056279	0.00045862	0.000273388	0.000172552	0.000381336	0.000476748	0.000422017
E003-H2BK15ac	http://egg2.wustl.edu/roadmap/data/byFileType/signal/consolidated/macs2signal/pval/E003-H2BK15ac.pval.signal.bigwig	Epigenetic_mark	0.056	0.092	0	0.054	0.048	0.238	0.084	0.056	0	0.04	0.082	0	0	0	0.002	0.084	0.224	0.058	0.018	0.052	0.086	0	0.022	0	0	0.1	0.064	0.08	0.086	0	0.000466429	0.000645422	0.000311872	0.000484569	0.000512222	0.000424939	0.000530646	0.00059786	0.000329538	0.000603405	0.000600842	0.000413345	0.000353382	0.000215444	0.000427639	0.000780604	0.000641712
E003-H2BK20ac	http://egg2.wustl.edu/roadmap/data/byFileType/signal/consolidated/macs2signal/pval/E003-H2BK20ac.pval.signal.bigwig	Epigenetic_mark	0.094	0.112	0.002	0.076	0.11	0.408	0.11	0.066	0.002	0.066	0.422	0.1	0.004	0	0.016	0.084	0.154	0.064	0.016	0.102	0.144	0.012	0.05	0.006	0	0.262	0.084	0.048	0.114	0	0.000454845	0.00105216	0.000265202	0.000663303	0.000626485	0.000524876	0.000540866	0.000715524	0.000236609	0.000638269	0.000598746	0.000471815	0.000350492	0.000236457	0.000484988	0.000762281	0.000515395
E003-H2BK5ac	http://egg2.wustl.edu/roadmap/data/byFileType/signal/consolidated/macs2signal/pval/E003-H2BK5ac.pval.signal.bigwig	Epigenetic_mark	0.072	0.13	0	0.116	0.116	0.316	0.066	0.098	0	0.136	0.154	0.036	0.002	0	0.038	0.148	0.166	0.124	0.028	0.13	0.156	0	0.064	0.012	0.004	0.212	0.138	0.104	0.162	0	0.000410734	0.000384505	0.00019837	0.000506383	0.00053958	0.000436294	0.000401561	0.000526301	0.000312334	0.000483532	0.000388684	0.000369513	0.000311844	0.000198176	0.000433073	0.000581243	0.000467752
E003-H3K14ac	http://egg2.wustl.edu/roadmap/data/byFileType/signal/consolidated/macs2signal/pval/E003-H3K14ac.pval.signal.bigwig	Epigenetic_mark	0.01	0.062	0	0.038	0.032	0.25	0.168	0.034	0.004	0.08	0.05	0.032	0	0	0.012	0.098	0.098	0.028	0	0.04	0.032	0.008	0.012	0	0	0.088	0.074	0.03	0.072	0	0.000470623	0.000595678	0.000313649	0.000590609	0.000619918	0.000587978	0.000456441	0.000571092	0.00020002	0.00048441	0.000574355	0.000468838	0.000338508	0.000224499	0.000476949	0.00065539	0.00042703
E003-H3K18ac	http://egg2.wustl.edu/roadmap/data/byFileType/signal/consolidated/macs2signal/pval/E003-H3K18ac.pval.signal.bigwig	Epigenetic_mark	0.104	0.16	0.028	0.188	0.15	0.284	0.138	0.128	0.002	0.076	0.08	0.014	0.002	0	0.04	0.172	0.446	0.092	0.004	0.096	0.09	0.004	0.096	0.004	0	0.164	0.12	0.144	0.204	0.002	0.000445673	0.000745909	0.000276855	0.000583934	0.000660476	0.000456478	0.000397409	0.000505191	0.000283371	0.000461427	0.000491755	0.000400818	0.000348545	0.000220418	0.000439978	0.000538272	0.000518
E003-H3K23ac	http://egg2.wustl.edu/roadmap/data/byFileType/signal/consolidated/macs2signal/pval/E003-H3K23ac.pval.signal.bigwig	Epigenetic_mark	0.014	0.048	0	0.028	0.044	0.174	0.206	0.022	0.002	0.094	0.064	0.004	0	0	0.012	0.094	0.106	0.028	0	0.052	0.07	0	0.01	0	0	0.116	0.042	0.048	0.07	0	0.000518298	0.000647665	0.000318725	0.000661998	0.000669057	0.000679083	0.000552676	0.000745693	0.000254878	0.00078181	0.000552157	0.00056273	0.000366331	0.000243773	0.000486856	0.000766762	0.00055782
E003-H3K23me2	http://egg2.wustl.edu/roadmap/data/byFileType/signal/consolidated/macs2signal/pval/E003-H3K23me2.pval.signal.bigwig	Epigenetic_mark	0.352	0.5	0.084	0.524	0.498	0.672	0.426	0.474	0.182	0.484	0.612	0.252	0.188	0.144	0.274	0.442	0.526	0.44	0.196	0.478	0.504	0.154	0.43	0.132	0.06	0.552	0.42	0.494	0.544	0.046	0.000659549	0.000736765	0.000403377	0.000653572	0.000779693	0.00068745	0.000517305	0.000747425	0.00027566	0.000755903	0.000635239	0.000570483	0.000431737	0.000285362	0.0004997	0.000828621	0.000600194
E003-H3K27ac	http://egg2.wustl.edu/roadmap/data/byFileType/signal/consolidated/macs2signal/pval/E003-H3K27ac.pval.signal.bigwig	Epigenetic_mark	0.378	0.48	0.118	0.43	0.47	0.68	0.374	0.408	0.112	0.468	0.536	0.226	0.156	0.024	0.322	0.492	0.54	0.444	0.196	0.406	0.518	0.116	0.37	0.112	0.186	0.594	0.418	0.404	0.49	0.012	0.000465541	0.000566199	0.000283309	0.00065732	0.000769512	0.000615957	0.000457529	0.000819896	0.00023493	0.000540107	0.000560166	0.000455096	0.000368521	0.000231437	0.000408767	0.000734806	0.000480495
E003-H3K27me3	http://egg2.wustl.edu/roadmap/data/byFileType/signal/consolidated/macs2signal/pval/E003-H3K27me3.pval.signal.bigwig	Epigenetic_mark	0.604	0.738	0.18	0.738	0.752	0.8	0.602	0.666	0.29	0.812	0.654	0.534	0.352	0.13	0.55	0.784	0.822	0.836	0.434	0.796	0.758	0.43	0.758	0.418	0.214	0.746	0.734	0.708	0.758	0.12	0.00048819	0.000542558	0.000295905	0.000497708	0.00059876	0.000478062	0.000445015	0.000646441	0.000220985	0.000434255	0.000560726	0.000467199	0.000378668	0.00024223	0.000447004	0.000619246	0.00050916
E003-H3K36me3	http://egg2.wustl.edu/roadmap/data/byFileType/signal/consolidated/macs2signal/pval/E003-H3K36me3.pval.signal.bigwig	Epigenetic_mark	0.19	0.19	0.238	0.166	0.196	0.452	0.118	0.094	0.248	0.19	0.224	0.11	0.104	0.112	0.28	0.186	0.322	0.13	0.106	0.186	0.198	0.278	0.082	0.154	0.076	0.336	0.184	0.186	0.226	0.354	0.000449984	0.000767541	0.000297656	0.000975421	0.000684955	0.000572151	0.000489701	0.000671032	0.000199645	0.000577044	0.0004662	0.000401805	0.000360819	0.000235936	0.000365061	0.000632058	0.000566409
E003-H3K4ac	http://egg2.wustl.edu/roadmap/data/byFileType/signal/consolidated/macs2signal/pval/E003-H3K4ac.pval.signal.bigwig	Epigenetic_mark	0.024	0.052	0	0.046	0.056	0.194	0.156	0.028	0	0.026	0.048	0.016	0	0	0.004	0.044	0.076	0.038	0.002	0.038	0.048	0	0.016	0	0	0.114	0.044	0.022	0.082	0	0.000487669	0.000677268	0.00024624	0.000663433	0.000481969	0.000538087	0.000461192	0.0006601	0.000208381	0.000537686	0.000386352	0.00041703	0.000300606	0.000194069	0.000391694	0.000575798	0.000461248
E003-H3K4me1	http://egg2.wustl.edu/roadmap/data/byFileType/signal/consolidated/macs2signal/pval/E003-H3K4me1.pval.signal.bigwig	Epigenetic_mark	0.104	0.178	0.004	0.188	0.278	0.384	0.122	0.184	0.012	0.188	0.21	0.058	0.03	0	0.074	0.198	0.256	0.18	0.04	0.158	0.224	0.008	0.134	0.022	0.002	0.31	0.194	0.184	0.252	0	0.000394891	0.000586909	0.000207679	0.000545469	0.000570379	0.000568351	0.000453486	0.000610452	0.000152737	0.000551961	0.000414628	0.000381115	0.000275792	0.000201637	0.000339766	0.000580873	0.000447899
E003-H3K4me2	http://egg2.wustl.edu/roadmap/data/byFileType/signal/consolidated/macs2signal/pval/E003-H3K4me2.pval.signal.bigwig	Epigenetic_mark	0.67	0.7	0.46	0.736	0.708	0.822	0.684	0.656	0.51	0.758	0.762	0.534	0.48	0.196	0.644	0.784	0.818	0.696	0.456	0.766	0.714	0.33	0.682	0.414	0.364	0.804	0.75	0.698	0.76	0.54	0.000411091	0.000632199	0.000223466	0.000634417	0.000549125	0.000482065	0.000440056	0.000577518	0.000131078	0.000438054	0.000427945	0.000408819	0.000284913	0.000227843	0.000387217	0.000625787	0.000412086
E003-H3K4me3	http://egg2.wustl.edu/roadmap/data/byFileType/signal/consolidated/macs2signal/pval/E003-H3K4me3.pval.signal.bigwig	Epigenetic_mark	0.612	0.722	0.354	0.678	0.738	0.808	0.614	0.674	0.418	0.72	0.76	0.552	0.466	0.214	0.546	0.732	0.778	0.694	0.602	0.686	0.724	0.322	0.624	0.362	0.318	0.778	0.742	0.758	0.76	0.286	0.000488757	0.000726123	0.000328618	0.00103858	0.000739835	0.000578224	0.000560446	0.000716403	0.000202009	0.000518065	0.000483527	0.000474343	0.000406426	0.000224924	0.000576225	0.000674865	0.0006029
E003-H3K56ac	http://egg2.wustl.edu/roadmap/data/byFileType/signal/consolidated/macs2signal/pval/E003-H3K56ac.pval.signal.bigwig	Epigenetic_mark	0.224	0.184	0.006	0.188	0.228	0.366	0.258	0.096	0.004	0.176	0.188	0.048	0.016	0	0.066	0.192	0.24	0.144	0.016	0.182	0.17	0.06	0.106	0	0	0.326	0.196	0.142	0.232	0	0.000538486	0.000620575	0.000289508	0.000636394	0.000689083	0.000622551	0.00058853	0.000706913	0.000247291	0.00060768	0.00053247	0.000539633	0.000378884	0.000269425	0.000395403	0.000778477	0.000477117
E003-H3K79me1	http://egg2.wustl.edu/roadmap/data/byFileType/signal/consolidated/macs2signal/pval/E003-H3K79me1.pval.signal.bigwig	Epigenetic_mark	0.16	0.404	0.002	0.37	0.4	0.548	0.306	0.36	0.028	0.22	0.382	0.25	0.024	0.006	0.166	0.424	0.4	0.39	0.154	0.388	0.452	0.004	0.354	0.176	0.026	0.41	0.292	0.308	0.56	0	0.000491557	0.000790416	0.000283567	0.000786679	0.000571283	0.000520551	0.000386311	0.000755605	0.000166498	0.000586051	0.000468205	0.000485402	0.000336057	0.00024853	0.000441462	0.000633144	0.000570267
E003-H3K79me2	http://egg2.wustl.edu/roadmap/data/byFileType/signal/consolidated/macs2signal/pval/E003-H3K79me2.pval.signal.bigwig	Epigenetic_mark	0.068	0.19	0.012	0.174	0.246	0.394	0.114	0.196	0.014	0.21	0.122	0.022	0.012	0	0.038	0.332	0.186	0.242	0.03	0.214	0.32	0	0.086	0.004	0	0.31	0.244	0.188	0.324	0.05	0.000402785	0.000976176	0.000285386	0.000946805	0.000666006	0.000558416	0.000437488	0.000675224	0.000238911	0.000601196	0.000605924	0.000442371	0.00043301	0.000218639	0.000411907	0.000569425	0.000583038
E003-H3K9ac	http://egg2.wustl.edu/roadmap/data/byFileType/signal/consolidated/macs2signal/pval/E003-H3K9ac.pval.signal.bigwig	Epigenetic_mark	0.128	0.17	0.084	0.14	0.194	0.346	0.092	0.088	0.008	0.148	0.25	0.034	0.014	0	0.152	0.152	0.26	0.126	0.048	0.142	0.174	0.038	0.062	0.004	0.018	0.232	0.162	0.144	0.206	0.17	0.000527913	0.000493298	0.000280156	0.000726518	0.000659808	0.000653887	0.000565128	0.00079709	0.000229124	0.000494137	0.000596287	0.000504221	0.000336308	0.000223626	0.000449017	0.000708165	0.000562608
E003-H3K9me3	http://egg2.wustl.edu/roadmap/data/byFileType/signal/consolidated/macs2signal/pval/E003-H3K9me3.pval.signal.bigwig	Epigenetic_mark	0.25	0.296	0.022	0.262	0.328	0.526	0.228	0.222	0.028	0.316	0.302	0.114	0.046	0	0.23	0.29	0.4	0.256	0.112	0.274	0.29	0.14	0.23	0.028	0.06	0.398	0.3	0.3	0.336	0.148	0.000520726	0.000541501	0.000306885	0.00130913	0.000740698	0.000564886	0.000464667	0.000556629	0.00818276	0.000535493	0.000584509	0.00046016	0.00045399	0.000224947	0.000410018	0.000738111	0.000555198
E003-H4K20me1	http://egg2.wustl.edu/roadmap/data/byFileType/signal/consolidated/macs2signal/pval/E003-H4K20me1.pval.signal.bigwig	Epigenetic_mark	0.108	0.108	0.068	0.14	0.128	0.582	0.154	0.104	0	0.154	0.318	0.01	0.036	0	0.07	0.14	0.176	0.144	0	0.106	0.142	0.002	0.068	0	0	0.184	0.126	0.122	0.222	0.37	0.000428775	0.000653928	0.000270593	0.000602827	0.000551164	0.00060496	0.000558797	0.000784838	0.000199375	0.000531185	0.000503941	0.000468469	0.000357605	0.00023519	0.00040746	0.000660655	0.000564465
E003-H4K5ac	http://egg2.wustl.edu/roadmap/data/byFileType/signal/consolidated/macs2signal/pval/E003-H4K5ac.pval.signal.bigwig	Epigenetic_mark	0.094	0.166	0.004	0.146	0.178	0.464	0.198	0.128	0.058	0.18	0.27	0.042	0.012	0	0.066	0.168	0.248	0.17	0.026	0.174	0.174	0.008	0.118	0.024	0.002	0.31	0.184	0.162	0.21	0	0.000448626	0.000692251	0.000264766	0.000640621	0.000449308	0.000556605	0.000496271	0.000657766	0.000207224	0.000432285	0.000459987	0.000360654	0.00029842	0.000189946	0.000384454	0.000656512	0.000429033
E003-H4K8ac	http://egg2.wustl.edu/roadmap/data/byFileType/signal/consolidated/macs2signal/pval/E003-H4K8ac.pval.signal.bigwig	Epigenetic_mark	0.148	0.096	0.048	0.06	0.088	0.332	0.156	0.022	0.004	0.102	0.21	0.174	0.098	0	0.076	0.072	0.162	0.08	0.012	0.074	0.062	0	0.03	0	0.042	0.114	0.06	0.06	0.124	0.414	0.000475463	0.000502493	0.000226128	0.000603715	0.000530865	0.000516679	0.000562289	0.000649034	0.00017514	0.000529611	0.000372591	0.000487916	0.0003126	0.000182042	0.000483472	0.000554505	0.000563798
E003-H4K91ac	http://egg2.wustl.edu/roadmap/data/byFileType/signal/consolidated/macs2signal/pval/E003-H4K91ac.pval.signal.bigwig	Epigenetic_mark	0.06	0.082	0	0.064	0.096	0.232	0.138	0.044	0.006	0.09	0.066	0.018	0	0	0.054	0.092	0.116	0.094	0.03	0.082	0.094	0.002	0.03	0.016	0	0.142	0.062	0.068	0.13	0	0.000394016	0.000517872	0.000254969	0.000487666	0.000424012	0.000410679	0.00046243	0.000595425	0.00018666	0.000397642	0.000462728	0.000417907	0.000272863	0.000188861	0.000281232	0.000462247	0.000433373
E004-H2AK5ac	http://egg2.wustl.edu/roadmap/data/byFileType/signal/consolidated/macs2signal/pval/E004-H2AK5ac.pval.signal.bigwig	Epigenetic_mark	0.106	0.172	0.008	0.13	0.108	0.23	0.32	0.106	0	0.122	0.098	0.044	0.002	0	0.032	0.208	0.244	0.116	0.022	0.128	0.108	0.002	0.114	0.022	0	0.186	0.148	0.114	0.146	0	0.00079218	0.000727983	0.000366628	0.000945575	0.000875818	0.000815767	0.000804923	0.000765231	0.000341117	0.00086847	0.000718144	0.000567198	0.000489328	0.000271344	0.000619995	0.000898159	0.000640419
E004-H2BK120ac	http://egg2.wustl.edu/roadmap/data/byFileType/signal/consolidated/macs2signal/pval/E004-H2BK120ac.pval.signal.bigwig	Epigenetic_mark	0.03	0.172	0.1	0.126	0.114	0.298	0.036	0.096	0.006	0.09	0.258	0.258	0.012	0	0.032	0.096	0.12	0.09	0	0.09	0.106	0.002	0.076	0.002	0.006	0.158	0.098	0.116	0.2	0.364	0.00049023	0.00071401	0.000297329	0.000603719	0.000932591	0.000609699	0.000551043	0.000714326	0.000216447	0.000629131	0.000606904	0.0006583	0.000383382	0.000243864	0.000504799	0.000767704	0.000545925
E004-H2BK15ac	http://egg2.wustl.edu/roadmap/data/byFileType/signal/consolidated/macs2signal/pval/E004-H2BK15ac.pval.signal.bigwig	Epigenetic_mark	0.072	0.13	0.008	0.11	0.308	0.372	0.132	0.076	0.008	0.238	0.166	0.038	0.034	0	0.046	0.102	0.186	0.166	0.002	0.13	0.204	0	0.074	0.004	0	0.29	0.1	0.076	0.21	0	0.000839868	0.000777805	0.000327637	0.000634863	0.000908598	0.000693756	0.000675331	0.000827884	0.000349417	0.000818699	0.00078581	0.000513193	0.00049908	0.000271169	0.000580589	0.000846825	0.000628873
E004-H2BK5ac	http://egg2.wustl.edu/roadmap/data/byFileType/signal/consolidated/macs2signal/pval/E004-H2BK5ac.pval.signal.bigwig	Epigenetic_mark	0.11	0.212	0.036	0.144	0.216	0.408	0.114	0.166	0.012	0.176	0.24	0.112	0.02	0	0.068	0.244	0.268	0.168	0.032	0.17	0.21	0.012	0.154	0.034	0.002	0.32	0.216	0.142	0.242	0.006	0.00058006	0.000616811	0.000325685	0.000910328	0.00068179	0.000563523	0.000672028	0.000934324	0.000246477	0.000782436	0.000659382	0.000517634	0.000462976	0.000243123	0.000508586	0.000853347	0.000574728
E004-H3K18ac	http://egg2.wustl.edu/roadmap/data/byFileType/signal/consolidated/macs2signal/pval/E004-H3K18ac.pval.signal.bigwig	Epigenetic_mark	0.206	0.33	0	0.258	0.274	0.406	0.31	0.3	0.012	0.144	0.306	0.008	0.012	0.002	0.102	0.318	0.456	0.24	0.12	0.198	0.244	0	0.218	0.092	0	0.242	0.242	0.332	0.342	0	0.00041676	0.000636452	0.000246737	0.000558298	0.000553571	0.000529544	0.000417665	0.000578584	0.000284927	0.000470269	0.000457025	0.000443839	0.000314823	0.000222468	0.000362547	0.000522207	0.000433782
E004-H3K23ac	http://egg2.wustl.edu/roadmap/data/byFileType/signal/consolidated/macs2signal/pval/E004-H3K23ac.pval.signal.bigwig	Epigenetic_mark	0.02	0.162	0.006	0.096	0.078	0.342	0.21	0.056	0	0.062	0.272	0.012	0	0	0.01	0.138	0.132	0.116	0	0.098	0.15	0	0.06	0	0	0.194	0.076	0.058	0.092	0.09	0.000525871	0.000587264	0.000351638	0.000711466	0.000802345	0.000682044	0.000624391	0.000923702	0.000257059	0.000704311	0.000630351	0.000522159	0.000365261	0.00023832	0.000550578	0.000771381	0.000571011
E004-H3K27ac	http://egg2.wustl.edu/roadmap/data/byFileType/signal/consolidated/macs2signal/pval/E004-H3K27ac.pval.signal.bigwig	Epigenetic_mark	0.638	0.732	0.336	0.694	0.706	0.862	0.698	0.678	0.388	0.76	0.772	0.49	0.458	0.14	0.614	0.698	0.772	0.708	0.458	0.728	0.676	0.238	0.636	0.338	0.336	0.786	0.672	0.694	0.74	0.184	0.000557437	0.000591764	0.000325286	0.00077391	0.000816595	0.000512726	0.000552465	0.000815657	0.000224708	0.000654693	0.000581167	0.000499218	0.000386481	0.000222189	0.000506377	0.000932671	0.000566897
E004-H3K27me3	http://egg2.wustl.edu/roadmap/data/byFileType/signal/consolidated/macs2signal/pval/E004-H3K27me3.pval.signal.bigwig	Epigenetic_mark	0.252	0.316	0.034	0.296	0.402	0.62	0.246	0.224	0.07	0.324	0.41	0.156	0.028	0.024	0.168	0.326	0.398	0.282	0.05	0.328	0.336	0.022	0.252	0.032	0.022	0.47	0.308	0.358	0.382	0.104	0.000539741	0.000599778	0.000303071	0.000706919	0.000671264	0.000574274	0.000543268	0.000706431	0.000224898	0.000718077	0.000501704	0.000484511	0.000392859	0.000296861	0.000470954	0.000621745	0.000493193
E004-H3K36me3	http://egg2.wustl.edu/roadmap/data/byFileType/signal/consolidated/macs2signal/pval/E004-H3K36me3.pval.signal.bigwig	Epigenetic_mark	0.104	0.14	0.082	0.106	0.09	0.272	0.132	0.036	0	0.072	0.214	0.06	0	0	0.046	0.092	0.18	0.088	0.004	0.06	0.116	0.006	0.044	0	0	0.24	0.12	0.076	0.118	0.284	0.000582291	0.000730521	0.00049307	0.000826023	0.000733582	0.000775179	0.000594617	0.000778727	0.000270871	0.000603538	0.000654116	0.00052304	0.000433296	0.000255091	0.000501885	0.000675356	0.000503274
E004-H3K4ac	http://egg2.wustl.edu/roadmap/data/byFileType/signal/consolidated/macs2signal/pval/E004-H3K4ac.pval.signal.bigwig	Epigenetic_mark	0.35	0.384	0.028	0.342	0.36	0.612	0.258	0.306	0.064	0.386	0.47	0.134	0.082	0.008	0.16	0.432	0.41	0.336	0.138	0.394	0.426	0.022	0.308	0.126	0.048	0.506	0.326	0.296	0.426	0.004	0.00045038	0.000583524	0.000271694	0.000871062	0.000708414	0.000528027	0.000514728	0.000646947	0.000214633	0.000560573	0.000567074	0.000480323	0.000346424	0.000208978	0.000544087	0.000760096	0.000596488
E004-H3K4me1	http://egg2.wustl.edu/roadmap/data/byFileType/signal/consolidated/macs2signal/pval/E004-H3K4me1.pval.signal.bigwig	Epigenetic_mark	0.244	0.192	0	0.154	0.182	0.374	0.104	0.1	0.016	0.168	0.17	0.018	0.07	0	0.098	0.178	0.21	0.134	0.054	0.162	0.178	0	0.1	0.028	0.004	0.234	0.162	0.128	0.174	0	0.000588463	0.000683298	0.000250993	0.000670421	0.000526167	0.000535568	0.000555522	0.000534202	0.000203113	0.000792444	0.000582038	0.000391336	0.000443969	0.00019729	0.000403004	0.000666651	0.000478676
E004-H3K4me2	http://egg2.wustl.edu/roadmap/data/byFileType/signal/consolidated/macs2signal/pval/E004-H3K4me2.pval.signal.bigwig	Epigenetic_mark	0.146	0.114	0.04	0.128	0.132	0.36	0.22	0.074	0	0.1	0.164	0.056	0.004	0.012	0.044	0.12	0.196	0.102	0.004	0.114	0.142	0.022	0.03	0.004	0	0.256	0.112	0.094	0.148	0.108	0.000479708	0.000807123	0.000287794	0.000628273	0.000543222	0.000522617	0.000487845	0.000632594	0.000171043	0.000632011	0.000566349	0.000379875	0.000345226	0.000234775	0.00034598	0.000477117	0.000430999
E004-H3K4me3	http://egg2.wustl.edu/roadmap/data/byFileType/signal/consolidated/macs2signal/pval/E004-H3K4me3.pval.signal.bigwig	Epigenetic_mark	0.202	0.238	0.336	0.18	0.166	0.444	0.1	0.124	0.022	0.17	0.58	0.244	0.022	0.058	0.156	0.188	0.216	0.17	0.08	0.188	0.218	0.11	0.15	0.08	0.068	0.32	0.164	0.146	0.198	0.518	0.000504998	0.000594986	0.000297585	0.000809481	0.000648537	0.000588752	0.000634571	0.000501052	0.000222909	0.00072645	0.000555628	0.000530361	0.000360255	0.000248798	0.000408246	0.000902565	0.000534359
E004-H3K79me1	http://egg2.wustl.edu/roadmap/data/byFileType/signal/consolidated/macs2signal/pval/E004-H3K79me1.pval.signal.bigwig	Epigenetic_mark	0.754	0.428	0.014	0.42	0.424	0.512	0.59	0.38	0.162	0.348	0.466	0.22	0.21	0.018	0.354	0.394	0.482	0.57	0.208	0.372	0.396	0.352	0.274	0.208	0.31	0.474	0.396	0.368	0.382	0	0.000574405	0.000748636	0.000291128	0.000754689	0.000635793	0.000694379	0.000535811	0.000704248	0.000211358	0.000558102	0.000515673	0.000514984	0.000363373	0.000256738	0.000379356	0.000833242	0.000683405
E004-H3K79me2	http://egg2.wustl.edu/roadmap/data/byFileType/signal/consolidated/macs2signal/pval/E004-H3K79me2.pval.signal.bigwig	Epigenetic_mark	0.776	0.816	0.492	0.866	0.858	0.908	0.832	0.796	0.63	0.842	0.838	0.668	0.648	0.448	0.726	0.824	0.842	0.78	0.624	0.81	0.812	0.506	0.786	0.536	0.538	0.856	0.808	0.796	0.864	0.33	0.000509479	0.000742319	0.000270263	0.000764951	0.000689368	0.000520728	0.000507411	0.000870457	0.000189961	0.000628483	0.000564379	0.000461522	0.000449594	0.000217241	0.000549738	0.000895752	0.000584364
E004-H3K9ac	http://egg2.wustl.edu/roadmap/data/byFileType/signal/consolidated/macs2signal/pval/E004-H3K9ac.pval.signal.bigwig	Epigenetic_mark	0.21	0.282	0.154	0.232	0.324	0.5	0.184	0.19	0.04	0.276	0.346	0.12	0.036	0.01	0.164	0.316	0.358	0.292	0.054	0.278	0.298	0.012	0.2	0.066	0.01	0.548	0.3	0.244	0.328	0.042	0.000388627	0.000549544	0.000265631	0.000792716	0.000622518	0.000519727	0.000538153	0.000522455	0.000175849	0.000616549	0.000420627	0.000447026	0.000324642	0.00023358	0.000433372	0.000647637	0.000552865
E004-H3K9me3	http://egg2.wustl.edu/roadmap/data/byFileType/signal/consolidated/macs2signal/pval/E004-H3K9me3.pval.signal.bigwig	Epigenetic_mark	0.052	0.17	0.004	0.082	0.118	0.298	0.078	0.078	0.004	0.102	0.178	0.014	0.004	0	0.04	0.144	0.182	0.128	0.004	0.174	0.234	0	0.104	0	0	0.248	0.104	0.178	0.182	0.052	0.000489939	0.000731642	0.000317305	0.000547195	0.000717272	0.000536567	0.000539105	0.000954141	0.000197276	0.000589278	0.000581945	0.000479263	0.000426933	0.000210665	0.00045627	0.000705674	0.000564981
E004-H4K8ac	http://egg2.wustl.edu/roadmap/data/byFileType/signal/consolidated/macs2signal/pval/E004-H4K8ac.pval.signal.bigwig	Epigenetic_mark	0.08	0.116	0.106	0.098	0.11	0.334	0.058	0.066	0.002	0.094	0.148	0.132	0	0	0.046	0.132	0.182	0.092	0.006	0.074	0.106	0	0.052	0	0	0.292	0.094	0.07	0.158	0.272	0.000513656	0.000623196	0.000317187	0.000722274	0.000677147	0.000520336	0.000585257	0.000684969	0.000253641	0.000605378	0.000597397	0.000496526	0.000375053	0.000244294	0.00050063	0.000650278	0.000604826
E005-H2A	http://egg2.wustl.edu/roadmap/data/byFileType/signal/consolidated/macs2signal/pval/E005-H2A.Z.pval.signal.bigwig	Epigenetic_mark	0.026	0.128	0	0.16	0.144	0.33	0.056	0.114	0	0.09	0.088	0	0	0	0.012	0.086	0.148	0.076	0.002	0.178	0.234	0	0.102	0	0	0.144	0.152	0.074	0.176	0	0.00054205	0.000763418	0.000262305	0.000661847	0.000695555	0.000659929	0.000550604	0.000708012	0.000318808	0.000686284	0.000573466	0.000401554	0.000369813	0.000202743	0.000509232	0.000739133	0.000514573
E005-H2AK5ac	http://egg2.wustl.edu/roadmap/data/byFileType/signal/consolidated/macs2signal/pval/E005-H2AK5ac.pval.signal.bigwig	Epigenetic_mark	0.068	0.104	0.008	0.1	0.128	0.28	0.126	0.082	0.006	0.126	0.126	0.03	0.006	0.008	0.032	0.104	0.158	0.102	0.006	0.122	0.112	0	0.062	0.01	0	0.336	0.14	0.164	0.134	0	0.000599785	0.000597934	0.000250008	0.000698133	0.000631594	0.000580144	0.000479595	0.000644422	0.00127688	0.000555182	0.000561788	0.000427132	0.000326267	0.000219616	0.000536235	0.000461057	0.000511724
E005-H2BK120ac	http://egg2.wustl.edu/roadmap/data/byFileType/signal/consolidated/macs2signal/pval/E005-H2BK120ac.pval.signal.bigwig	Epigenetic_mark	0.09	0.204	0.048	0.196	0.252	0.416	0.114	0.14	0.03	0.234	0.232	0.052	0.042	0.106	0.07	0.208	0.25	0.152	0.072	0.21	0.214	0.038	0.114	0.09	0.026	0.296	0.168	0.172	0.242	0.008	0.000445457	0.000524148	0.000247835	0.000647911	0.000607905	0.000488908	0.000393957	0.000483561	0.000253791	0.000567609	0.000477496	0.000383431	0.00028405	0.000207711	0.000400323	0.000655565	0.00046952
E005-H2BK12ac	http://egg2.wustl.edu/roadmap/data/byFileType/signal/consolidated/macs2signal/pval/E005-H2BK12ac.pval.signal.bigwig	Epigenetic_mark	0.14	0.214	0.028	0.248	0.25	0.45	0.166	0.204	0.032	0.25	0.232	0.098	0.046	0.118	0.078	0.22	0.282	0.224	0.112	0.236	0.246	0.036	0.156	0.114	0.076	0.394	0.172	0.192	0.292	0.002	0.000439955	0.000527773	0.000218983	0.000465823	0.000465706	0.000392044	0.000498271	0.000545985	0.000263102	0.000472481	0.00054156	0.000337912	0.000293599	0.000189675	0.000443391	0.000524541	0.00041643
E005-H2BK5ac	http://egg2.wustl.edu/roadmap/data/byFileType/signal/consolidated/macs2signal/pval/E005-H2BK5ac.pval.signal.bigwig	Epigenetic_mark	0.124	0.236	0.02	0.144	0.202	0.402	0.206	0.106	0.022	0.212	0.214	0.044	0.04	0.03	0.054	0.194	0.268	0.178	0.046	0.172	0.234	0.012	0.108	0.042	0.024	0.286	0.18	0.174	0.218	0.002	0.000372342	0.000579613	0.000213728	0.000360241	0.000510873	0.000395353	0.000423909	0.000644776	0.000238407	0.00048343	0.000492137	0.000352809	0.000312719	0.000183394	0.000400841	0.000425542	0.000386871
E005-H3K14ac	http://egg2.wustl.edu/roadmap/data/byFileType/signal/consolidated/macs2signal/pval/E005-H3K14ac.pval.signal.bigwig	Epigenetic_mark	0.046	0.118	0	0.09	0.094	0.278	0.188	0.056	0.006	0.146	0.106	0.016	0.002	0.004	0.034	0.112	0.134	0.076	0.024	0.122	0.106	0	0.058	0.012	0	0.338	0.098	0.096	0.12	0	0.000425664	0.000475361	0.000218729	0.000479878	0.000426171	0.000458112	0.000443522	0.000440685	0.000254439	0.000356523	0.000380615	0.000326578	0.00022715	0.000153935	0.000291959	0.000422758	0.000394869
E005-H3K18ac	http://egg2.wustl.edu/roadmap/data/byFileType/signal/consolidated/macs2signal/pval/E005-H3K18ac.pval.signal.bigwig	Epigenetic_mark	0.072	0.19	0	0.162	0.184	0.36	0.198	0.156	0.002	0.13	0.186	0.024	0.008	0	0.066	0.144	0.224	0.138	0.006	0.222	0.166	0	0.148	0.014	0.01	0.324	0.19	0.15	0.228	0	0.000327933	0.000338857	0.000191005	0.000393296	0.000400576	0.000399025	0.000444544	0.000474955	0.000161773	0.00041407	0.000391625	0.000317587	0.000262055	0.000157154	0.000337757	0.00047036	0.000414831
E005-H3K23ac	http://egg2.wustl.edu/roadmap/data/byFileType/signal/consolidated/macs2signal/pval/E005-H3K23ac.pval.signal.bigwig	Epigenetic_mark	0.062	0.078	0.062	0.072	0.084	0.292	0.112	0.036	0	0.094	0.156	0.112	0	0	0.022	0.088	0.156	0.062	0.004	0.062	0.084	0.044	0.028	0	0	0.264	0.06	0.066	0.096	0.23	0.000723136	0.000915988	0.000323773	0.000899065	0.000735625	0.000656291	0.000544046	0.00102339	0.000307455	0.000809248	0.000798804	0.00055624	0.000464121	0.000269367	0.00048841	0.000755339	0.000712934
E005-H3K27ac	http://egg2.wustl.edu/roadmap/data/byFileType/signal/consolidated/macs2signal/pval/E005-H3K27ac.pval.signal.bigwig	Epigenetic_mark	0.632	0.734	0.38	0.708	0.708	0.878	0.658	0.632	0.412	0.706	0.798	0.528	0.416	0.168	0.592	0.736	0.76	0.692	0.462	0.766	0.738	0.276	0.634	0.33	0.302	0.784	0.724	0.716	0.734	0.148	0.000634251	0.00073841	0.000320761	0.000836688	0.000737885	0.000553867	0.000542681	0.000992966	0.000285318	0.00070599	0.000598972	0.000563806	0.000371618	0.000290443	0.000620429	0.000779178	0.000654631
E005-H3K27me3	http://egg2.wustl.edu/roadmap/data/byFileType/signal/consolidated/macs2signal/pval/E005-H3K27me3.pval.signal.bigwig	Epigenetic_mark	0.196	0.176	0.036	0.148	0.22	0.41	0.11	0.136	0	0.14	0.272	0.136	0.014	0.014	0.064	0.164	0.22	0.118	0.02	0.136	0.19	0.018	0.072	0.004	0	0.272	0.136	0.126	0.214	0.46	0.000683314	0.000593761	0.000310762	0.000674935	0.000691844	0.000581731	0.0005314	0.000842515	0.000282601	0.000671705	0.000639818	0.000680941	0.000437168	0.000289864	0.000526982	0.000722133	0.000498273
E005-H3K36me3	http://egg2.wustl.edu/roadmap/data/byFileType/signal/consolidated/macs2signal/pval/E005-H3K36me3.pval.signal.bigwig	Epigenetic_mark	0.23	0.332	0.16	0.354	0.394	0.632	0.37	0.274	0.162	0.34	0.576	0.134	0.14	0.086	0.14	0.364	0.368	0.3	0.17	0.306	0.33	0.212	0.252	0.122	0.15	0.504	0.31	0.278	0.356	0.36	0.000420522	0.000610228	0.000251385	0.000572871	0.000528045	0.000556372	0.000549251	0.000750366	0.000181793	0.000600874	0.000515916	0.000429248	0.000352518	0.000194917	0.000332497	0.000616466	0.000589396
E005-H3K4ac	http://egg2.wustl.edu/roadmap/data/byFileType/signal/consolidated/macs2signal/pval/E005-H3K4ac.pval.signal.bigwig	Epigenetic_mark	0.42	0.464	0.064	0.44	0.506	0.644	0.28	0.378	0.088	0.392	0.598	0.458	0.138	0.018	0.282	0.484	0.458	0.41	0.16	0.51	0.432	0.026	0.39	0.09	0.128	0.548	0.406	0.38	0.464	0.03	0.00057285	0.000406493	0.000259341	0.000769428	0.0005373	0.000460753	0.000368466	0.000626591	0.000215214	0.000573074	0.000517149	0.00038584	0.000328739	0.000224228	0.000434048	0.000511047	0.000494917
E005-H3K4me1	http://egg2.wustl.edu/roadmap/data/byFileType/signal/consolidated/macs2signal/pval/E005-H3K4me1.pval.signal.bigwig	Epigenetic_mark	0.214	0.314	0.014	0.35	0.33	0.588	0.176	0.238	0.026	0.296	0.318	0.102	0.03	0.004	0.126	0.328	0.348	0.296	0.036	0.342	0.304	0.016	0.266	0.042	0.022	0.39	0.306	0.234	0.412	0.004	0.000405288	0.00074043	0.000221886	0.000595366	0.000484963	0.000453184	0.00034733	0.000652368	0.000177183	0.000535677	0.000459659	0.000385165	0.000268166	0.000185314	0.000386064	0.000523475	0.000440801
E005-H3K4me2	http://egg2.wustl.edu/roadmap/data/byFileType/signal/consolidated/macs2signal/pval/E005-H3K4me2.pval.signal.bigwig	Epigenetic_mark	0.214	0.264	0.07	0.268	0.372	0.57	0.296	0.236	0.012	0.504	0.358	0.078	0.062	0.008	0.124	0.326	0.368	0.22	0.058	0.31	0.298	0.012	0.15	0.026	0.008	0.472	0.308	0.296	0.376	0.008	0.000504926	0.000486561	0.000300768	0.000773428	0.00054979	0.000516079	0.000466079	0.000611259	0.000208316	0.00051155	0.000694522	0.000480435	0.000335317	0.000234166	0.000500778	0.000527119	0.000400457
E005-H3K4me3	http://egg2.wustl.edu/roadmap/data/byFileType/signal/consolidated/macs2signal/pval/E005-H3K4me3.pval.signal.bigwig	Epigenetic_mark	0.342	0.328	0.2	0.29	0.328	0.64	0.258	0.246	0.098	0.372	0.528	0.214	0.112	0.002	0.126	0.358	0.394	0.368	0.088	0.314	0.338	0.016	0.2	0.022	0.02	0.442	0.302	0.318	0.356	0.19	0.000476891	0.000648211	0.00027611	0.000548161	0.000643936	0.000473316	0.000787649	0.000497154	0.000210214	0.000606823	0.000510956	0.000490408	0.000333574	0.000181155	0.000463498	0.000545462	0.000538683
E005-H3K79me1	http://egg2.wustl.edu/roadmap/data/byFileType/signal/consolidated/macs2signal/pval/E005-H3K79me1.pval.signal.bigwig	Epigenetic_mark	0.374	0.18	0.004	0.22	0.152	0.54	0.362	0.174	0.01	0.212	0.304	0.252	0.14	0.066	0.118	0.166	0.194	0.228	0.082	0.152	0.172	0.008	0.162	0.12	0.208	0.238	0.254	0.206	0.206	0.04	0.000444947	0.000352201	0.000223309	0.000534397	0.000334977	0.000354442	0.000432398	0.000436988	0.000203073	0.000472791	0.000454683	0.000303904	0.000263434	0.000183996	0.000434213	0.00047037	0.000499631
E005-H3K79me2	http://egg2.wustl.edu/roadmap/data/byFileType/signal/consolidated/macs2signal/pval/E005-H3K79me2.pval.signal.bigwig	Epigenetic_mark	0.038	0.206	0	0.226	0.146	0.32	0.336	0.186	0.002	0.266	0.356	0.008	0.002	0	0.068	0.178	0.242	0.176	0.006	0.236	0.184	0.008	0.186	0.002	0	0.256	0.166	0.144	0.246	0	0.000322169	0.000507667	0.000197523	0.000406464	0.000484059	0.000369705	0.000476292	0.000485061	0.000149724	0.000422075	0.000491904	0.000323405	0.000255812	0.000178405	0.000311374	0.000439529	0.000304376
E005-H3K9ac	http://egg2.wustl.edu/roadmap/data/byFileType/signal/consolidated/macs2signal/pval/E005-H3K9ac.pval.signal.bigwig	Epigenetic_mark	0.26	0.088	0.252	0.064	0.086	0.498	0.04	0.048	0	0.104	0.378	0.18	0.07	0	0.08	0.096	0.192	0.074	0.008	0.058	0.112	0.068	0.038	0	0.024	0.21	0.056	0.048	0.106	0.484	0.000490949	0.000685722	0.000273866	0.00069004	0.00049511	0.000558513	0.000476038	0.000757398	0.000216858	0.000586452	0.000685329	0.000538286	0.000395124	0.000258223	0.000518267	0.000667243	0.00057556
E005-H3K9me3	http://egg2.wustl.edu/roadmap/data/byFileType/signal/consolidated/macs2signal/pval/E005-H3K9me3.pval.signal.bigwig	Epigenetic_mark	0.136	0.214	0.014	0.176	0.222	0.48	0.406	0.14	0.214	0.206	0.274	0.192	0.05	0.012	0.1	0.248	0.266	0.198	0.046	0.212	0.468	0.008	0.126	0.01	0.012	0.336	0.258	0.18	0.262	0.016	0.000435841	0.000590334	0.000262121	0.000655548	0.000569232	0.000474867	0.00117114	0.000726996	0.00294916	0.000622684	0.000532966	0.000463338	0.00034061	0.000204978	0.000419922	0.000683811	0.000428972
E005-H4K12ac	http://egg2.wustl.edu/roadmap/data/byFileType/signal/consolidated/macs2signal/pval/E005-H4K12ac.pval.signal.bigwig	Epigenetic_mark	0.168	0.152	0.024	0.16	0.212	0.364	0.156	0.108	0.016	0.238	0.13	0.156	0.014	0	0.11	0.122	0.398	0.2	0.058	0.2	0.178	0	0.088	0.004	0.046	0.482	0.16	0.176	0.198	0.004	0.000391207	0.000445769	0.000213927	0.000477249	0.000514888	0.000368046	0.000442245	0.000538329	0.000167879	0.000340369	0.000405881	0.000403444	0.00025199	0.000174619	0.000404001	0.00045629	0.000415177
E005-H4K8ac	http://egg2.wustl.edu/roadmap/data/byFileType/signal/consolidated/macs2signal/pval/E005-H4K8ac.pval.signal.bigwig	Epigenetic_mark	0.182	0.284	0.01	0.21	0.188	0.442	0.122	0.14	0.038	0.212	0.308	0.056	0.056	0.018	0.09	0.254	0.322	0.178	0.052	0.192	0.276	0.004	0.122	0.014	0.026	0.302	0.182	0.188	0.304	0.038	0.000389135	0.000379716	0.000210054	0.000413651	0.000371013	0.00038633	0.000421478	0.000436557	0.000150524	0.000415251	0.000573561	0.000367259	0.000281161	0.000180731	0.000379609	0.000454109	0.000471963
E005-H4K91ac	http://egg2.wustl.edu/roadmap/data/byFileType/signal/consolidated/macs2signal/pval/E005-H4K91ac.pval.signal.bigwig	Epigenetic_mark	0.556	0.712	0.398	0.666	0.644	0.878	0.764	0.682	0.418	0.686	0.64	0.598	0.468	0.3	0.606	0.62	0.632	0.666	0.432	0.646	0.684	0.634	0.68	0.288	0.258	0.706	0.704	0.636	0.686	0.368	0.000412059	0.000782246	0.00024826	0.00065901	0.000521371	0.000517595	0.000439445	0.000419225	0.000165759	0.000508777	0.000535579	0.000380451	0.000294141	0.00021617	0.000400022	0.00047436	0.000480064
E006-H2A	http://egg2.wustl.edu/roadmap/data/byFileType/signal/consolidated/macs2signal/pval/E006-H2A.Z.pval.signal.bigwig	Epigenetic_mark	0.114	0.2	0	0.158	0.208	0.446	0.106	0.13	0.004	0.18	0.326	0.114	0.004	0	0.07	0.2	0.27	0.156	0	0.204	0.266	0	0.092	0	0.012	0.292	0.206	0.166	0.21	0	0.000628947	0.000749701	0.000336484	0.000970491	0.000945825	0.000828719	0.000674951	0.000804984	0.00031965	0.000779584	0.000741469	0.000508794	0.000484703	0.000261677	0.000629652	0.000881497	0.000642833
E006-H2AK5ac	http://egg2.wustl.edu/roadmap/data/byFileType/signal/consolidated/macs2signal/pval/E006-H2AK5ac.pval.signal.bigwig	Epigenetic_mark	0.428	0.18	0	0.16	0.174	0.786	0.214	0.136	0.008	0.334	0.218	0.106	0.138	0.008	0.056	0.202	0.268	0.206	0.002	0.152	0.23	0	0.114	0.022	0.036	0.34	0.206	0.214	0.214	0.004	0.000985967	0.000769937	0.000359784	0.000755064	0.000640658	0.00136771	0.000648946	0.000798684	0.000370347	0.00105376	0.000608627	0.000558117	0.000562552	0.000320761	0.000637188	0.000778646	0.000766503
E006-H2BK120ac	http://egg2.wustl.edu/roadmap/data/byFileType/signal/consolidated/macs2signal/pval/E006-H2BK120ac.pval.signal.bigwig	Epigenetic_mark	0.132	0.202	0.014	0.22	0.246	0.476	0.146	0.136	0.014	0.17	0.242	0.058	0.046	0	0.088	0.254	0.316	0.214	0.028	0.196	0.266	0	0.14	0.008	0.004	0.322	0.184	0.196	0.27	0	0.000491124	0.000712108	0.000308415	0.000830363	0.000865752	0.000688162	0.000561711	0.000731722	0.000258273	0.000762316	0.000650956	0.000536924	0.000531722	0.000273206	0.000533928	0.000829699	0.000598857
E006-H2BK12ac	http://egg2.wustl.edu/roadmap/data/byFileType/signal/consolidated/macs2signal/pval/E006-H2BK12ac.pval.signal.bigwig	Epigenetic_mark	0.254	0.362	0.05	0.412	0.368	0.522	0.264	0.272	0.104	0.284	0.42	0.18	0.086	0.006	0.22	0.392	0.476	0.342	0.14	0.354	0.356	0.12	0.312	0.126	0.054	0.418	0.366	0.472	0.408	0.006	0.000484021	0.000731405	0.000304848	0.000661154	0.00060112	0.000479263	0.000455471	0.000865587	0.000577285	0.000695001	0.000513564	0.00043138	0.000363133	0.000231894	0.000514653	0.000625939	0.000531071
E006-H2BK5ac	http://egg2.wustl.edu/roadmap/data/byFileType/signal/consolidated/macs2signal/pval/E006-H2BK5ac.pval.signal.bigwig	Epigenetic_mark	0.542	0.24	0.456	0.236	0.192	0.724	0.11	0.19	0.148	0.328	0.764	0.064	0.392	0.192	0.4	0.2	0.338	0.178	0.244	0.222	0.208	0.488	0.178	0.08	0.28	0.346	0.194	0.206	0.314	0.804	0.00078172	0.0011402	0.000394779	0.000990529	0.000921075	0.000878186	0.000727193	0.00101516	0.000317187	0.000902305	0.00100855	0.000657351	0.000532808	0.000322184	0.000716171	0.00090718	0.000706696
E006-H3K14ac	http://egg2.wustl.edu/roadmap/data/byFileType/signal/consolidated/macs2signal/pval/E006-H3K14ac.pval.signal.bigwig	Epigenetic_mark	0.018	0.056	0	0.044	0.066	0.292	0.078	0.036	0.002	0.088	0.184	0.116	0	0	0.022	0.084	0.098	0.05	0.002	0.068	0.088	0	0.022	0	0.002	0.146	0.114	0.07	0.092	0	0.000411799	0.000595425	0.000278126	0.000699107	0.000612825	0.0005159	0.000427686	0.000666795	0.000213239	0.000756856	0.000646892	0.000446822	0.000319962	0.000241611	0.000435546	0.000598084	0.000464303
E006-H3K18ac	http://egg2.wustl.edu/roadmap/data/byFileType/signal/consolidated/macs2signal/pval/E006-H3K18ac.pval.signal.bigwig	Epigenetic_mark	0.166	0.282	0.018	0.182	0.226	0.37	0.302	0.246	0.042	0.23	0.232	0.076	0.058	0	0.162	0.218	0.222	0.362	0.05	0.334	0.402	0.046	0.182	0.118	0.018	0.244	0.278	0.268	0.254	0	0.000571636	0.000627715	0.000246695	0.000634334	0.000612276	0.000438872	0.000455604	0.000567528	0.00037554	0.000624662	0.000450162	0.0003774	0.000360665	0.000253547	0.000446214	0.00055118	0.0004661
E006-H3K23ac	http://egg2.wustl.edu/roadmap/data/byFileType/signal/consolidated/macs2signal/pval/E006-H3K23ac.pval.signal.bigwig	Epigenetic_mark	0.088	0.078	0	0.088	0.056	0.384	0.024	0.04	0	0.036	0.126	0.058	0	0	0.024	0.078	0.088	0.052	0	0.112	0.05	0	0.048	0	0	0.142	0.056	0.074	0.128	0.03	0.000481447	0.000409849	0.000264805	0.000807208	0.000530671	0.000500015	0.000476447	0.000607487	0.000228376	0.000627025	0.00044201	0.000419749	0.000345055	0.000213423	0.000384255	0.000556693	0.000409497
E006-H3K27ac	http://egg2.wustl.edu/roadmap/data/byFileType/signal/consolidated/macs2signal/pval/E006-H3K27ac.pval.signal.bigwig	Epigenetic_mark	0.716	0.808	0.508	0.824	0.794	0.888	0.786	0.774	0.468	0.77	0.838	0.672	0.528	0.24	0.65	0.818	0.85	0.804	0.544	0.792	0.826	0.392	0.782	0.508	0.34	0.832	0.844	0.78	0.856	0.562	0.000607318	0.000656983	0.000323655	0.000717485	0.000770358	0.000808761	0.000604727	0.000831879	0.000257461	0.000693202	0.00062229	0.000619113	0.000434101	0.000303897	0.000569715	0.00080867	0.00072789
E006-H3K27me3	http://egg2.wustl.edu/roadmap/data/byFileType/signal/consolidated/macs2signal/pval/E006-H3K27me3.pval.signal.bigwig	Epigenetic_mark	0.162	0.18	0.024	0.196	0.174	0.476	0.092	0.16	0	0.174	0.298	0.104	0.004	0	0.182	0.254	0.286	0.156	0.002	0.198	0.228	0.002	0.126	0	0.026	0.326	0.188	0.138	0.212	0.122	0.000489497	0.000748166	0.000338378	0.000723366	0.000770795	0.00062887	0.000554303	0.000716082	0.000256346	0.000696388	0.000578411	0.000572391	0.000433618	0.000276055	0.000436341	0.000864486	0.000570044
E006-H3K36me3	http://egg2.wustl.edu/roadmap/data/byFileType/signal/consolidated/macs2signal/pval/E006-H3K36me3.pval.signal.bigwig	Epigenetic_mark	0.282	0.324	0.134	0.286	0.286	0.548	0.184	0.232	0.04	0.216	0.31	0.12	0.048	0.056	0.216	0.246	0.3	0.224	0.192	0.262	0.274	0.104	0.258	0.042	0.246	0.376	0.232	0.184	0.44	0.474	0.000427715	0.000762814	0.000247404	0.000935187	0.000534506	0.000519276	0.000591244	0.000767855	0.000183776	0.000658214	0.00052165	0.000503421	0.000350423	0.000219284	0.000522101	0.000574501	0.000595192
E006-H3K4ac	http://egg2.wustl.edu/roadmap/data/byFileType/signal/consolidated/macs2signal/pval/E006-H3K4ac.pval.signal.bigwig	Epigenetic_mark	0.12	0.178	0.008	0.144	0.184	0.424	0.146	0.15	0.018	0.196	0.208	0.064	0.034	0	0.086	0.158	0.226	0.134	0.064	0.152	0.188	0.006	0.174	0.034	0.012	0.288	0.13	0.156	0.238	0	0.000444528	0.000589236	0.00024699	0.000846983	0.000459343	0.0005989	0.00039544	0.000612563	0.000290344	0.000472347	0.000515927	0.00043036	0.000345903	0.000198263	0.000401908	0.000511524	0.000480886
E006-H3K4me1	http://egg2.wustl.edu/roadmap/data/byFileType/signal/consolidated/macs2signal/pval/E006-H3K4me1.pval.signal.bigwig	Epigenetic_mark	0.372	0.344	0.036	0.344	0.444	0.686	0.316	0.32	0.12	0.528	0.474	0.156	0.188	0.072	0.214	0.36	0.44	0.358	0.224	0.382	0.4	0.232	0.244	0.078	0.262	0.512	0.394	0.292	0.414	0.26	0.000477906	0.000672783	0.000233673	0.000620515	0.000436255	0.000518504	0.000630355	0.000614764	0.000242664	0.000630806	0.000466626	0.000431829	0.000326642	0.000202993	0.000476557	0.00049514	0.000461508
E006-H3K4me2	http://egg2.wustl.edu/roadmap/data/byFileType/signal/consolidated/macs2signal/pval/E006-H3K4me2.pval.signal.bigwig	Epigenetic_mark	0.166	0.288	0.164	0.238	0.236	0.654	0.148	0.194	0.006	0.258	0.424	0.234	0.034	0.004	0.126	0.26	0.276	0.204	0.038	0.268	0.242	0.164	0.134	0.01	0.026	0.376	0.18	0.202	0.352	0.454	0.000519712	0.000635028	0.000291254	0.000704999	0.000698039	0.000637993	0.000541954	0.000662317	0.00023441	0.000786897	0.000621411	0.000490154	0.000319004	0.000243572	0.000509618	0.000661527	0.000554395
E006-H3K4me3	http://egg2.wustl.edu/roadmap/data/byFileType/signal/consolidated/macs2signal/pval/E006-H3K4me3.pval.signal.bigwig	Epigenetic_mark	0.494	0.298	0.33	0.276	0.42	0.614	0.228	0.228	0.2	0.444	0.414	0.346	0.31	0.016	0.226	0.386	0.428	0.372	0.244	0.356	0.344	0.026	0.234	0.118	0.19	0.528	0.438	0.308	0.388	0.44	0.000767484	0.000463451	0.000308024	0.000734212	0.000607688	0.000663977	0.000755119	0.000638112	0.000231319	0.000864225	0.000590274	0.000570803	0.000435203	0.000222182	0.000535123	0.000776926	0.000629814
E006-H3K79me1	http://egg2.wustl.edu/roadmap/data/byFileType/signal/consolidated/macs2signal/pval/E006-H3K79me1.pval.signal.bigwig	Epigenetic_mark	0.988	0.766	0.188	0.718	0.826	0.874	0.734	0.758	0.576	0.906	0.684	0.996	0.864	0.754	0.876	0.896	0.852	0.914	0.772	0.754	0.828	0.998	0.754	0.824	1	0.738	0.766	0.89	0.752	0.744	0.000536807	0.0010554	0.000363586	0.00119946	0.000900467	0.000619931	0.000651889	0.000714936	0.0002235	0.000692855	0.000609279	0.000616267	0.000435236	0.000260279	0.000521247	0.000769693	0.000743415
E006-H3K9ac	http://egg2.wustl.edu/roadmap/data/byFileType/signal/consolidated/macs2signal/pval/E006-H3K9ac.pval.signal.bigwig	Epigenetic_mark	0.328	0.2	0.248	0.168	0.17	0.458	0.068	0.16	0.03	0.272	0.266	0.136	0.158	0.016	0.224	0.18	0.226	0.15	0.02	0.166	0.166	0.24	0.082	0.022	0.1	0.26	0.186	0.102	0.216	0.466	0.000568483	0.000946372	0.000375178	0.000702423	0.000811239	0.000710224	0.00052896	0.000766309	0.000239825	0.000792217	0.000660589	0.000622241	0.000400839	0.000275298	0.000539851	0.00072028	0.000643784
E006-H3K9me3	http://egg2.wustl.edu/roadmap/data/byFileType/signal/consolidated/macs2signal/pval/E006-H3K9me3.pval.signal.bigwig	Epigenetic_mark	0.086	0.194	0.026	0.26	0.332	0.388	0.158	0.218	0.71	0.21	0.23	0.018	0.034	0	0.864	0.536	0.686	0.138	0.562	0.188	0.776	0.054	0.07	0.064	0.432	0.41	0.176	0.14	0.208	0	0.00057258	0.000592302	0.00032994	0.000623921	0.000633494	0.000637711	0.000583477	0.00057208	0.000338458	0.000665402	0.00077226	0.00127526	0.000485976	0.000453779	0.000583822	0.00060136	0.000559625
E006-H4K8ac	http://egg2.wustl.edu/roadmap/data/byFileType/signal/consolidated/macs2signal/pval/E006-H4K8ac.pval.signal.bigwig	Epigenetic_mark	0.168	0.254	0.026	0.248	0.26	0.492	0.154	0.15	0.024	0.208	0.296	0.124	0.054	0	0.122	0.234	0.31	0.24	0.058	0.244	0.218	0.024	0.162	0.024	0.004	0.328	0.2	0.216	0.27	0.002	0.000376084	0.000562105	0.000238689	0.000600027	0.000467436	0.000377465	0.00041142	0.000484162	0.000178588	0.000433451	0.000403499	0.000400463	0.000277304	0.00020621	0.000387248	0.000520185	0.000462957
E006-H4K91ac	http://egg2.wustl.edu/roadmap/data/byFileType/signal/consolidated/macs2signal/pval/E006-H4K91ac.pval.signal.bigwig	Epigenetic_mark	0.116	0.176	0.006	0.136	0.154	0.338	0.096	0.136	0.014	0.168	0.184	0.084	0.012	0	0.058	0.182	0.216	0.128	0.04	0.168	0.188	0.016	0.11	0.01	0.022	0.294	0.176	0.124	0.232	0.006	0.000377779	0.000564105	0.000233389	0.000612822	0.000488165	0.00043621	0.000333457	0.000533285	0.0001747	0.000407567	0.000421901	0.000354842	0.000299577	0.000177491	0.000313534	0.000426671	0.000469396
E007-H2AK5ac	http://egg2.wustl.edu/roadmap/data/byFileType/signal/consolidated/macs2signal/pval/E007-H2AK5ac.pval.signal.bigwig	Epigenetic_mark	0.142	0.05	0.02	0.066	0.058	0.182	0.018	0.028	0.004	0.066	0.308	0.04	0.034	0	0.01	0.076	0.158	0.048	0.002	0.046	0.05	0	0.038	0	0.002	0.13	0.042	0.038	0.088	0.332	0.000471905	0.000388639	0.000214303	0.000502399	0.000630586	0.000441298	0.000481	0.000678735	0.000202915	0.000552624	0.000486662	0.000456926	0.00033188	0.00017985	0.000407034	0.000647043	0.000477584
E007-H2BK120ac	http://egg2.wustl.edu/roadmap/data/byFileType/signal/consolidated/macs2signal/pval/E007-H2BK120ac.pval.signal.bigwig	Epigenetic_mark	0.038	0.09	0.012	0.1	0.062	0.278	0.044	0.056	0.002	0.066	0.112	0.032	0.008	0	0.02	0.072	0.088	0.056	0	0.048	0.072	0	0.02	0	0.002	0.114	0.056	0.04	0.096	0.108	0.000434323	0.000536559	0.000273789	0.000581617	0.000721843	0.000592353	0.000467348	0.000655937	0.000229349	0.000566036	0.000592324	0.000510483	0.000328382	0.000207885	0.000556942	0.000541579	0.000435549
E007-H2BK12ac	http://egg2.wustl.edu/roadmap/data/byFileType/signal/consolidated/macs2signal/pval/E007-H2BK12ac.pval.signal.bigwig	Epigenetic_mark	0.032	0.1	0.002	0.108	0.11	0.306	0.14	0.058	0.002	0.132	0.134	0.024	0	0	0.024	0.21	0.274	0.082	0.008	0.134	0.158	0.002	0.038	0.002	0	0.182	0.156	0.096	0.126	0	0.000498579	0.000511978	0.00028525	0.000561331	0.000688015	0.000566771	0.000519641	0.000497728	0.000268774	0.000496362	0.000625335	0.000528272	0.000365749	0.000227492	0.000435799	0.000612828	0.000502117
E007-H2BK15ac	http://egg2.wustl.edu/roadmap/data/byFileType/signal/consolidated/macs2signal/pval/E007-H2BK15ac.pval.signal.bigwig	Epigenetic_mark	0.174	0.16	0.062	0.088	0.082	0.484	0.078	0.086	0.01	0.072	0.2	0.026	0.014	0	0.014	0.182	0.636	0.164	0	0.182	0.086	0	0.056	0	0.002	0.13	0.122	0.116	0.16	0.292	0.000462776	0.000442877	0.000280457	0.000805848	0.000537707	0.000502529	0.000477359	0.000843483	0.000239367	0.000480282	0.00050518	0.000476596	0.000340633	0.000214159	0.000391112	0.000606699	0.000564175
E007-H2BK5ac	http://egg2.wustl.edu/roadmap/data/byFileType/signal/consolidated/macs2signal/pval/E007-H2BK5ac.pval.signal.bigwig	Epigenetic_mark	0.17	0.184	0.012	0.134	0.214	0.454	0.158	0.098	0.056	0.276	0.322	0.076	0.1	0	0.094	0.156	0.286	0.148	0.022	0.162	0.148	0.01	0.082	0.002	0.03	0.252	0.138	0.08	0.214	0.016	0.000514187	0.000632865	0.000252357	0.000653364	0.000730952	0.000524783	0.000563133	0.000666537	0.000219229	0.000586413	0.000562069	0.000474057	0.000312842	0.000213066	0.000465165	0.000960905	0.000525866
E007-H3K14ac	http://egg2.wustl.edu/roadmap/data/byFileType/signal/consolidated/macs2signal/pval/E007-H3K14ac.pval.signal.bigwig	Epigenetic_mark	0.074	0.066	0	0.062	0.06	0.25	0.032	0.028	0	0.056	0.126	0.036	0.002	0	0.006	0.062	0.084	0.054	0	0.082	0.104	0.014	0.014	0	0	0.118	0.068	0.068	0.102	0.01	0.000368756	0.000579662	0.000236994	0.00052815	0.000560485	0.00042813	0.000388829	0.000541233	0.000156681	0.000554014	0.00045536	0.000416067	0.000323059	0.00016944	0.000422852	0.000490479	0.000397627
E007-H3K18ac	http://egg2.wustl.edu/roadmap/data/byFileType/signal/consolidated/macs2signal/pval/E007-H3K18ac.pval.signal.bigwig	Epigenetic_mark	0.038	0.154	0	0.096	0.084	0.222	0.076	0.078	0.002	0.106	0.068	0.014	0	0	0.016	0.108	0.216	0.142	0.006	0.166	0.152	0	0.038	0	0	0.176	0.166	0.116	0.196	0	0.000378487	0.000377635	0.000225977	0.000476397	0.000433421	0.000350244	0.000403823	0.000417751	0.000180787	0.000408793	0.000370447	0.000375559	0.000259998	0.000159602	0.00030916	0.000499526	0.000303183
E007-H3K23ac	http://egg2.wustl.edu/roadmap/data/byFileType/signal/consolidated/macs2signal/pval/E007-H3K23ac.pval.signal.bigwig	Epigenetic_mark	0.454	0.078	0.032	0.078	0.108	0.294	0.09	0.052	0.082	0.214	0.35	0.1	0.144	0	0.124	0.068	0.306	0.068	0.062	0.092	0.07	0	0.044	0	0.056	0.378	0.066	0.074	0.106	0.484	0.000422806	0.000582839	0.000188309	0.000408533	0.000501724	0.00041154	0.000441748	0.000622077	0.000142834	0.00055174	0.000445129	0.00041482	0.000433148	0.000156019	0.000336438	0.000435525	0.000437767
E007-H3K27ac	http://egg2.wustl.edu/roadmap/data/byFileType/signal/consolidated/macs2signal/pval/E007-H3K27ac.pval.signal.bigwig	Epigenetic_mark	0.382	0.57	0.212	0.538	0.542	0.768	0.46	0.546	0.162	0.528	0.568	0.26	0.14	0.03	0.294	0.548	0.578	0.52	0.214	0.556	0.532	0.206	0.51	0.106	0.054	0.626	0.554	0.558	0.662	0.442	0.000692953	0.000795698	0.000382232	0.000989438	0.00111653	0.000720783	0.000900784	0.000740931	0.000323182	0.000818505	0.000885272	0.000619666	0.000484946	0.000274241	0.000606399	0.000833118	0.000589561
E007-H3K27me3	http://egg2.wustl.edu/roadmap/data/byFileType/signal/consolidated/macs2signal/pval/E007-H3K27me3.pval.signal.bigwig	Epigenetic_mark	0.37	0.182	0.454	0.164	0.144	0.488	0.106	0.142	0.028	0.202	0.768	0.342	0.05	0.008	0.15	0.108	0.246	0.11	0.03	0.148	0.146	0.306	0.08	0.038	0.012	0.226	0.086	0.104	0.254	0.496	0.000694543	0.000680047	0.000429082	0.000720107	0.000666435	0.000790211	0.000646916	0.000592541	0.000244436	0.000957428	0.000765802	0.00062992	0.000477584	0.000281928	0.000661275	0.000722415	0.000630757
E007-H3K36me3	http://egg2.wustl.edu/roadmap/data/byFileType/signal/consolidated/macs2signal/pval/E007-H3K36me3.pval.signal.bigwig	Epigenetic_mark	0.134	0.128	0.174	0.106	0.164	0.446	0.078	0.092	0.014	0.154	0.358	0.1	0.036	0	0.082	0.114	0.208	0.092	0.022	0.092	0.116	0.016	0.07	0	0	0.276	0.132	0.09	0.2	0.408	0.000458478	0.000604324	0.00027279	0.000742352	0.000778685	0.000496766	0.000482023	0.000596387	0.000240029	0.000633243	0.000541882	0.00047869	0.000422634	0.000215003	0.000409928	0.000511956	0.000519918
E007-H3K4ac	http://egg2.wustl.edu/roadmap/data/byFileType/signal/consolidated/macs2signal/pval/E007-H3K4ac.pval.signal.bigwig	Epigenetic_mark	0.14	0.062	0.02	0.048	0.044	0.202	0.026	0.034	0	0.036	0.214	0.152	0.002	0	0.024	0.086	0.104	0.048	0	0.052	0.064	0.02	0.02	0	0.002	0.216	0.048	0.042	0.04	0.324	0.000451119	0.000528924	0.000249379	0.000605064	0.000566109	0.000446206	0.000448062	0.000450919	0.000226388	0.000534368	0.000516796	0.000496212	0.000329886	0.000191129	0.000453827	0.000482376	0.000497806
E007-H3K4me1	http://egg2.wustl.edu/roadmap/data/byFileType/signal/consolidated/macs2signal/pval/E007-H3K4me1.pval.signal.bigwig	Epigenetic_mark	0.094	0.352	0	0.37	0.318	0.428	0.256	0.264	0.006	0.246	0.182	0.02	0.002	0	0.194	0.252	0.368	0.414	0.07	0.348	0.378	0.004	0.24	0.056	0	0.382	0.204	0.28	0.358	0	0.000465995	0.00056593	0.000283261	0.000704443	0.000594944	0.000500716	0.000449205	0.000721894	0.000177691	0.000609481	0.000445821	0.000472251	0.000368373	0.000203683	0.00040033	0.000723686	0.000452102
E007-H3K4me2	http://egg2.wustl.edu/roadmap/data/byFileType/signal/consolidated/macs2signal/pval/E007-H3K4me2.pval.signal.bigwig	Epigenetic_mark	0.404	0.596	0.132	0.534	0.652	0.678	0.574	0.52	0.166	0.512	0.612	0.234	0.23	0.036	0.282	0.54	0.664	0.484	0.192	0.686	0.612	0.194	0.414	0.12	0.044	0.57	0.552	0.606	0.604	0.468	0.000501231	0.000867343	0.000355107	0.000827061	0.000788047	0.000574638	0.000594005	0.000788731	0.000269565	0.000719425	0.000605361	0.000534456	0.000394909	0.000250765	0.0004864	0.000742777	0.000690428
E007-H3K4me3	http://egg2.wustl.edu/roadmap/data/byFileType/signal/consolidated/macs2signal/pval/E007-H3K4me3.pval.signal.bigwig	Epigenetic_mark	0.232	0.318	0.148	0.266	0.258	0.448	0.106	0.152	0.018	0.172	0.212	0.054	0.014	0	0.048	0.236	0.246	0.236	0.014	0.27	0.242	0.016	0.224	0	0.016	0.292	0.27	0.156	0.34	0.286	0.000416695	0.000537533	0.000265705	0.000554826	0.000534591	0.000498834	0.000353558	0.000738791	0.000227833	0.000463664	0.000532869	0.000458574	0.000274473	0.000215148	0.000434078	0.000393053	0.000472255
E007-H3K79me1	http://egg2.wustl.edu/roadmap/data/byFileType/signal/consolidated/macs2signal/pval/E007-H3K79me1.pval.signal.bigwig	Epigenetic_mark	0.1	0.174	0	0.152	0.124	0.366	0.076	0.11	0	0.17	0.142	0.012	0.008	0	0.038	0.106	0.192	0.124	0.004	0.142	0.18	0	0.108	0	0	0.198	0.136	0.086	0.212	0.002	0.000353797	0.000415433	0.000300508	0.00089852	0.000606998	0.000436874	0.000476155	0.00039918	0.000253177	0.000598694	0.000453763	0.000506321	0.000348348	0.000195984	0.000366126	0.000505386	0.000495391
E007-H3K9ac	http://egg2.wustl.edu/roadmap/data/byFileType/signal/consolidated/macs2signal/pval/E007-H3K9ac.pval.signal.bigwig	Epigenetic_mark	0.144	0.182	0	0.114	0.148	0.406	0.14	0.102	0.008	0.13	0.158	0.044	0.014	0	0.032	0.142	0.214	0.134	0.034	0.146	0.158	0.004	0.06	0.002	0	0.234	0.164	0.126	0.166	0.008	0.000370145	0.000592182	0.000280091	0.000671115	0.000562597	0.000446467	0.000365575	0.00046229	0.000178228	0.000419549	0.00052899	0.000451737	0.000339691	0.000201157	0.000392889	0.000505049	0.000419922
E007-H3K9me3	http://egg2.wustl.edu/roadmap/data/byFileType/signal/consolidated/macs2signal/pval/E007-H3K9me3.pval.signal.bigwig	Epigenetic_mark	0.054	0.132	0	0.106	0.126	0.298	0.062	0.13	0	0.13	0.122	0.006	0.002	0	0.028	0.09	0.196	0.152	0.004	0.16	0.108	0.002	0.096	0.002	0	0.228	0.112	0.102	0.172	0.002	0.000440955	0.000859944	0.000295061	0.0007885	0.000664076	0.000438345	0.000465588	0.000626422	0.00017711	0.000563117	0.00052777	0.000521706	0.000390944	0.00019675	0.000349313	0.00062359	0.000555845
E007-H4K8ac	http://egg2.wustl.edu/roadmap/data/byFileType/signal/consolidated/macs2signal/pval/E007-H4K8ac.pval.signal.bigwig	Epigenetic_mark	0.036	0.112	0	0.096	0.1	0.388	0.186	0.06	0	0.132	0.164	0.046	0.002	0	0.012	0.128	0.136	0.056	0.002	0.088	0.098	0	0.032	0	0	0.2	0.07	0.06	0.116	0	0.000428096	0.000530345	0.000271771	0.000631758	0.000534765	0.000541879	0.000350629	0.000516042	0.00016206	0.000507827	0.000505347	0.000415119	0.000354662	0.000209952	0.000372694	0.000548255	0.000410025
E007-H4K91ac	http://egg2.wustl.edu/roadmap/data/byFileType/signal/consolidated/macs2signal/pval/E007-H4K91ac.pval.signal.bigwig	Epigenetic_mark	0.032	0.084	0	0.076	0.094	0.28	0.074	0.06	0	0.098	0.11	0.03	0.002	0	0.014	0.084	0.152	0.082	0.004	0.082	0.104	0	0.056	0	0	0.204	0.102	0.056	0.108	0	0.000380291	0.000648244	0.00025747	0.000589261	0.000576489	0.000484683	0.00043404	0.000513051	0.000198648	0.000556322	0.000448495	0.000396669	0.000416056	0.000185208	0.000329696	0.000453663	0.000349589
E008-H2A	http://egg2.wustl.edu/roadmap/data/byFileType/signal/consolidated/macs2signal/pval/E008-H2A.Z.pval.signal.bigwig	Epigenetic_mark	0.534	0.28	0.57	0.238	0.16	0.716	0.144	0.178	0.264	0.274	0.326	0.608	0.094	0.044	0.342	0.17	0.208	0.144	0.268	0.272	0.206	0.614	0.268	0.148	0.78	0.242	0.15	0.12	0.372	0.566	0.000999351	0.000790053	0.000364608	0.000863691	0.000941504	0.000727003	0.000769176	0.000916143	0.000524752	0.000968681	0.00119448	0.000649468	0.000493313	0.000299581	0.000751194	0.00106967	0.000702983
E008-H2AK5ac	http://egg2.wustl.edu/roadmap/data/byFileType/signal/consolidated/macs2signal/pval/E008-H2AK5ac.pval.signal.bigwig	Epigenetic_mark	0.074	0.074	0.032	0.108	0.1	0.192	0.072	0.1	0.002	0.068	0.226	0.004	0	0	0.008	0.086	0.116	0.076	0	0.07	0.052	0.004	0.048	0	0	0.222	0.046	0.102	0.106	0.212	0.000609171	0.0004488	0.000385483	0.000666869	0.000794236	0.000637191	0.000588992	0.000813414	0.00034325	0.000861849	0.000865733	0.000467743	0.000457706	0.000248613	0.000527651	0.000971822	0.000494631
E008-H2BK120ac	http://egg2.wustl.edu/roadmap/data/byFileType/signal/consolidated/macs2signal/pval/E008-H2BK120ac.pval.signal.bigwig	Epigenetic_mark	0.074	0.192	0	0.188	0.218	0.392	0.098	0.132	0.006	0.198	0.268	0.028	0.004	0	0.036	0.164	0.252	0.132	0.02	0.202	0.21	0	0.092	0	0	0.246	0.174	0.152	0.284	0	0.000504859	0.000787874	0.000340628	0.000984412	0.000801498	0.000666338	0.000596699	0.000840289	0.000240106	0.000739231	0.000708263	0.000613608	0.000404696	0.000299193	0.000459361	0.000791014	0.000618575
E008-H2BK12ac	http://egg2.wustl.edu/roadmap/data/byFileType/signal/consolidated/macs2signal/pval/E008-H2BK12ac.pval.signal.bigwig	Epigenetic_mark	0.072	0.048	0.008	0.044	0.06	0.18	0.054	0.04	0	0.07	0.236	0.004	0.002	0	0.006	0.07	0.086	0.044	0	0.068	0.044	0.002	0.028	0	0.004	0.154	0.068	0.026	0.05	0.062	0.000469782	0.000443388	0.000341993	0.000736879	0.000626655	0.000470712	0.000532587	0.000594776	0.000221815	0.000611736	0.000783392	0.000451516	0.000383975	0.000206603	0.000453403	0.000537677	0.000534183
E008-H2BK15ac	http://egg2.wustl.edu/roadmap/data/byFileType/signal/consolidated/macs2signal/pval/E008-H2BK15ac.pval.signal.bigwig	Epigenetic_mark	0.06	0.054	0.006	0.04	0.034	0.166	0.02	0.03	0	0.04	0.26	0.014	0.012	0	0.008	0.026	0.06	0.022	0	0.024	0.048	0.002	0.004	0	0	0.132	0.02	0.038	0.056	0.266	0.000564105	0.000276389	0.000260124	0.000559685	0.000603413	0.000451465	0.00055635	0.000654899	0.00022737	0.000447678	0.000659579	0.0004724	0.00029768	0.000198114	0.000354586	0.000487861	0.00038884
E008-H2BK20ac	http://egg2.wustl.edu/roadmap/data/byFileType/signal/consolidated/macs2signal/pval/E008-H2BK20ac.pval.signal.bigwig	Epigenetic_mark	0.324	0.13	0.328	0.074	0.096	0.498	0.056	0.092	0.054	0.166	0.592	0.25	0.056	0	0.094	0.098	0.156	0.086	0.012	0.098	0.176	0.01	0.072	0.002	0.022	0.276	0.096	0.076	0.142	0.52	0.000634895	0.000760109	0.000328512	0.000790531	0.000728103	0.000590683	0.000581377	0.000775627	0.000326751	0.000755733	0.000804806	0.00059644	0.000388786	0.00027936	0.000486091	0.000929826	0.000583481
E008-H2BK5ac	http://egg2.wustl.edu/roadmap/data/byFileType/signal/consolidated/macs2signal/pval/E008-H2BK5ac.pval.signal.bigwig	Epigenetic_mark	0.2	0.076	0.098	0.058	0.052	0.356	0.01	0.05	0.002	0.048	0.162	0.03	0.002	0	0.014	0.044	0.104	0.046	0.002	0.056	0.064	0	0.052	0	0.002	0.162	0.05	0.042	0.106	0.408	0.000560227	0.000616514	0.000290628	0.000596793	0.000631606	0.000528458	0.000517919	0.000476222	0.000218683	0.000609024	0.000607225	0.000498563	0.00032876	0.000241882	0.000533754	0.000599772	0.0005125
E008-H3K14ac	http://egg2.wustl.edu/roadmap/data/byFileType/signal/consolidated/macs2signal/pval/E008-H3K14ac.pval.signal.bigwig	Epigenetic_mark	0.032	0.238	0	0.21	0.286	0.51	0.188	0.176	0.024	0.204	0.31	0.008	0	0	0.186	0.232	0.488	0.232	0.012	0.232	0.328	0	0.076	0.004	0	0.408	0.17	0.128	0.24	0	0.00038137	0.000329155	0.000269271	0.000568708	0.000385884	0.000390025	0.000428217	0.000587521	0.000204027	0.000411699	0.000405156	0.0004011	0.000287449	0.000196379	0.000316976	0.000498885	0.000322597
E008-H3K18ac	http://egg2.wustl.edu/roadmap/data/byFileType/signal/consolidated/macs2signal/pval/E008-H3K18ac.pval.signal.bigwig	Epigenetic_mark	0.074	0.11	0	0.078	0.16	0.41	0.07	0.068	0.002	0.102	0.188	0.008	0	0	0.09	0.156	0.176	0.136	0.006	0.088	0.114	0	0.044	0.002	0	0.244	0.104	0.102	0.096	0	0.000297491	0.000257331	0.000248984	0.000492665	0.000426877	0.000346705	0.000487769	0.000518669	0.000216653	0.000512291	0.000409929	0.000416698	0.000252911	0.00017173	0.000353153	0.000524122	0.000346926
E008-H3K23ac	http://egg2.wustl.edu/roadmap/data/byFileType/signal/consolidated/macs2signal/pval/E008-H3K23ac.pval.signal.bigwig	Epigenetic_mark	0.044	0.138	0	0.076	0.122	0.256	0.14	0.072	0	0.09	0.134	0.01	0	0	0.02	0.096	0.136	0.078	0.002	0.074	0.142	0	0.038	0	0	0.174	0.09	0.062	0.166	0	0.000534141	0.000600757	0.000304509	0.00072869	0.000737323	0.000584257	0.000542094	0.00081986	0.000247197	0.000723394	0.000503926	0.000496931	0.000412508	0.000239775	0.000513884	0.000665211	0.000556627
E008-H3K23me2	http://egg2.wustl.edu/roadmap/data/byFileType/signal/consolidated/macs2signal/pval/E008-H3K23me2.pval.signal.bigwig	Epigenetic_mark	0.1	0.13	0.012	0.114	0.11	0.292	0.082	0.096	0.004	0.106	0.152	0	0.018	0	0.012	0.094	0.232	0.128	0.012	0.128	0.12	0	0.044	0	0	0.302	0.074	0.09	0.17	0.012	0.000414579	0.0005435	0.000244174	0.000561873	0.000505947	0.000476821	0.000427402	0.000615019	0.000164271	0.00054707	0.000419427	0.000492343	0.000327448	0.000197525	0.000348328	0.000636627	0.000408508
E008-H3K27ac	http://egg2.wustl.edu/roadmap/data/byFileType/signal/consolidated/macs2signal/pval/E008-H3K27ac.pval.signal.bigwig	Epigenetic_mark	0.192	0.332	0.132	0.338	0.362	0.524	0.172	0.234	0.018	0.248	0.376	0.14	0.064	0.002	0.122	0.25	0.364	0.302	0.076	0.25	0.274	0.008	0.256	0.02	0.058	0.414	0.292	0.262	0.364	0.136	0.000545241	0.000783989	0.000283742	0.000817532	0.000740423	0.000635948	0.000553779	0.000783731	0.000251896	0.00074209	0.000697831	0.000503579	0.000370959	0.000251913	0.000516254	0.000762202	0.000536587
E008-H3K27me3	http://egg2.wustl.edu/roadmap/data/byFileType/signal/consolidated/macs2signal/pval/E008-H3K27me3.pval.signal.bigwig	Epigenetic_mark	0.222	0.232	0.092	0.216	0.218	0.48	0.116	0.156	0.002	0.168	0.418	0.17	0.002	0	0.126	0.194	0.324	0.156	0.034	0.236	0.22	0.094	0.162	0.004	0.006	0.296	0.166	0.17	0.286	0.38	0.000508364	0.00129049	0.000303193	0.0010105	0.0005744	0.000533053	0.000643918	0.000637554	0.000224938	0.00072367	0.000634045	0.000513352	0.000381162	0.000246333	0.000446396	0.00061689	0.000557047
E008-H3K36me3	http://egg2.wustl.edu/roadmap/data/byFileType/signal/consolidated/macs2signal/pval/E008-H3K36me3.pval.signal.bigwig	Epigenetic_mark	0.146	0.104	0.048	0.1	0.124	0.34	0.088	0.072	0.114	0.096	0.394	0.028	0.068	0	0.066	0.116	0.146	0.08	0.026	0.108	0.12	0.012	0.054	0.002	0.046	0.252	0.09	0.078	0.144	0.194	0.00041315	0.000491396	0.000261159	0.000612463	0.000687696	0.000473431	0.00036002	0.000528766	0.000161969	0.000544783	0.00048657	0.000409883	0.000339478	0.000185083	0.000350779	0.000526182	0.000531994
E008-H3K4ac	http://egg2.wustl.edu/roadmap/data/byFileType/signal/consolidated/macs2signal/pval/E008-H3K4ac.pval.signal.bigwig	Epigenetic_mark	0.196	0.132	0.038	0.1	0.118	0.348	0.082	0.088	0.02	0.126	0.182	0.11	0.06	0.004	0.04	0.134	0.2	0.106	0.02	0.106	0.142	0.116	0.086	0.006	0.006	0.196	0.104	0.114	0.18	0.212	0.00139614	0.000509837	0.000796822	0.000618456	0.00076121	0.000753539	0.000581995	0.000514008	0.00066643	0.00110877	0.00199412	0.00115713	0.000548092	0.000274808	0.000494083	0.000509475	0.000361936
E008-H3K4me1	http://egg2.wustl.edu/roadmap/data/byFileType/signal/consolidated/macs2signal/pval/E008-H3K4me1.pval.signal.bigwig	Epigenetic_mark	0.046	0.144	0.002	0.094	0.178	0.346	0.07	0.164	0.016	0.122	0.13	0.002	0	0	0.084	0.104	0.146	0.096	0.018	0.096	0.144	0.002	0.074	0.024	0	0.184	0.076	0.088	0.156	0	0.000494652	0.000675119	0.00022681	0.000762629	0.00056672	0.00047868	0.000479521	0.000672309	0.000239835	0.000620762	0.000523211	0.000409079	0.000307443	0.000218828	0.000399094	0.00051589	0.000388948
E008-H3K4me2	http://egg2.wustl.edu/roadmap/data/byFileType/signal/consolidated/macs2signal/pval/E008-H3K4me2.pval.signal.bigwig	Epigenetic_mark	0.32	0.334	0.064	0.258	0.262	0.558	0.23	0.238	0.026	0.37	0.564	0.14	0.084	0.006	0.266	0.286	0.348	0.254	0.096	0.252	0.348	0.018	0.194	0.028	0.042	0.474	0.306	0.294	0.31	0.014	0.000380884	0.000629859	0.000227873	0.000583374	0.000432929	0.000457879	0.000444119	0.00060536	0.00019558	0.000435084	0.000452168	0.000421061	0.000317243	0.000202122	0.000404373	0.00048685	0.000463121
E008-H3K4me3	http://egg2.wustl.edu/roadmap/data/byFileType/signal/consolidated/macs2signal/pval/E008-H3K4me3.pval.signal.bigwig	Epigenetic_mark	0.484	0.572	0.2	0.556	0.556	0.736	0.478	0.46	0.226	0.566	0.588	0.386	0.268	0.096	0.602	0.592	0.654	0.552	0.3	0.516	0.552	0.14	0.498	0.344	0.184	0.672	0.552	0.544	0.628	0.082	0.000469393	0.000625671	0.000337374	0.000607359	0.000514445	0.000503719	0.000468388	0.000680155	0.000208622	0.00052487	0.000548603	0.00043144	0.000353734	0.000228378	0.000380258	0.000550226	0.00047887
E008-H3K56ac	http://egg2.wustl.edu/roadmap/data/byFileType/signal/consolidated/macs2signal/pval/E008-H3K56ac.pval.signal.bigwig	Epigenetic_mark	0.018	0.098	0	0.072	0.088	0.25	0.068	0.052	0	0.058	0.068	0.002	0.002	0	0.01	0.084	0.138	0.056	0	0.082	0.08	0	0.044	0	0	0.122	0.076	0.074	0.072	0	0.000382866	0.000619076	0.000252015	0.000595863	0.000517834	0.000502976	0.000429765	0.000510084	0.000168545	0.000591617	0.000483565	0.000473086	0.000353176	0.000196473	0.000358912	0.000576846	0.000462043
E008-H3K79me1	http://egg2.wustl.edu/roadmap/data/byFileType/signal/consolidated/macs2signal/pval/E008-H3K79me1.pval.signal.bigwig	Epigenetic_mark	0.134	0.37	0.092	0.31	0.306	0.53	0.368	0.242	0	0.26	0.262	0.136	0.04	0	0.094	0.402	0.398	0.32	0.042	0.294	0.364	0	0.274	0.044	0.002	0.36	0.294	0.352	0.394	0.022	0.00051861	0.000762593	0.000337492	0.000781174	0.000584775	0.000591305	0.000466358	0.000782766	0.000203665	0.000638326	0.000623152	0.000504835	0.000371074	0.000247043	0.000502435	0.00055161	0.000552752
E008-H3K79me2	http://egg2.wustl.edu/roadmap/data/byFileType/signal/consolidated/macs2signal/pval/E008-H3K79me2.pval.signal.bigwig	Epigenetic_mark	0.178	0.332	0.082	0.316	0.382	0.538	0.206	0.24	0.022	0.314	0.28	0.094	0.048	0.002	0.162	0.348	0.39	0.262	0.08	0.238	0.452	0.05	0.196	0.026	0.002	0.368	0.328	0.222	0.37	0.03	0.00050335	0.00067812	0.000255132	0.000793546	0.000685909	0.000678602	0.000524931	0.000761631	0.000219666	0.000583415	0.000523505	0.000495799	0.000438617	0.000232371	0.000411832	0.000645103	0.000534513
E008-H3K9ac	http://egg2.wustl.edu/roadmap/data/byFileType/signal/consolidated/macs2signal/pval/E008-H3K9ac.pval.signal.bigwig	Epigenetic_mark	0.104	0.108	0.084	0.124	0.11	0.494	0.07	0.076	0.024	0.192	0.59	0.07	0.04	0	0.084	0.128	0.2	0.108	0.018	0.136	0.146	0.006	0.046	0.002	0.02	0.226	0.13	0.076	0.142	0.26	0.000522853	0.000622966	0.000253832	0.00058412	0.000547691	0.000476083	0.000491581	0.00064339	0.000202085	0.000543639	0.000451022	0.000386299	0.000349796	0.00022479	0.000418939	0.000566534	0.000475236
E008-H3K9me3	http://egg2.wustl.edu/roadmap/data/byFileType/signal/consolidated/macs2signal/pval/E008-H3K9me3.pval.signal.bigwig	Epigenetic_mark	0.1	0.222	0.002	0.214	0.176	0.422	0.162	0.09	0.006	0.338	0.196	0.028	0.064	0.02	0.074	0.222	0.276	0.178	0.02	0.194	0.348	0	0.114	0.022	0.004	0.258	0.166	0.09	0.186	0	0.000467302	0.000787711	0.00029713	0.0013573	0.000506898	0.000504963	0.000566505	0.000627236	0.00225704	0.000593397	0.000589017	0.000534705	0.000425287	0.000216768	0.000429681	0.00134523	0.000546568
E008-H3T11ph	http://egg2.wustl.edu/roadmap/data/byFileType/signal/consolidated/macs2signal/pval/E008-H3T11ph.pval.signal.bigwig	Epigenetic_mark	0.348	0.114	0.43	0.09	0.12	0.438	0.076	0.064	0.082	0.202	0.448	0.156	0.086	0.006	0.118	0.12	0.154	0.082	0.062	0.12	0.142	0.254	0.056	0.018	0.056	0.304	0.11	0.084	0.156	0.518	0.000679175	0.000706007	0.000371031	0.000738645	0.000732211	0.000644963	0.000486315	0.000627305	0.000356074	0.000710942	0.000607514	0.000621674	0.000435231	0.00024776	0.00072369	0.000697034	0.000547166
E008-H4K20me1	http://egg2.wustl.edu/roadmap/data/byFileType/signal/consolidated/macs2signal/pval/E008-H4K20me1.pval.signal.bigwig	Epigenetic_mark	0.056	0.148	0.002	0.144	0.12	0.404	0.08	0.092	0	0.154	0.298	0.02	0.006	0	0.034	0.144	0.18	0.094	0.022	0.14	0.146	0	0.048	0.002	0	0.236	0.156	0.076	0.178	0	0.000586706	0.000652637	0.000319835	0.000904173	0.000744323	0.000613147	0.000463129	0.000603192	0.000238771	0.00064597	0.000693435	0.000455672	0.000366478	0.000245073	0.00052636	0.000823839	0.000578245
E008-H4K5ac	http://egg2.wustl.edu/roadmap/data/byFileType/signal/consolidated/macs2signal/pval/E008-H4K5ac.pval.signal.bigwig	Epigenetic_mark	0.05	0.116	0	0.046	0.074	0.198	0.158	0.038	0	0.04	0.068	0.014	0	0	0.002	0.07	0.098	0.046	0	0.07	0.096	0.002	0.044	0	0	0.078	0.04	0.042	0.074	0.002	0.000378818	0.000405368	0.000215002	0.000616783	0.000406115	0.000426876	0.000393114	0.000529832	0.000147551	0.000430135	0.000435365	0.000413892	0.000271854	0.000178023	0.000282285	0.000441895	0.000397943
E008-H4K8ac	http://egg2.wustl.edu/roadmap/data/byFileType/signal/consolidated/macs2signal/pval/E008-H4K8ac.pval.signal.bigwig	Epigenetic_mark	0.026	0.046	0	0.022	0.052	0.184	0.088	0.026	0	0.05	0.048	0.006	0.004	0	0.006	0.048	0.112	0.048	0	0.024	0.06	0	0.006	0	0	0.094	0.05	0.022	0.06	0.004	0.000462046	0.000425129	0.000212258	0.000522734	0.000433101	0.000430578	0.000463015	0.000520592	0.000168956	0.000369586	0.000445868	0.000358066	0.000317972	0.000204757	0.000403543	0.000497012	0.0004061
E008-H4K91ac	http://egg2.wustl.edu/roadmap/data/byFileType/signal/consolidated/macs2signal/pval/E008-H4K91ac.pval.signal.bigwig	Epigenetic_mark	0.01	0.07	0	0.056	0.072	0.256	0.068	0.04	0	0.034	0.06	0.008	0	0	0.01	0.086	0.128	0.064	0	0.058	0.088	0.002	0.022	0	0	0.122	0.082	0.054	0.102	0	0.000365907	0.000409378	0.000242381	0.000599432	0.000443454	0.000428844	0.000403836	0.000424907	0.00016602	0.000367315	0.000482902	0.000423003	0.000263434	0.000167734	0.000293399	0.000488629	0.000331905
E009-H2A	http://egg2.wustl.edu/roadmap/data/byFileType/signal/consolidated/macs2signal/pval/E009-H2A.Z.pval.signal.bigwig	Epigenetic_mark	0.586	0.644	0.29	0.678	0.704	0.782	0.518	0.576	0.246	0.684	0.746	0.454	0.276	0.136	0.462	0.68	0.862	0.602	0.262	0.642	0.672	0.218	0.546	0.232	0.224	0.724	0.6	0.582	0.674	0.19	0.000786008	0.000808921	0.000347808	0.00105576	0.00109421	0.000854954	0.00069657	0.00097579	0.000548452	0.000914613	0.000770971	0.000744661	0.000628898	0.000370926	0.000982992	0.00475999	0.000989387
E009-H3K27me3	http://egg2.wustl.edu/roadmap/data/byFileType/signal/consolidated/macs2signal/pval/E009-H3K27me3.pval.signal.bigwig	Epigenetic_mark	0.29	0.358	0.076	0.336	0.358	0.516	0.258	0.26	0.01	0.386	0.39	0.354	0.106	0.03	0.224	0.402	0.446	0.372	0.124	0.362	0.396	0.084	0.258	0.022	0.11	0.46	0.324	0.35	0.386	0.008	0.0006825	0.001222	0.000400168	0.000799694	0.000732278	0.000547393	0.000651492	0.000543995	0.000292342	0.000712829	0.000601067	0.000526697	0.00052602	0.000323426	0.000562201	0.000878178	0.000741256
E009-H3K36me3	http://egg2.wustl.edu/roadmap/data/byFileType/signal/consolidated/macs2signal/pval/E009-H3K36me3.pval.signal.bigwig	Epigenetic_mark	0.75	0.89	0.51	0.846	0.836	0.874	0.758	0.89	0.506	0.828	0.816	0.694	0.586	0.424	0.73	0.862	0.912	0.858	0.622	0.862	0.78	0.656	0.87	0.604	0.434	0.872	0.854	0.858	0.904	0.35	0.000571687	0.000905845	0.000338986	0.00110546	0.00062824	0.000766592	0.000552266	0.0010433	0.000245787	0.000660914	0.000518812	0.000480575	0.000475034	0.000265547	0.000550735	0.00150916	0.000952771
E009-H3K4me1	http://egg2.wustl.edu/roadmap/data/byFileType/signal/consolidated/macs2signal/pval/E009-H3K4me1.pval.signal.bigwig	Epigenetic_mark	0.442	0.436	0.138	0.416	0.468	0.696	0.442	0.364	0.096	0.47	0.506	0.366	0.164	0.044	0.27	0.482	0.528	0.412	0.158	0.454	0.448	0.182	0.352	0.078	0.114	0.648	0.482	0.426	0.466	0.06	0.00061374	0.000864024	0.000310036	0.0011623	0.000659096	0.00064282	0.000518198	0.0010597	0.000223654	0.000646528	0.000592595	0.00050774	0.000446828	0.000263457	0.000477371	0.000687205	0.000706291
E009-H3K4me3	http://egg2.wustl.edu/roadmap/data/byFileType/signal/consolidated/macs2signal/pval/E009-H3K4me3.pval.signal.bigwig	Epigenetic_mark	0.776	0.828	0.448	0.748	0.792	0.922	0.788	0.768	0.572	0.812	0.832	0.644	0.556	0.326	0.688	0.814	0.85	0.768	0.614	0.782	0.822	0.472	0.73	0.48	0.394	0.894	0.81	0.784	0.836	0.36	0.000516158	0.00079135	0.000318876	0.000864287	0.000710453	0.00058578	0.000489695	0.000902749	0.000349037	0.000680134	0.000690151	0.000457286	0.000413122	0.000261435	0.000505704	0.000900522	0.000679208
E009-H3K9me3	http://egg2.wustl.edu/roadmap/data/byFileType/signal/consolidated/macs2signal/pval/E009-H3K9me3.pval.signal.bigwig	Epigenetic_mark	0.672	0.534	0.006	0.616	0.326	0.534	0.664	0.522	0.022	0.28	0.442	0.706	0.088	0.064	0.092	0.672	0.802	0.738	0.1	0.372	0.378	0.844	0.568	0.162	0.464	0.432	0.38	0.708	0.482	0.002	0.000851018	0.000815059	0.000428017	0.000880599	0.0010562	0.000682651	0.000687417	0.000898702	0.000331071	0.000896193	0.000727262	0.000631612	0.000609855	0.000426313	0.000654343	0.000855938	0.0007497
E010-H2A	http://egg2.wustl.edu/roadmap/data/byFileType/signal/consolidated/macs2signal/pval/E010-H2A.Z.pval.signal.bigwig	Epigenetic_mark	0.818	0.204	0.878	0.212	0.752	0.96	0.384	0.162	0.996	0.56	0.742	0.89	0.554	0.6	0.978	0.448	0.632	0.446	0.924	0.41	0.902	0.61	0.102	0.988	0.928	0.826	0.538	0.27	0.286	0.974	0.000910139	0.000936396	0.000390991	0.00116034	0.00147434	0.0010464	0.00080242	0.00107098	0.000899987	0.00102668	0.000818445	0.000769893	0.0004386	0.000403738	0.00100542	0.00245284	0.000892488
E010-H3K27me3	http://egg2.wustl.edu/roadmap/data/byFileType/signal/consolidated/macs2signal/pval/E010-H3K27me3.pval.signal.bigwig	Epigenetic_mark	0.41	0.274	0.026	0.25	0.304	0.506	0.21	0.224	0.07	0.268	0.32	0.276	0.042	0.006	0.14	0.316	0.412	0.304	0.242	0.268	0.268	0.374	0.218	0.032	0.054	0.378	0.268	0.3	0.314	0	0.000895902	0.00077835	0.000316936	0.00109181	0.000682116	0.000611045	0.000638765	0.000771334	0.00040332	0.00063245	0.000681758	0.000633854	0.000535169	0.000363618	0.00062127	0.000740542	0.000794081
E010-H3K36me3	http://egg2.wustl.edu/roadmap/data/byFileType/signal/consolidated/macs2signal/pval/E010-H3K36me3.pval.signal.bigwig	Epigenetic_mark	0.546	0.644	0.364	0.672	0.64	0.79	0.538	0.592	0.25	0.646	0.614	0.346	0.262	0.078	0.448	0.654	0.778	0.632	0.298	0.642	0.694	0.122	0.564	0.422	0.182	0.746	0.64	0.572	0.648	0.088	0.000549524	0.000845581	0.000363218	0.00111635	0.000641419	0.000658462	0.000529258	0.000733775	0.000170652	0.000592646	0.000497095	0.000494702	0.000509799	0.000267826	0.000418526	0.00161788	0.000729875
E010-H3K4me1	http://egg2.wustl.edu/roadmap/data/byFileType/signal/consolidated/macs2signal/pval/E010-H3K4me1.pval.signal.bigwig	Epigenetic_mark	0.666	0.716	0.444	0.692	0.774	0.806	0.646	0.662	0.488	0.712	0.694	0.508	0.41	0.306	0.552	0.68	0.738	0.654	0.41	0.7	0.702	0.304	0.612	0.396	0.564	0.764	0.676	0.666	0.716	0.578	0.000611829	0.000940806	0.000319577	0.000918516	0.000729518	0.000585517	0.000536097	0.000554202	0.000237936	0.00064601	0.000646629	0.000502561	0.000458032	0.000261081	0.00045357	0.000648266	0.000663029
E010-H3K4me3	http://egg2.wustl.edu/roadmap/data/byFileType/signal/consolidated/macs2signal/pval/E010-H3K4me3.pval.signal.bigwig	Epigenetic_mark	0.834	0.854	0.58	0.856	0.836	0.938	0.844	0.838	0.742	0.876	0.9	0.778	0.712	0.592	0.81	0.87	0.86	0.874	0.72	0.872	0.87	0.58	0.81	0.648	0.54	0.912	0.85	0.862	0.874	0.538	0.000516575	0.000656906	0.000320937	0.000828905	0.000748291	0.000645177	0.000529863	0.000960185	0.000179629	0.000647037	0.000619115	0.000483746	0.000415891	0.000235586	0.000486792	0.000762471	0.000623755
E010-H3K9me3	http://egg2.wustl.edu/roadmap/data/byFileType/signal/consolidated/macs2signal/pval/E010-H3K9me3.pval.signal.bigwig	Epigenetic_mark	0.356	0.478	0.004	0.448	0.11	0.5	0.596	0.422	0.002	0.298	0.112	0.23	0.006	0.002	0.05	0.348	0.95	0.526	0.002	0.324	0.2	0.068	0.332	0.01	0.038	0.264	0.432	0.548	0.482	0	0.000749486	0.00109082	0.000366965	0.00069489	0.000850895	0.000670348	0.000742952	0.000695344	0.000246811	0.000639914	0.000763172	0.000681713	0.000449324	0.000307382	0.000507308	0.000655077	0.000879371
E011-H3K27ac	http://egg2.wustl.edu/roadmap/data/byFileType/signal/consolidated/macs2signal/pval/E011-H3K27ac.pval.signal.bigwig	Epigenetic_mark	0.724	0.716	0.316	0.66	0.724	0.876	0.76	0.678	0.32	0.714	0.77	0.596	0.572	0.15	0.55	0.78	0.75	0.734	0.47	0.764	0.766	0.238	0.612	0.298	0.332	0.8	0.754	0.688	0.784	0.114	0.00179815	0.00114841	0.000480615	0.00162133	0.0040949	0.00134126	0.00110689	0.00103087	0.000457477	0.0014188	0.00188414	0.000934254	0.000858108	0.000596008	0.000788441	0.00203433	0.00368986
E011-H3K27me3	http://egg2.wustl.edu/roadmap/data/byFileType/signal/consolidated/macs2signal/pval/E011-H3K27me3.pval.signal.bigwig	Epigenetic_mark	0.774	0.842	0.456	0.818	0.812	0.924	0.876	0.818	0.584	0.852	0.856	0.696	0.63	0.34	0.792	0.866	0.85	0.812	0.66	0.824	0.888	0.486	0.774	0.568	0.444	0.892	0.836	0.812	0.87	0.234	0.000689419	0.000870275	0.000485849	0.000998109	0.000770795	0.000665653	0.000731015	0.000807735	0.000376443	0.000860966	0.000708053	0.000607605	0.000463445	0.000413434	0.000613601	0.000771951	0.000672966
E011-H3K36me3	http://egg2.wustl.edu/roadmap/data/byFileType/signal/consolidated/macs2signal/pval/E011-H3K36me3.pval.signal.bigwig	Epigenetic_mark	0.562	0.64	0.414	0.622	0.678	0.786	0.636	0.562	0.186	0.742	0.708	0.498	0.268	0.082	0.548	0.666	0.692	0.554	0.304	0.596	0.61	0.384	0.558	0.21	0.132	0.734	0.632	0.574	0.648	0.114	0.000747934	0.00099647	0.00033536	0.00069253	0.000712868	0.000593222	0.000617764	0.000780587	0.000396728	0.000759097	0.000686772	0.000516259	0.000409385	0.000316744	0.000558691	0.000805521	0.000733545
E011-H3K4me1	http://egg2.wustl.edu/roadmap/data/byFileType/signal/consolidated/macs2signal/pval/E011-H3K4me1.pval.signal.bigwig	Epigenetic_mark	0.318	0.336	0.006	0.278	0.28	0.55	0.544	0.248	0.076	0.336	0.476	0.126	0.21	0.142	0.198	0.418	0.384	0.284	0.216	0.254	0.324	0.004	0.24	0.334	0.086	0.474	0.376	0.258	0.388	0	0.000479428	0.000596096	0.000290111	0.0006051	0.000735696	0.000716006	0.000589294	0.000768348	0.000293152	0.000631326	0.000575134	0.000429994	0.000494469	0.000255918	0.000484612	0.000969927	0.000617317
E011-H3K4me3	http://egg2.wustl.edu/roadmap/data/byFileType/signal/consolidated/macs2signal/pval/E011-H3K4me3.pval.signal.bigwig	Epigenetic_mark	0.606	0.694	0.224	0.632	0.646	0.818	0.6	0.6	0.268	0.672	0.72	0.438	0.392	0.11	0.488	0.69	0.78	0.634	0.42	0.652	0.686	0.498	0.622	0.278	0.174	0.764	0.69	0.678	0.704	0.112	0.000732234	0.00139039	0.000311685	0.000915115	0.000736919	0.00061568	0.00061545	0.000787063	0.000281901	0.000667039	0.000674651	0.000563405	0.000606736	0.000420127	0.000613199	0.000689382	0.000678067
E011-H3K9ac	http://egg2.wustl.edu/roadmap/data/byFileType/signal/consolidated/macs2signal/pval/E011-H3K9ac.pval.signal.bigwig	Epigenetic_mark	0.542	0.714	0.49	0.694	0.64	0.788	0.532	0.63	0.502	0.616	0.694	0.436	0.306	0.374	0.546	0.706	0.712	0.616	0.386	0.67	0.648	0.324	0.61	0.38	0.398	0.768	0.6	0.664	0.712	0.64	0.000747298	0.000763556	0.000549913	0.000806575	0.000932096	0.000872615	0.000800241	0.000758808	0.000587676	0.000911621	0.00109533	0.000563996	0.000544331	0.000462592	0.00101957	0.000771737	0.000593386
E011-H3K9me3	http://egg2.wustl.edu/roadmap/data/byFileType/signal/consolidated/macs2signal/pval/E011-H3K9me3.pval.signal.bigwig	Epigenetic_mark	0.576	0.51	0.392	0.472	0.712	0.762	0.8	0.454	0.596	0.502	0.598	0.368	0.83	0.64	0.59	0.556	0.718	0.44	0.468	0.482	0.57	0.066	0.334	0.51	0.382	0.648	0.502	0.438	0.54	0.536	0.000630094	0.000618034	0.000353372	0.000835607	0.000680189	0.000595331	0.000664531	0.00106438	0.000246016	0.000654153	0.000542243	0.000425978	0.000499248	0.000375175	0.00058502	0.000608939	0.000692944
E012-H3K27ac	http://egg2.wustl.edu/roadmap/data/byFileType/signal/consolidated/macs2signal/pval/E012-H3K27ac.pval.signal.bigwig	Epigenetic_mark	0.52	0.516	0.186	0.478	0.632	0.88	0.54	0.432	0.104	0.474	0.964	0.232	0.164	0.024	0.432	0.494	0.504	0.656	0.288	0.424	0.512	0.064	0.44	0.062	0.37	0.56	0.452	0.416	0.518	0.156	0.00221336	0.0011739	0.000921026	0.000880363	0.0023246	0.0020859	0.000834903	0.00101817	0.000527599	0.00112221	0.00538448	0.00129662	0.00154945	0.0010838	0.00210494	0.00114626	0.00146933
E012-H3K27me3	http://egg2.wustl.edu/roadmap/data/byFileType/signal/consolidated/macs2signal/pval/E012-H3K27me3.pval.signal.bigwig	Epigenetic_mark	0.828	0.812	0.552	0.822	0.828	0.926	0.828	0.786	0.756	0.838	0.872	0.754	0.63	0.466	0.764	0.816	0.856	0.82	0.632	0.83	0.878	0.556	0.772	0.698	0.604	0.872	0.84	0.804	0.846	0.604	0.00123959	0.00117841	0.000484729	0.000649533	0.00220194	0.00204022	0.000769375	0.000819778	0.000658975	0.000852218	0.00121269	0.000622596	0.000454776	0.000783077	0.000865415	0.000999866	0.00142391
E012-H3K36me3	http://egg2.wustl.edu/roadmap/data/byFileType/signal/consolidated/macs2signal/pval/E012-H3K36me3.pval.signal.bigwig	Epigenetic_mark	0.426	0.408	0.122	0.418	0.556	0.732	0.298	0.396	0.188	0.506	0.612	0.212	0.158	0.016	0.304	0.602	0.518	0.426	0.26	0.526	0.536	0.04	0.344	0.084	0.196	0.634	0.428	0.498	0.462	0.274	0.000675074	0.000853644	0.000349233	0.00108963	0.000813521	0.000592404	0.000561001	0.000843655	0.000250082	0.000663974	0.000696464	0.000458963	0.000559755	0.000302088	0.000464006	0.000582003	0.00073305
E012-H3K4me1	http://egg2.wustl.edu/roadmap/data/byFileType/signal/consolidated/macs2signal/pval/E012-H3K4me1.pval.signal.bigwig	Epigenetic_mark	0.534	0.416	0.4	0.374	0.394	0.664	0.408	0.298	0.26	0.454	0.532	0.28	0.116	0.31	0.486	0.482	0.452	0.468	0.346	0.468	0.468	0.068	0.352	0.346	0.182	0.716	0.346	0.284	0.534	0.274	0.000603916	0.000667427	0.000292271	0.000556895	0.000609528	0.000667594	0.000494373	0.000739255	0.000206284	0.000556274	0.000679948	0.0004299	0.000333571	0.000229499	0.000402567	0.000996259	0.000533613
E012-H3K4me3	http://egg2.wustl.edu/roadmap/data/byFileType/signal/consolidated/macs2signal/pval/E012-H3K4me3.pval.signal.bigwig	Epigenetic_mark	0.614	0.64	0.258	0.644	0.684	0.858	0.716	0.648	0.326	0.698	0.742	0.438	0.372	0.136	0.516	0.656	0.746	0.694	0.456	0.668	0.67	0.192	0.596	0.284	0.388	0.788	0.648	0.692	0.71	0.212	0.000623589	0.000866834	0.00039557	0.000677517	0.000607822	0.000483205	0.000602175	0.000620135	0.00022204	0.000678933	0.000745301	0.000539396	0.00033798	0.000271148	0.000552998	0.00087756	0.000541731
E012-H3K9me3	http://egg2.wustl.edu/roadmap/data/byFileType/signal/consolidated/macs2signal/pval/E012-H3K9me3.pval.signal.bigwig	Epigenetic_mark	0.386	0.362	0.04	0.326	0.518	0.582	0.306	0.284	0	0.174	0.184	0.258	0.366	0	0.034	0.418	0.99	0.432	0.006	0.358	0.172	0	0.152	0.03	0	0.546	0.15	0.31	0.4	0.004	0.000958414	0.000993276	0.000613968	0.00115702	0.00172251	0.0010409	0.00134343	0.00127946	0.000940506	0.000788283	0.00132793	0.000874584	0.000923386	0.000588505	0.000601804	0.00109132	0.00421977
E013-H3K27ac	http://egg2.wustl.edu/roadmap/data/byFileType/signal/consolidated/macs2signal/pval/E013-H3K27ac.pval.signal.bigwig	Epigenetic_mark	0.892	0.834	0.51	0.852	0.864	0.918	0.808	0.852	0.628	0.894	0.924	0.704	0.75	0.418	0.776	0.862	0.89	0.858	0.654	0.892	0.844	0.504	0.83	0.634	0.704	0.906	0.902	0.85	0.874	0.48	0.00356782	0.00119578	0.0018545	0.00105671	0.00303185	0.003222	0.000966297	0.00118746	0.00108242	0.00230509	0.00489868	0.00135774	0.00165409	0.00150032	0.00131359	0.00102434	0.00173812
E013-H3K27me3	http://egg2.wustl.edu/roadmap/data/byFileType/signal/consolidated/macs2signal/pval/E013-H3K27me3.pval.signal.bigwig	Epigenetic_mark	0.268	0.34	0.012	0.248	0.312	0.6	0.722	0.304	0.006	0.364	0.684	0.158	0.04	0	0.258	0.35	0.466	0.458	0.046	0.334	0.29	0.004	0.268	0.002	0.01	0.426	0.264	0.258	0.336	0.012	0.000626993	0.000765102	0.000384706	0.00090902	0.000767282	0.000608039	0.000914163	0.000969	0.000249083	0.000633301	0.000770067	0.000498176	0.000458412	0.000269267	0.000507424	0.000824227	0.000559459
E013-H3K36me3	http://egg2.wustl.edu/roadmap/data/byFileType/signal/consolidated/macs2signal/pval/E013-H3K36me3.pval.signal.bigwig	Epigenetic_mark	0.646	0.816	0.426	0.836	0.712	0.84	0.668	0.688	0.288	0.72	0.726	0.56	0.418	0.302	0.534	0.818	0.726	0.676	0.378	0.758	0.746	0.238	0.752	0.334	0.468	0.79	0.726	0.698	0.794	0.648	0.000580008	0.000805884	0.000357748	0.000680765	0.000564528	0.000487915	0.000623184	0.000791851	0.000204992	0.000493765	0.000553305	0.000519023	0.000393613	0.000235812	0.000419916	0.000638171	0.000836884
E013-H3K4me1	http://egg2.wustl.edu/roadmap/data/byFileType/signal/consolidated/macs2signal/pval/E013-H3K4me1.pval.signal.bigwig	Epigenetic_mark	0.584	0.696	0.258	0.692	0.69	0.788	0.69	0.638	0.264	0.71	0.634	0.374	0.23	0.424	0.466	0.766	0.836	0.614	0.476	0.676	0.642	0.248	0.654	0.294	0.128	0.758	0.654	0.71	0.754	0.45	0.000707288	0.000874213	0.000407202	0.00077594	0.000634774	0.000531452	0.000947049	0.000823798	0.000248065	0.000612257	0.000589702	0.000390116	0.00035395	0.000241203	0.000552133	0.000655454	0.000577954
E013-H3K4me3	http://egg2.wustl.edu/roadmap/data/byFileType/signal/consolidated/macs2signal/pval/E013-H3K4me3.pval.signal.bigwig	Epigenetic_mark	0.86	0.892	0.636	0.868	0.906	0.922	0.844	0.868	0.686	0.866	0.872	0.784	0.694	0.578	0.786	0.904	0.886	0.856	0.728	0.886	0.886	0.732	0.84	0.72	0.578	0.912	0.876	0.896	0.91	0.674	0.000580162	0.000640591	0.000395857	0.000665177	0.000611725	0.000623734	0.000687795	0.00087256	0.000231982	0.000577918	0.000668744	0.00054485	0.000395032	0.000224565	0.000498676	0.000708144	0.000565946
E013-H3K9me3	http://egg2.wustl.edu/roadmap/data/byFileType/signal/consolidated/macs2signal/pval/E013-H3K9me3.pval.signal.bigwig	Epigenetic_mark	0.882	0.348	0.126	0.236	0.418	0.928	0.178	0.152	0.268	0.906	0.992	0.234	0.46	0.62	0.882	0.288	0.346	0.264	0.72	0.23	0.308	0.5	0.164	0.842	0.702	0.606	0.252	0.274	0.362	0.536	0.00138373	0.000853279	0.000603164	0.000961789	0.000824969	0.000863396	0.00055719	0.000759612	0.000559781	0.00139945	0.00315005	0.000702803	0.000838172	0.000911929	0.000933911	0.000627986	0.000890259
E014-H3K27ac	http://egg2.wustl.edu/roadmap/data/byFileType/signal/consolidated/macs2signal/pval/E014-H3K27ac.pval.signal.bigwig	Epigenetic_mark	0.872	0.912	0.826	0.876	0.908	0.952	0.85	0.828	0.836	0.896	0.908	0.804	0.734	0.638	0.892	0.886	0.914	0.872	0.798	0.908	0.908	0.65	0.85	0.788	0.782	0.942	0.91	0.878	0.93	0.98	0.000544152	0.000774605	0.000303434	0.000767916	0.000737404	0.000655498	0.000558447	0.000840955	0.000240155	0.000628227	0.000595417	0.000509932	0.00036067	0.000256751	0.000493782	0.000678503	0.000579896
E014-H3K27me3	http://egg2.wustl.edu/roadmap/data/byFileType/signal/consolidated/macs2signal/pval/E014-H3K27me3.pval.signal.bigwig	Epigenetic_mark	0.54	0.648	0.154	0.69	0.686	0.812	0.562	0.56	0.284	0.642	0.656	0.418	0.326	0.088	0.498	0.702	0.794	0.638	0.348	0.594	0.636	0.148	0.58	0.24	0.202	0.72	0.62	0.65	0.672	0.056	0.000577517	0.000778938	0.000343005	0.000752479	0.000775043	0.000591354	0.000525395	0.000827216	0.000272772	0.000791541	0.000662575	0.000458779	0.000400399	0.000260178	0.000434931	0.000883881	0.000575587
E014-H3K36me3	http://egg2.wustl.edu/roadmap/data/byFileType/signal/consolidated/macs2signal/pval/E014-H3K36me3.pval.signal.bigwig	Epigenetic_mark	0.454	0.606	0.272	0.512	0.562	0.628	0.45	0.5	0.356	0.554	0.466	0.372	0.362	0.168	0.27	0.55	0.524	0.582	0.464	0.566	0.566	0.262	0.58	0.182	0.332	0.558	0.572	0.488	0.598	0.088	0.000533058	0.000586807	0.000296955	0.000759077	0.000726129	0.000550555	0.000517483	0.000795275	0.000214853	0.000637413	0.000540014	0.000483941	0.000403774	0.000254459	0.000469849	0.000732612	0.000584216
E014-H3K4me1	http://egg2.wustl.edu/roadmap/data/byFileType/signal/consolidated/macs2signal/pval/E014-H3K4me1.pval.signal.bigwig	Epigenetic_mark	0.22	0.268	0.014	0.192	0.232	0.432	0.168	0.178	0.026	0.206	0.236	0.13	0.18	0.072	0.074	0.222	0.268	0.216	0.062	0.232	0.242	0.034	0.166	0.068	0.164	0.4	0.258	0.176	0.292	0.036	0.000469798	0.00058179	0.000293832	0.000613674	0.000560968	0.000450395	0.000484917	0.000669838	0.0001569	0.000553095	0.000601097	0.000393147	0.000354011	0.000227669	0.000391652	0.000514886	0.000537253
E014-H3K4me3	http://egg2.wustl.edu/roadmap/data/byFileType/signal/consolidated/macs2signal/pval/E014-H3K4me3.pval.signal.bigwig	Epigenetic_mark	0.484	0.628	0.148	0.596	0.632	0.774	0.578	0.53	0.188	0.578	0.636	0.384	0.258	0.074	0.412	0.704	0.69	0.564	0.224	0.612	0.634	0.128	0.546	0.22	0.106	0.728	0.602	0.532	0.678	0.074	0.000535594	0.00071339	0.000313629	0.000612252	0.000989032	0.000608364	0.000574974	0.000794934	0.00018103	0.000654841	0.000576715	0.000492588	0.000379564	0.00024224	0.000437504	0.000856994	0.000579477
E014-H3K9ac	http://egg2.wustl.edu/roadmap/data/byFileType/signal/consolidated/macs2signal/pval/E014-H3K9ac.pval.signal.bigwig	Epigenetic_mark	0.146	0.302	0.326	0.262	0.262	0.584	0.092	0.256	0.184	0.186	0.562	0.03	0.03	0.03	0.132	0.348	0.276	0.168	0.028	0.218	0.21	0.06	0.184	0.004	0.016	0.31	0.186	0.216	0.326	0.478	0.00153077	0.000715238	0.000890255	0.000917256	0.00109014	0.00576877	0.00066353	0.000833351	0.00137983	0.00160308	0.00292672	0.000555252	0.00103973	0.000500889	0.00156116	0.00087834	0.000702093
E014-H3K9me3	http://egg2.wustl.edu/roadmap/data/byFileType/signal/consolidated/macs2signal/pval/E014-H3K9me3.pval.signal.bigwig	Epigenetic_mark	0.216	0.318	0.016	0.346	0.442	0.646	0.28	0.256	0.46	0.334	0.486	0.136	0.062	0.018	0.212	0.54	0.39	0.272	0.084	0.34	0.538	0.086	0.224	0.228	0.062	0.564	0.412	0.318	0.384	0.006	0.00052861	0.000780392	0.000390359	0.00124658	0.000694113	0.000557066	0.000623911	0.0008179	0.000917086	0.000654018	0.000685629	0.000460363	0.000469902	0.000273341	0.000509087	0.00134429	0.000567183
E015-H3K27ac	http://egg2.wustl.edu/roadmap/data/byFileType/signal/consolidated/macs2signal/pval/E015-H3K27ac.pval.signal.bigwig	Epigenetic_mark	0.234	0.48	0.412	0.448	0.402	0.628	0.298	0.322	0.348	0.388	0.462	0.214	0.078	0.126	0.282	0.374	0.452	0.392	0.2	0.388	0.396	0.11	0.248	0.13	0.092	0.5	0.344	0.43	0.558	0.394	0.000839742	0.000767684	0.000699903	0.000698901	0.00126578	0.000777453	0.000761248	0.000664479	0.00173164	0.000870572	0.000836531	0.000612804	0.00051061	0.000536716	0.000962963	0.000811185	0.000607596
E015-H3K27me3	http://egg2.wustl.edu/roadmap/data/byFileType/signal/consolidated/macs2signal/pval/E015-H3K27me3.pval.signal.bigwig	Epigenetic_mark	0.666	0.774	0.378	0.748	0.752	0.876	0.652	0.736	0.522	0.824	0.76	0.512	0.424	0.282	0.604	0.76	0.836	0.804	0.486	0.75	0.732	0.344	0.69	0.506	0.334	0.806	0.728	0.768	0.802	0.25	0.000710888	0.000772472	0.000350772	0.0006183	0.000733988	0.000569683	0.00052593	0.000658197	0.000311595	0.00052745	0.000655263	0.000599836	0.000441854	0.00034444	0.000470528	0.000661225	0.000559703
E015-H3K36me3	http://egg2.wustl.edu/roadmap/data/byFileType/signal/consolidated/macs2signal/pval/E015-H3K36me3.pval.signal.bigwig	Epigenetic_mark	0.294	0.506	0.064	0.422	0.416	0.776	0.334	0.492	0.156	0.564	0.486	0.162	0.18	0.088	0.258	0.452	0.504	0.42	0.132	0.452	0.496	0.22	0.418	0.098	0.362	0.528	0.514	0.374	0.552	0.042	0.000520875	0.000640036	0.000283249	0.000721676	0.000601036	0.000554529	0.000551405	0.000768065	0.000178345	0.000772759	0.000574253	0.000466798	0.000384677	0.000252333	0.00042409	0.000756868	0.000491431
E015-H3K4me1	http://egg2.wustl.edu/roadmap/data/byFileType/signal/consolidated/macs2signal/pval/E015-H3K4me1.pval.signal.bigwig	Epigenetic_mark	0.224	0.338	0.026	0.24	0.262	0.592	0.146	0.212	0.062	0.268	0.462	0.214	0.02	0.168	0.118	0.214	0.274	0.274	0.182	0.27	0.338	0.05	0.194	0.246	0.056	0.388	0.284	0.258	0.378	0.164	0.000371281	0.000464292	0.000228446	0.000524546	0.000478271	0.000512561	0.000430382	0.000657869	0.000179471	0.000527462	0.000409786	0.000408487	0.000310068	0.000226293	0.000365832	0.000637373	0.000475217
E015-H3K4me3	http://egg2.wustl.edu/roadmap/data/byFileType/signal/consolidated/macs2signal/pval/E015-H3K4me3.pval.signal.bigwig	Epigenetic_mark	0.77	0.764	0.624	0.802	0.748	0.874	0.758	0.748	0.666	0.882	0.81	0.682	0.586	0.644	0.67	0.814	0.876	0.772	0.772	0.81	0.808	0.594	0.762	0.616	0.54	0.838	0.882	0.762	0.802	0.674	0.000546484	0.000729853	0.000323653	0.000747706	0.000672212	0.000575705	0.000649953	0.000730387	0.000398724	0.000619265	0.00071256	0.000531098	0.000421614	0.000248212	0.000448999	0.000673347	0.000563833
E015-H3K9ac	http://egg2.wustl.edu/roadmap/data/byFileType/signal/consolidated/macs2signal/pval/E015-H3K9ac.pval.signal.bigwig	Epigenetic_mark	0.71	0.754	0.668	0.756	0.794	0.904	0.732	0.736	0.46	0.788	0.924	0.626	0.556	0.386	0.69	0.792	0.85	0.772	0.64	0.792	0.772	0.352	0.74	0.456	0.34	0.816	0.76	0.734	0.836	0.598	0.000375351	0.000788045	0.00032972	0.000676355	0.000614676	0.000568637	0.000509229	0.000820667	0.000178547	0.000539994	0.000643328	0.000480041	0.000446319	0.00021511	0.000464428	0.000594467	0.000516693
E015-H3K9me3	http://egg2.wustl.edu/roadmap/data/byFileType/signal/consolidated/macs2signal/pval/E015-H3K9me3.pval.signal.bigwig	Epigenetic_mark	0.678	0.268	0.09	0.234	0.33	0.54	0.68	0.19	0.046	0.64	0.826	0.28	0.648	0.324	0.248	0.472	0.436	0.302	0.596	0.278	0.302	0.026	0.218	0.412	0.174	0.516	0.452	0.292	0.322	0.24	0.0004754	0.00060052	0.000284619	0.00050026	0.000530463	0.000401933	0.000449111	0.000563898	0.000211514	0.0005374	0.000375062	0.000407496	0.00041452	0.000250929	0.000408929	0.000501517	0.000371372
E016-H3K27ac	http://egg2.wustl.edu/roadmap/data/byFileType/signal/consolidated/macs2signal/pval/E016-H3K27ac.pval.signal.bigwig	Epigenetic_mark	0.542	0.692	0.31	0.686	0.68	0.78	0.458	0.556	0.284	0.66	0.646	0.416	0.27	0.156	0.62	0.776	0.672	0.628	0.518	0.724	0.66	0.298	0.636	0.264	0.15	0.73	0.652	0.622	0.7	0.082	0.000603139	0.000758091	0.000435141	0.000791969	0.000799774	0.000759026	0.00059414	0.000761874	0.000558009	0.000869943	0.000618761	0.000486126	0.000419171	0.000270736	0.000673374	0.000738807	0.000604532
E016-H3K27me3	http://egg2.wustl.edu/roadmap/data/byFileType/signal/consolidated/macs2signal/pval/E016-H3K27me3.pval.signal.bigwig	Epigenetic_mark	0.64	0.722	0.392	0.724	0.744	0.82	0.672	0.65	0.336	0.818	0.76	0.542	0.672	0.174	0.642	0.7	0.754	0.714	0.492	0.708	0.696	0.466	0.63	0.392	0.388	0.764	0.788	0.714	0.736	0.47	0.000565558	0.000771811	0.000338407	0.00127728	0.00071447	0.000612592	0.00062736	0.000833645	0.000268411	0.000714362	0.00065964	0.000521526	0.000440612	0.000253906	0.000526769	0.000619357	0.000561644
E016-H3K36me3	http://egg2.wustl.edu/roadmap/data/byFileType/signal/consolidated/macs2signal/pval/E016-H3K36me3.pval.signal.bigwig	Epigenetic_mark	0.34	0.652	0.086	0.646	0.588	0.692	0.324	0.528	0.146	0.586	0.506	0.286	0.176	0.17	0.254	0.572	0.512	0.478	0.308	0.674	0.678	0.188	0.464	0.238	0.19	0.612	0.418	0.51	0.698	0.022	0.000507414	0.000647514	0.000288379	0.000580856	0.000618134	0.000485149	0.000442685	0.000686602	0.000184249	0.000586139	0.000435477	0.000410073	0.000354201	0.000219512	0.000426281	0.000655881	0.000647212
E016-H3K4me1	http://egg2.wustl.edu/roadmap/data/byFileType/signal/consolidated/macs2signal/pval/E016-H3K4me1.pval.signal.bigwig	Epigenetic_mark	0.186	0.228	0.012	0.22	0.256	0.448	0.146	0.168	0.028	0.268	0.284	0.192	0.136	0.26	0.158	0.232	0.328	0.2	0.052	0.214	0.212	0.228	0.146	0.118	0.438	0.344	0.22	0.19	0.26	0.068	0.000432187	0.000505796	0.000270947	0.000560309	0.000639806	0.000479813	0.000446966	0.000670932	0.000187367	0.000494496	0.000509259	0.000399246	0.000336264	0.000206743	0.000459726	0.000617178	0.000577652
E016-H3K4me3	http://egg2.wustl.edu/roadmap/data/byFileType/signal/consolidated/macs2signal/pval/E016-H3K4me3.pval.signal.bigwig	Epigenetic_mark	0.754	0.794	0.738	0.81	0.846	0.888	0.764	0.772	0.656	0.84	0.82	0.746	0.672	0.412	0.732	0.844	0.85	0.822	0.644	0.83	0.838	0.52	0.748	0.514	0.59	0.876	0.838	0.816	0.83	0.83	0.000544055	0.000662417	0.00031083	0.000848416	0.000731169	0.000623149	0.000765361	0.000699843	0.000248259	0.000506499	0.000653486	0.00047339	0.000420361	0.000233826	0.000613813	0.000840395	0.000566772
E016-H3K9ac	http://egg2.wustl.edu/roadmap/data/byFileType/signal/consolidated/macs2signal/pval/E016-H3K9ac.pval.signal.bigwig	Epigenetic_mark	0.184	0.31	0.05	0.268	0.368	0.528	0.204	0.3	0.052	0.358	0.41	0.106	0.072	0.014	0.134	0.278	0.372	0.222	0.05	0.292	0.346	0.07	0.204	0.046	0.036	0.418	0.3	0.23	0.368	0.064	0.000889917	0.000584414	0.000339756	0.000831165	0.000722395	0.000638533	0.000640468	0.000949188	0.000393398	0.000555089	0.000688188	0.000461765	0.00036608	0.000309083	0.000851066	0.00067181	0.000621456
E016-H3K9me3	http://egg2.wustl.edu/roadmap/data/byFileType/signal/consolidated/macs2signal/pval/E016-H3K9me3.pval.signal.bigwig	Epigenetic_mark	0.76	0.472	0.128	0.436	0.438	0.762	0.676	0.368	0.758	0.448	0.728	0.314	0.22	0.128	0.604	0.536	0.778	0.502	0.224	0.374	0.514	0.244	0.412	0.104	0.104	0.66	0.436	0.478	0.482	0.148	0.000600501	0.00062248	0.000397698	0.000779611	0.000453838	0.000619603	0.000645419	0.000659891	0.000643706	0.000571506	0.000622506	0.000405678	0.000399872	0.000256749	0.000482266	0.00128665	0.000690658
E017-H2A	http://egg2.wustl.edu/roadmap/data/byFileType/signal/consolidated/macs2signal/pval/E017-H2A.Z.pval.signal.bigwig	Epigenetic_mark	0.182	0.114	0.004	0.086	0.106	0.33	0.064	0.054	0	0.11	0.122	0.05	0.002	0	0.032	0.12	0.16	0.098	0	0.078	0.146	0.006	0.046	0	0.01	0.186	0.088	0.072	0.142	0	0.000475538	0.000502157	0.000220643	0.000479626	0.000669832	0.000508272	0.000652414	0.000651046	0.000234837	0.000741172	0.000584427	0.000522134	0.000344304	0.000204923	0.000452382	0.0007395	0.000529459
E017-H2AK5ac	http://egg2.wustl.edu/roadmap/data/byFileType/signal/consolidated/macs2signal/pval/E017-H2AK5ac.pval.signal.bigwig	Epigenetic_mark	0.392	0.574	0.112	0.536	0.51	0.69	0.436	0.46	0.196	0.5	0.534	0.238	0.18	0.104	0.35	0.474	0.56	0.492	0.19	0.618	0.522	0.142	0.404	0.134	0.088	0.606	0.526	0.432	0.584	0.168	0.000524937	0.000633193	0.000254827	0.000603949	0.000514514	0.000575174	0.000419419	0.000657229	0.000221346	0.000551295	0.000572456	0.000451055	0.000346086	0.000219344	0.000361996	0.00077778	0.000487034
E017-H2AK9ac	http://egg2.wustl.edu/roadmap/data/byFileType/signal/consolidated/macs2signal/pval/E017-H2AK9ac.pval.signal.bigwig	Epigenetic_mark	0.144	0.132	0.01	0.148	0.196	0.338	0.044	0.098	0	0.172	0.232	0.184	0.008	0	0.048	0.126	0.318	0.124	0.014	0.114	0.156	0.044	0.084	0	0.01	0.322	0.092	0.122	0.204	0.004	0.000419955	0.000607054	0.000244183	0.000690383	0.000667722	0.000528567	0.000482471	0.000643732	0.000285445	0.000696516	0.000527314	0.000494811	0.000394838	0.00020162	0.000428913	0.000543324	0.00054945
E017-H2BK120ac	http://egg2.wustl.edu/roadmap/data/byFileType/signal/consolidated/macs2signal/pval/E017-H2BK120ac.pval.signal.bigwig	Epigenetic_mark	0.678	0.658	0.474	0.624	0.696	0.796	0.814	0.628	0.464	0.648	0.702	0.764	0.422	0.428	0.606	0.654	0.772	0.71	0.574	0.706	0.692	0.374	0.658	0.498	0.658	0.754	0.7	0.71	0.692	0.274	0.000591414	0.000555226	0.000234108	0.000502824	0.00052373	0.000506051	0.000460944	0.000693038	0.000317366	0.000575264	0.000556925	0.000451738	0.000378179	0.000222156	0.000380694	0.000642592	0.00048261
E017-H2BK12ac	http://egg2.wustl.edu/roadmap/data/byFileType/signal/consolidated/macs2signal/pval/E017-H2BK12ac.pval.signal.bigwig	Epigenetic_mark	0.434	0.494	0.094	0.446	0.538	0.674	0.454	0.45	0.13	0.532	0.532	0.296	0.36	0.108	0.38	0.45	0.572	0.46	0.302	0.512	0.568	0.312	0.394	0.22	0.264	0.608	0.458	0.476	0.508	0.06	0.000467781	0.000377435	0.000233083	0.000472289	0.000490444	0.000408368	0.000360616	0.000622587	0.000171298	0.000496023	0.000433801	0.000367615	0.000306004	0.000198894	0.000367835	0.000411133	0.000402939
E017-H2BK15ac	http://egg2.wustl.edu/roadmap/data/byFileType/signal/consolidated/macs2signal/pval/E017-H2BK15ac.pval.signal.bigwig	Epigenetic_mark	0.1	0.178	0.014	0.216	0.218	0.398	0.578	0.126	0.004	0.264	0.248	0.114	0.116	0.07	0.136	0.232	0.26	0.296	0.106	0.262	0.256	0.284	0.11	0.16	0.178	0.344	0.356	0.33	0.236	0	0.000520559	0.000517999	0.000252157	0.000658279	0.000579862	0.000471987	0.00040776	0.000619709	0.000281207	0.000722663	0.000508472	0.000418468	0.0003616	0.000256395	0.000409777	0.000792444	0.000477273
E017-H2BK20ac	http://egg2.wustl.edu/roadmap/data/byFileType/signal/consolidated/macs2signal/pval/E017-H2BK20ac.pval.signal.bigwig	Epigenetic_mark	0.25	0.408	0.038	0.336	0.452	0.578	0.228	0.328	0.068	0.358	0.358	0.17	0.072	0.012	0.182	0.358	0.37	0.338	0.082	0.372	0.38	0.074	0.272	0.024	0.012	0.424	0.32	0.316	0.426	0.01	0.000448958	0.000575045	0.000232716	0.000568231	0.00060701	0.00058476	0.000440192	0.000629583	0.000203279	0.000488288	0.000500947	0.000394205	0.000352996	0.000212133	0.000382831	0.000549514	0.000524564
E017-H2BK5ac	http://egg2.wustl.edu/roadmap/data/byFileType/signal/consolidated/macs2signal/pval/E017-H2BK5ac.pval.signal.bigwig	Epigenetic_mark	0.666	0.728	0.234	0.77	0.714	0.84	0.68	0.692	0.346	0.712	0.736	0.502	0.324	0.184	0.54	0.744	0.778	0.764	0.446	0.716	0.692	0.32	0.654	0.294	0.236	0.808	0.75	0.738	0.776	0.238	0.000511658	0.000680548	0.000262945	0.000869378	0.000672801	0.000635046	0.000450982	0.000714294	0.000266999	0.000483885	0.000580641	0.000400799	0.000344699	0.000234106	0.00046955	0.000718282	0.00054416
E017-H3K14ac	http://egg2.wustl.edu/roadmap/data/byFileType/signal/consolidated/macs2signal/pval/E017-H3K14ac.pval.signal.bigwig	Epigenetic_mark	0.044	0.086	0	0.076	0.118	0.478	0.13	0.078	0.002	0.096	0.124	0.014	0.008	0	0.012	0.094	0.176	0.232	0.006	0.176	0.148	0.002	0.092	0	0	0.164	0.082	0.216	0.12	0	0.00050088	0.000480682	0.000305271	0.000418203	0.000447664	0.000522724	0.00050211	0.000528664	0.00026319	0.000528781	0.000528246	0.000388348	0.000382265	0.000314215	0.00038918	0.000582656	0.000483187
E017-H3K18ac	http://egg2.wustl.edu/roadmap/data/byFileType/signal/consolidated/macs2signal/pval/E017-H3K18ac.pval.signal.bigwig	Epigenetic_mark	0.664	0.72	0.574	0.71	0.744	0.812	0.68	0.684	0.514	0.726	0.748	0.672	0.518	0.354	0.814	0.718	0.786	0.722	0.704	0.754	0.7	0.622	0.648	0.758	0.882	0.778	0.748	0.668	0.742	0.792	0.000474962	0.000464357	0.000252237	0.000493699	0.000477563	0.000403305	0.000412241	0.000529553	0.000169118	0.000517167	0.000469561	0.000440635	0.000291323	0.000215317	0.000424879	0.000512398	0.000384629
E017-H3K23ac	http://egg2.wustl.edu/roadmap/data/byFileType/signal/consolidated/macs2signal/pval/E017-H3K23ac.pval.signal.bigwig	Epigenetic_mark	0.032	0.146	0	0.162	0.168	0.692	0.042	0.072	0.002	0.11	0.08	0	0	0	0.042	0.092	0.126	0.042	0	0.072	0.116	0.014	0.026	0	0	0.176	0.11	0.034	0.13	0	0.000460496	0.000552677	0.000270848	0.000576883	0.000535354	0.00055309	0.000567736	0.000631012	0.000281488	0.000551732	0.000505651	0.000395028	0.000362858	0.000272492	0.000420174	0.000549605	0.000510403
E017-H3K27ac	http://egg2.wustl.edu/roadmap/data/byFileType/signal/consolidated/macs2signal/pval/E017-H3K27ac.pval.signal.bigwig	Epigenetic_mark	0.886	0.916	0.802	0.922	0.934	0.974	0.91	0.9	0.78	0.936	0.93	0.86	0.828	0.698	0.85	0.926	0.946	0.912	0.846	0.916	0.922	0.786	0.898	0.816	0.798	0.942	0.93	0.918	0.916	0.614	0.00055417	0.00057477	0.000299981	0.00077046	0.000581669	0.000509321	0.000458781	0.000819812	0.000227556	0.000612157	0.000573486	0.000463857	0.000358703	0.000267895	0.000363923	0.000519131	0.000494871
E017-H3K27me3	http://egg2.wustl.edu/roadmap/data/byFileType/signal/consolidated/macs2signal/pval/E017-H3K27me3.pval.signal.bigwig	Epigenetic_mark	0.236	0.424	0.032	0.302	0.442	0.678	0.3	0.356	0.052	0.45	0.418	0.176	0.088	0.382	0.168	0.374	0.446	0.482	0.174	0.484	0.376	0.128	0.46	0.176	0.038	0.54	0.406	0.542	0.46	0.002	0.000478648	0.000608471	0.000437298	0.000929404	0.000664243	0.000546568	0.000520839	0.000654964	0.000175849	0.000555082	0.000833004	0.000423144	0.000396374	0.000281218	0.000480117	0.000524382	0.000561548
E017-H3K36me3	http://egg2.wustl.edu/roadmap/data/byFileType/signal/consolidated/macs2signal/pval/E017-H3K36me3.pval.signal.bigwig	Epigenetic_mark	0.586	0.75	0.168	0.674	0.762	0.798	0.608	0.66	0.19	0.762	0.712	0.336	0.326	0.332	0.434	0.712	0.756	0.664	0.292	0.69	0.738	0.884	0.674	0.174	0.402	0.792	0.664	0.622	0.76	0.426	0.000435794	0.000688845	0.000278014	0.000665338	0.0004727	0.000531915	0.000496106	0.000635073	0.000183018	0.000552267	0.000463887	0.00041921	0.000315258	0.000219911	0.000497361	0.000636998	0.000561892
E017-H3K4ac	http://egg2.wustl.edu/roadmap/data/byFileType/signal/consolidated/macs2signal/pval/E017-H3K4ac.pval.signal.bigwig	Epigenetic_mark	0.302	0.414	0.058	0.404	0.406	0.634	0.266	0.304	0.104	0.414	0.458	0.164	0.226	0.102	0.218	0.422	0.474	0.368	0.094	0.368	0.402	0.1	0.286	0.126	0.212	0.518	0.424	0.354	0.454	0.066	0.000374343	0.000360016	0.000207338	0.00049174	0.00041173	0.000350587	0.000321769	0.000428936	0.000146716	0.000365795	0.000334812	0.000351813	0.000247168	0.000157352	0.000301209	0.000386189	0.000378573
E017-H3K4me1	http://egg2.wustl.edu/roadmap/data/byFileType/signal/consolidated/macs2signal/pval/E017-H3K4me1.pval.signal.bigwig	Epigenetic_mark	0.446	0.576	0.142	0.584	0.642	0.738	0.566	0.538	0.186	0.56	0.606	0.376	0.33	0.26	0.45	0.568	0.634	0.546	0.324	0.606	0.61	0.364	0.446	0.192	0.318	0.758	0.562	0.552	0.61	0.166	0.000384837	0.000486188	0.000210091	0.000740599	0.000512586	0.000523234	0.00043755	0.0006847	0.000170995	0.00053631	0.000444591	0.000388587	0.000311271	0.00020965	0.000365105	0.00047824	0.00036743
E017-H3K4me2	http://egg2.wustl.edu/roadmap/data/byFileType/signal/consolidated/macs2signal/pval/E017-H3K4me2.pval.signal.bigwig	Epigenetic_mark	0.87	0.85	0.72	0.878	0.91	0.938	0.876	0.892	0.796	0.918	0.89	0.824	0.73	0.58	0.834	0.922	0.934	0.9	0.79	0.896	0.896	0.662	0.856	0.774	0.63	0.914	0.906	0.89	0.896	0.516	0.000451129	0.000593122	0.000276506	0.00062939	0.000649497	0.000594016	0.000525507	0.000655204	0.000173521	0.00044937	0.000488157	0.000414914	0.000315026	0.000205903	0.000442008	0.000541097	0.000465046
E017-H3K4me3	http://egg2.wustl.edu/roadmap/data/byFileType/signal/consolidated/macs2signal/pval/E017-H3K4me3.pval.signal.bigwig	Epigenetic_mark	0.936	0.938	0.874	0.932	0.94	0.972	0.926	0.934	0.866	0.948	0.944	0.888	0.886	0.854	0.918	0.948	0.952	0.938	0.9	0.938	0.934	0.862	0.926	0.852	0.818	0.954	0.932	0.93	0.948	0.884	0.000528094	0.000852426	0.000334769	0.000903837	0.000804746	0.000661207	0.000610275	0.000580827	0.000228025	0.000754948	0.000610779	0.00046265	0.00037454	0.000279208	0.000429729	0.000730938	0.000542571
E017-H3K56ac	http://egg2.wustl.edu/roadmap/data/byFileType/signal/consolidated/macs2signal/pval/E017-H3K56ac.pval.signal.bigwig	Epigenetic_mark	0.23	0.368	0.316	0.302	0.332	0.554	0.236	0.292	0.076	0.282	0.572	0.192	0.322	0.026	0.128	0.298	0.428	0.3	0.082	0.412	0.336	0.04	0.252	0.028	0.086	0.428	0.262	0.256	0.458	0.506	0.000588174	0.00070031	0.000300795	0.000619496	0.000735834	0.000508313	0.000531209	0.00091529	0.000240414	0.000635534	0.000610984	0.000495872	0.000382245	0.000294899	0.000422717	0.000662263	0.000582061
E017-H3K79me1	http://egg2.wustl.edu/roadmap/data/byFileType/signal/consolidated/macs2signal/pval/E017-H3K79me1.pval.signal.bigwig	Epigenetic_mark	0.548	0.662	0.326	0.742	0.622	0.752	0.514	0.628	0.276	0.604	0.73	0.51	0.374	0.33	0.434	0.716	0.7	0.576	0.358	0.648	0.638	0.828	0.618	0.292	0.254	0.74	0.632	0.556	0.644	0.134	0.000459797	0.000699661	0.000264233	0.000664414	0.000560778	0.000633473	0.000568844	0.000757267	0.000226954	0.000621861	0.000536288	0.000505203	0.000343053	0.000288205	0.000543892	0.000681112	0.000678939
E017-H3K79me2	http://egg2.wustl.edu/roadmap/data/byFileType/signal/consolidated/macs2signal/pval/E017-H3K79me2.pval.signal.bigwig	Epigenetic_mark	0.764	0.804	0.55	0.792	0.838	0.91	0.75	0.766	0.614	0.806	0.804	0.67	0.532	0.496	0.718	0.816	0.83	0.792	0.642	0.808	0.806	0.906	0.75	0.562	0.532	0.884	0.804	0.812	0.794	0.72	0.000652873	0.000853262	0.000291753	0.000900543	0.000532309	0.000549125	0.000526027	0.000718473	0.000205736	0.000656772	0.000492938	0.000457222	0.000438542	0.000218234	0.000494882	0.000728628	0.000491646
E017-H3K9ac	http://egg2.wustl.edu/roadmap/data/byFileType/signal/consolidated/macs2signal/pval/E017-H3K9ac.pval.signal.bigwig	Epigenetic_mark	0.578	0.622	0.232	0.636	0.604	0.76	0.526	0.506	0.316	0.6	0.72	0.4	0.408	0.078	0.506	0.622	0.688	0.598	0.298	0.652	0.67	0.182	0.544	0.172	0.188	0.728	0.572	0.608	0.692	0.124	0.00049001	0.000979303	0.000268433	0.000865382	0.000549743	0.000441207	0.000448822	0.000506908	0.00019069	0.000519929	0.000400758	0.000517875	0.000323143	0.000212285	0.000409393	0.000572955	0.000515103
E017-H3K9me1	http://egg2.wustl.edu/roadmap/data/byFileType/signal/consolidated/macs2signal/pval/E017-H3K9me1.pval.signal.bigwig	Epigenetic_mark	0.068	0.158	0	0.122	0.212	0.558	0.064	0.11	0.002	0.284	0.14	0.014	0	0	0.166	0.148	0.2	0.1	0.004	0.156	0.208	0.008	0.054	0	0	0.278	0.16	0.1	0.174	0	0.00047699	0.000562674	0.000297628	0.000706126	0.000659127	0.000518776	0.000579508	0.000750959	0.000177433	0.000560554	0.000536244	0.00044642	0.000365439	0.000239765	0.00048566	0.000603995	0.000558651
E017-H3K9me3	http://egg2.wustl.edu/roadmap/data/byFileType/signal/consolidated/macs2signal/pval/E017-H3K9me3.pval.signal.bigwig	Epigenetic_mark	0.108	0.278	0.012	0.25	0.42	0.954	0.268	0.136	0.018	0.162	0.344	0.336	0.004	0	0.438	0.228	0.8	0.134	0.024	0.214	0.444	0.01	0.086	0.08	0.124	0.69	0.264	0.198	0.234	0	0.0005128	0.000622921	0.000360195	0.000444617	0.000556607	0.00050824	0.000422543	0.000553799	0.000195999	0.000667762	0.000571227	0.000635848	0.000418013	0.000285578	0.000399137	0.000599918	0.000720228
E017-H4K20me1	http://egg2.wustl.edu/roadmap/data/byFileType/signal/consolidated/macs2signal/pval/E017-H4K20me1.pval.signal.bigwig	Epigenetic_mark	0.484	0.584	0.352	0.596	0.644	0.794	0.626	0.534	0.496	0.636	0.63	0.372	0.246	0.124	0.462	0.632	0.692	0.536	0.278	0.586	0.666	0.316	0.468	0.152	0.216	0.712	0.59	0.556	0.648	0.126	0.000499184	0.000637164	0.000296186	0.00071271	0.000756409	0.000549324	0.000546715	0.00104864	0.00018935	0.000709942	0.000683151	0.000460052	0.000370428	0.000306193	0.000552808	0.000656404	0.000605065
E017-H4K5ac	http://egg2.wustl.edu/roadmap/data/byFileType/signal/consolidated/macs2signal/pval/E017-H4K5ac.pval.signal.bigwig	Epigenetic_mark	0.382	0.502	0.372	0.47	0.548	0.684	0.456	0.438	0.2	0.474	0.588	0.294	0.204	0.044	0.362	0.496	0.564	0.452	0.162	0.476	0.518	0.092	0.384	0.108	0.14	0.604	0.486	0.458	0.602	0.148	0.00039738	0.00055594	0.00020334	0.000399181	0.00037369	0.000431093	0.000389437	0.000487543	0.000148702	0.000389467	0.000475284	0.000315848	0.000259955	0.000183483	0.00028585	0.000391906	0.000382541
E017-H4K8ac	http://egg2.wustl.edu/roadmap/data/byFileType/signal/consolidated/macs2signal/pval/E017-H4K8ac.pval.signal.bigwig	Epigenetic_mark	0.296	0.502	0.056	0.43	0.422	0.636	0.364	0.472	0.056	0.47	0.442	0.166	0.11	0.048	0.21	0.454	0.606	0.462	0.126	0.546	0.554	0.04	0.37	0.074	0.048	0.52	0.444	0.522	0.552	0.058	0.000356162	0.000455846	0.000212149	0.000503964	0.000412171	0.000445382	0.000338877	0.000344421	0.000111832	0.00035013	0.000362392	0.000273028	0.000252545	0.000196723	0.000307872	0.000370938	0.000374182
E017-H4K91ac	http://egg2.wustl.edu/roadmap/data/byFileType/signal/consolidated/macs2signal/pval/E017-H4K91ac.pval.signal.bigwig	Epigenetic_mark	0.336	0.564	0.052	0.488	0.48	0.648	0.386	0.484	0.07	0.528	0.432	0.254	0.196	0.038	0.288	0.508	0.646	0.618	0.148	0.45	0.506	0.052	0.43	0.05	0.05	0.676	0.476	0.61	0.53	0.082	0.000476838	0.000464113	0.000246925	0.000510703	0.000546589	0.000427476	0.000434058	0.000442023	0.000159514	0.000454835	0.000456746	0.000351823	0.000328337	0.000214524	0.000355795	0.000427005	0.000428124
E018-H3K27me3	http://egg2.wustl.edu/roadmap/data/byFileType/signal/consolidated/macs2signal/pval/E018-H3K27me3.pval.signal.bigwig	Epigenetic_mark	0.82	0.79	0.46	0.812	0.82	0.924	0.738	0.764	0.692	0.78	0.82	0.702	0.65	0.448	0.798	0.822	0.856	0.776	0.666	0.818	0.808	0.8	0.744	0.534	0.406	0.828	0.818	0.81	0.81	0.38	0.000538167	0.000599288	0.000372683	0.000780171	0.000754094	0.000560405	0.000612379	0.000741053	0.000381492	0.000632706	0.000640481	0.00052566	0.000420145	0.000239708	0.000572214	0.00071914	0.000563298
E018-H3K36me3	http://egg2.wustl.edu/roadmap/data/byFileType/signal/consolidated/macs2signal/pval/E018-H3K36me3.pval.signal.bigwig	Epigenetic_mark	0.288	0.384	0.014	0.32	0.364	0.648	0.262	0.274	0.062	0.354	0.484	0.12	0.06	0.002	0.226	0.374	0.534	0.344	0.088	0.32	0.356	0.042	0.236	0.056	0.012	0.544	0.332	0.292	0.452	0.028	0.000482592	0.00079754	0.000305881	0.000804229	0.00082653	0.000661441	0.000521916	0.000814356	0.00025745	0.000687458	0.000599373	0.000457933	0.000382278	0.000225572	0.000619906	0.000715231	0.000631492
E018-H3K4me1	http://egg2.wustl.edu/roadmap/data/byFileType/signal/consolidated/macs2signal/pval/E018-H3K4me1.pval.signal.bigwig	Epigenetic_mark	0.172	0.406	0.022	0.344	0.336	0.538	0.188	0.324	0.04	0.296	0.292	0.118	0.146	0.294	0.106	0.264	0.396	0.382	0.062	0.35	0.392	0.18	0.208	0.156	0.14	0.346	0.438	0.244	0.456	0.312	0.000542983	0.00054353	0.000279838	0.000718265	0.000737008	0.000461362	0.000470145	0.000620099	0.000207441	0.000566448	0.000517871	0.000454253	0.000403279	0.000273769	0.000544217	0.000617403	0.000461285
E018-H3K4me3	http://egg2.wustl.edu/roadmap/data/byFileType/signal/consolidated/macs2signal/pval/E018-H3K4me3.pval.signal.bigwig	Epigenetic_mark	0.464	0.572	0.144	0.524	0.578	0.81	0.522	0.56	0.204	0.518	0.606	0.284	0.24	0.052	0.338	0.644	0.642	0.524	0.232	0.602	0.604	0.168	0.5	0.13	0.096	0.696	0.548	0.504	0.642	0.09	0.00047267	0.000914708	0.000302022	0.00105981	0.000628003	0.000629901	0.000603193	0.000573353	0.000214693	0.000688648	0.000580916	0.0004828	0.000413263	0.000233281	0.000478435	0.000673992	0.000564764
E018-H3K9ac	http://egg2.wustl.edu/roadmap/data/byFileType/signal/consolidated/macs2signal/pval/E018-H3K9ac.pval.signal.bigwig	Epigenetic_mark	0.106	0.134	0.008	0.128	0.144	0.424	0.082	0.094	0	0.164	0.19	0.012	0.002	0	0.028	0.15	0.216	0.144	0.014	0.136	0.148	0	0.078	0	0	0.264	0.16	0.134	0.168	0	0.000538515	0.000765416	0.000301446	0.00090325	0.000710447	0.000603727	0.000531374	0.000699383	0.000247181	0.000568564	0.000530642	0.000444492	0.000387595	0.000233516	0.000443678	0.000656907	0.000596965
E018-H3K9me3	http://egg2.wustl.edu/roadmap/data/byFileType/signal/consolidated/macs2signal/pval/E018-H3K9me3.pval.signal.bigwig	Epigenetic_mark	0.32	0.248	0.004	0.162	0.188	0.686	0.264	0.152	0.016	0.294	0.324	0.142	0.076	0.006	0.062	0.202	0.228	0.21	0.006	0.274	0.276	0.546	0.178	0.006	0.09	0.468	0.188	0.202	0.298	0.212	0.000687616	0.000837694	0.000307799	0.00107067	0.000836464	0.000865808	0.000478885	0.000752476	0.000278387	0.00074831	0.000568922	0.000503254	0.000391028	0.000267325	0.000571162	0.000769171	0.000650008
E019-H3K27ac	http://egg2.wustl.edu/roadmap/data/byFileType/signal/consolidated/macs2signal/pval/E019-H3K27ac.pval.signal.bigwig	Epigenetic_mark	0.482	0.196	0.486	0.182	0.534	0.842	0.102	0.162	0.5	0.34	0.532	0.126	0.128	0.192	0.262	0.206	0.306	0.194	0.32	0.192	0.506	0.264	0.108	0.256	0.04	0.576	0.326	0.234	0.264	0.444	0.00103602	0.000711321	0.0010248	0.000713568	0.00119305	0.00158458	0.000788428	0.000787708	0.00199118	0.000958906	0.00111909	0.000590253	0.000597841	0.000556501	0.00109752	0.000974344	0.000718
E019-H3K27me3	http://egg2.wustl.edu/roadmap/data/byFileType/signal/consolidated/macs2signal/pval/E019-H3K27me3.pval.signal.bigwig	Epigenetic_mark	0.854	0.914	0.738	0.886	0.904	0.944	0.854	0.882	0.622	0.87	0.896	0.774	0.75	0.538	0.828	0.892	0.906	0.866	0.72	0.918	0.94	0.608	0.876	0.676	0.628	0.9	0.886	0.872	0.9	0.854	0.000605332	0.000774467	0.000325845	0.000837786	0.000602734	0.000646711	0.000542317	0.000729444	0.000275079	0.000688219	0.000563063	0.00050341	0.00044558	0.000275799	0.000498376	0.000794951	0.000589181
E019-H3K36me3	http://egg2.wustl.edu/roadmap/data/byFileType/signal/consolidated/macs2signal/pval/E019-H3K36me3.pval.signal.bigwig	Epigenetic_mark	0.482	0.38	0.372	0.32	0.37	0.666	0.27	0.284	0.296	0.37	0.652	0.316	0.376	0.222	0.338	0.432	0.368	0.258	0.306	0.302	0.376	0.524	0.192	0.444	0.396	0.458	0.33	0.27	0.392	0.372	0.000543865	0.00102385	0.000327339	0.000861243	0.00059555	0.000535747	0.000619044	0.000872637	0.000230415	0.000595303	0.000563618	0.00049141	0.000355126	0.000259243	0.000443049	0.000766732	0.000643616
E019-H3K4me1	http://egg2.wustl.edu/roadmap/data/byFileType/signal/consolidated/macs2signal/pval/E019-H3K4me1.pval.signal.bigwig	Epigenetic_mark	0.258	0.36	0.266	0.352	0.456	0.682	0.554	0.294	0.206	0.364	0.528	0.19	0.302	0.372	0.506	0.424	0.532	0.344	0.19	0.356	0.418	0.14	0.32	0.352	0.334	0.478	0.356	0.352	0.438	0.434	0.000428171	0.000604331	0.000247464	0.00113183	0.000595994	0.000583994	0.000454355	0.000728184	0.000174748	0.000498947	0.000654612	0.000454151	0.000280218	0.000225086	0.000518168	0.000549192	0.000623555
E019-H3K4me3	http://egg2.wustl.edu/roadmap/data/byFileType/signal/consolidated/macs2signal/pval/E019-H3K4me3.pval.signal.bigwig	Epigenetic_mark	0.468	0.63	0.182	0.582	0.588	0.756	0.496	0.518	0.254	0.61	0.628	0.376	0.244	0.076	0.438	0.666	0.638	0.564	0.292	0.552	0.576	0.182	0.512	0.182	0.178	0.696	0.582	0.502	0.612	0.094	0.000516169	0.000746171	0.000296002	0.000785427	0.000545208	0.000647072	0.00048509	0.000874247	0.000215332	0.000553661	0.000594109	0.000512985	0.000385756	0.000218665	0.00046902	0.000773885	0.000622282
E019-H3K9ac	http://egg2.wustl.edu/roadmap/data/byFileType/signal/consolidated/macs2signal/pval/E019-H3K9ac.pval.signal.bigwig	Epigenetic_mark	0.314	0.398	0.09	0.376	0.422	0.574	0.282	0.344	0.144	0.408	0.576	0.234	0.186	0.084	0.242	0.324	0.466	0.37	0.124	0.358	0.434	0.174	0.288	0.128	0.07	0.54	0.394	0.38	0.438	0.068	0.000715281	0.000587454	0.00051607	0.000708381	0.00076475	0.00098823	0.0006268	0.000634264	0.000417543	0.000860138	0.000955094	0.000444361	0.000628173	0.000326381	0.000702251	0.000649659	0.000608489
E019-H3K9me3	http://egg2.wustl.edu/roadmap/data/byFileType/signal/consolidated/macs2signal/pval/E019-H3K9me3.pval.signal.bigwig	Epigenetic_mark	0.212	0.392	0.272	0.498	0.42	0.694	0.278	0.304	0.478	0.392	0.394	0.334	0.106	0.342	0.17	0.6	0.464	0.66	0.124	0.422	0.54	0.034	0.332	0.418	0.048	0.49	0.338	0.394	0.434	0.176	0.000626903	0.0007496	0.000379811	0.000912388	0.000859337	0.000570801	0.000543553	0.000577539	0.000234237	0.000474479	0.000533054	0.00047256	0.000423235	0.000257488	0.000448124	0.0013475	0.000640512
E020-H3K27ac	http://egg2.wustl.edu/roadmap/data/byFileType/signal/consolidated/macs2signal/pval/E020-H3K27ac.pval.signal.bigwig	Epigenetic_mark	0.246	0.354	0.034	0.292	0.414	0.542	0.284	0.246	0.064	0.282	0.336	0.102	0.05	0	0.14	0.318	0.438	0.356	0.076	0.258	0.362	0.044	0.214	0.03	0	0.432	0.282	0.312	0.392	0	0.000514493	0.00080348	0.000306302	0.000640631	0.000778963	0.000670572	0.000487752	0.000676802	0.000248053	0.000533582	0.000551034	0.000435478	0.000356407	0.00023374	0.00046454	0.000640423	0.000561858
E020-H3K27me3	http://egg2.wustl.edu/roadmap/data/byFileType/signal/consolidated/macs2signal/pval/E020-H3K27me3.pval.signal.bigwig	Epigenetic_mark	0.656	0.744	0.486	0.748	0.788	0.876	0.7	0.688	0.524	0.768	0.776	0.572	0.348	0.196	0.664	0.762	0.832	0.754	0.476	0.776	0.7	0.434	0.678	0.346	0.35	0.84	0.778	0.756	0.758	0.13	0.000453547	0.000611586	0.000284242	0.000638065	0.000669007	0.000724908	0.000530623	0.000732061	0.000278542	0.000564349	0.000612964	0.000475183	0.000357661	0.000232238	0.000452084	0.000594781	0.000594029
E020-H3K36me3	http://egg2.wustl.edu/roadmap/data/byFileType/signal/consolidated/macs2signal/pval/E020-H3K36me3.pval.signal.bigwig	Epigenetic_mark	0.278	0.384	0.082	0.368	0.424	0.65	0.248	0.334	0.228	0.396	0.442	0.144	0.14	0.188	0.198	0.414	0.494	0.374	0.208	0.412	0.418	0.278	0.322	0.264	0.11	0.552	0.354	0.354	0.468	0.046	0.00054529	0.000816283	0.000292096	0.00087696	0.000574927	0.00058167	0.00048203	0.000742704	0.000202887	0.00056511	0.000541901	0.000527326	0.000403953	0.000217415	0.000444009	0.000729105	0.000547752
E020-H3K4me1	http://egg2.wustl.edu/roadmap/data/byFileType/signal/consolidated/macs2signal/pval/E020-H3K4me1.pval.signal.bigwig	Epigenetic_mark	0.112	0.164	0.004	0.142	0.182	0.342	0.096	0.126	0.006	0.17	0.222	0.062	0.012	0.006	0.082	0.156	0.254	0.13	0.034	0.166	0.16	0.002	0.082	0.02	0.04	0.248	0.148	0.114	0.166	0.004	0.000453475	0.000742225	0.000236735	0.000888862	0.000483369	0.000481285	0.000408285	0.000757427	0.000213443	0.000546293	0.000492245	0.000466538	0.00033448	0.000187538	0.000394251	0.000864665	0.000503614
E020-H3K4me3	http://egg2.wustl.edu/roadmap/data/byFileType/signal/consolidated/macs2signal/pval/E020-H3K4me3.pval.signal.bigwig	Epigenetic_mark	0.59	0.708	0.228	0.682	0.752	0.876	0.72	0.704	0.598	0.654	0.81	0.568	0.61	0.266	0.554	0.672	0.718	0.78	0.462	0.704	0.8	0.22	0.624	0.466	0.382	0.772	0.744	0.714	0.762	0.284	0.0005623	0.000892714	0.000291561	0.000769308	0.000717398	0.00058524	0.00051192	0.000754307	0.000171394	0.000695797	0.000550001	0.000473678	0.000400271	0.000237182	0.000464097	0.000623852	0.000517402
E020-H3K9ac	http://egg2.wustl.edu/roadmap/data/byFileType/signal/consolidated/macs2signal/pval/E020-H3K9ac.pval.signal.bigwig	Epigenetic_mark	0.25	0.466	0.024	0.366	0.284	0.548	0.318	0.346	0.12	0.294	0.37	0.136	0.104	0.022	0.192	0.342	0.446	0.376	0.066	0.384	0.42	0.03	0.274	0.092	0.02	0.51	0.34	0.326	0.362	0.01	0.000454905	0.000832063	0.000332461	0.000785984	0.00068058	0.000646554	0.000508428	0.000707495	0.000413939	0.000509466	0.000553703	0.000438006	0.000362311	0.000284467	0.000467981	0.000615259	0.000526151
E020-H3K9me3	http://egg2.wustl.edu/roadmap/data/byFileType/signal/consolidated/macs2signal/pval/E020-H3K9me3.pval.signal.bigwig	Epigenetic_mark	0.584	0.574	0.55	0.546	0.432	0.7	0.344	0.378	0.354	0.436	0.634	0.37	0.492	0.504	0.53	0.508	0.57	0.372	0.656	0.432	0.448	0.176	0.372	0.664	0.358	0.594	0.438	0.406	0.552	0.578	0.000445853	0.00102124	0.000379325	0.000890869	0.000570024	0.000535878	0.000575814	0.000674988	0.000275123	0.000591058	0.000576349	0.000438875	0.000425238	0.000221888	0.000406276	0.000852917	0.000604561
E021-H3K27ac	http://egg2.wustl.edu/roadmap/data/byFileType/signal/consolidated/macs2signal/pval/E021-H3K27ac.pval.signal.bigwig	Epigenetic_mark	0.114	0.262	0.004	0.184	0.234	0.588	0.172	0.152	0.012	0.21	0.258	0.062	0.012	0	0.054	0.282	0.288	0.178	0.022	0.21	0.268	0.002	0.134	0.012	0.002	0.364	0.212	0.196	0.248	0	0.000556498	0.00068488	0.000354326	0.000912156	0.000630141	0.000771461	0.000611335	0.000819982	0.00026979	0.000715992	0.000709728	0.000546099	0.000519878	0.000269743	0.000548985	0.000689636	0.000596623
E021-H3K27me3	http://egg2.wustl.edu/roadmap/data/byFileType/signal/consolidated/macs2signal/pval/E021-H3K27me3.pval.signal.bigwig	Epigenetic_mark	0.478	0.232	0.332	0.234	0.228	0.572	0.144	0.204	0.002	0.218	0.646	0.1	0.01	0.004	0.166	0.208	0.268	0.144	0.018	0.186	0.21	0.124	0.134	0.016	0.012	0.344	0.166	0.172	0.29	0.474	0.00061373	0.000736138	0.00033698	0.000917621	0.000657662	0.000576925	0.000574152	0.000795509	0.00022453	0.000712278	0.000644841	0.000509233	0.000435985	0.00025773	0.000457353	0.000687874	0.000568145
E021-H3K36me3	http://egg2.wustl.edu/roadmap/data/byFileType/signal/consolidated/macs2signal/pval/E021-H3K36me3.pval.signal.bigwig	Epigenetic_mark	0.15	0.162	0.34	0.1	0.13	0.428	0.046	0.066	0.14	0.112	0.264	0.22	0.036	0.006	0.088	0.09	0.178	0.088	0.03	0.114	0.15	0.222	0.072	0.032	0.12	0.244	0.082	0.068	0.192	0.492	0.000595886	0.000723794	0.000296517	0.00104331	0.00073884	0.000628185	0.000559127	0.000758195	0.000314854	0.00065441	0.000519859	0.000523329	0.000368511	0.000226075	0.000436023	0.000615663	0.000593455
E021-H3K4me1	http://egg2.wustl.edu/roadmap/data/byFileType/signal/consolidated/macs2signal/pval/E021-H3K4me1.pval.signal.bigwig	Epigenetic_mark	0.062	0.12	0.002	0.13	0.174	0.286	0.088	0.106	0	0.076	0.094	0.038	0.004	0	0.028	0.142	0.146	0.074	0.004	0.056	0.124	0	0.062	0	0	0.212	0.136	0.1	0.17	0	0.000468261	0.000407675	0.000275117	0.000508662	0.000524512	0.000566818	0.000488328	0.000661358	0.000207378	0.000498878	0.000580103	0.00045036	0.000302016	0.000188997	0.000429992	0.000673972	0.000477827
E021-H3K4me3	http://egg2.wustl.edu/roadmap/data/byFileType/signal/consolidated/macs2signal/pval/E021-H3K4me3.pval.signal.bigwig	Epigenetic_mark	0.294	0.444	0.04	0.412	0.378	0.628	0.31	0.318	0.054	0.342	0.356	0.136	0.118	0	0.236	0.5	0.476	0.296	0.088	0.366	0.326	0.008	0.294	0.05	0.014	0.462	0.38	0.38	0.47	0.044	0.000569715	0.000729014	0.000297029	0.000691181	0.000545892	0.000570814	0.000442859	0.000884046	0.000219511	0.000680597	0.000621946	0.000549418	0.000396003	0.000251615	0.000468213	0.000611969	0.000571274
E021-H3K9me3	http://egg2.wustl.edu/roadmap/data/byFileType/signal/consolidated/macs2signal/pval/E021-H3K9me3.pval.signal.bigwig	Epigenetic_mark	0.07	0.264	0.05	0.138	0.154	0.356	0.198	0.136	0.012	0.162	0.844	0.022	0.132	0.002	0.054	0.152	0.294	0.228	0.016	0.206	0.238	0.002	0.116	0.004	0	0.464	0.182	0.136	0.314	0.404	0.00065028	0.000555292	0.000321659	0.000781157	0.000671187	0.000741894	0.000619337	0.000823932	0.000522542	0.000774048	0.000758415	0.000472943	0.000420699	0.000275873	0.000512288	0.00068932	0.000775608
E022-H3K27ac	http://egg2.wustl.edu/roadmap/data/byFileType/signal/consolidated/macs2signal/pval/E022-H3K27ac.pval.signal.bigwig	Epigenetic_mark	0.136	0.22	0.04	0.226	0.25	0.506	0.248	0.184	0.018	0.236	0.336	0.094	0.084	0	0.168	0.204	0.334	0.234	0.026	0.24	0.268	0.006	0.186	0.006	0.034	0.376	0.194	0.2	0.264	0.002	0.000426688	0.000526261	0.000252007	0.000696671	0.000567859	0.000437375	0.000492076	0.000471702	0.00019618	0.000606733	0.000535658	0.000403685	0.000346194	0.000206635	0.000378653	0.000516838	0.000441259
E022-H3K27me3	http://egg2.wustl.edu/roadmap/data/byFileType/signal/consolidated/macs2signal/pval/E022-H3K27me3.pval.signal.bigwig	Epigenetic_mark	0.136	0.184	0.024	0.206	0.292	0.422	0.14	0.13	0	0.162	0.264	0.23	0.034	0	0.118	0.234	0.444	0.154	0.024	0.168	0.212	0.106	0.084	0.008	0.01	0.298	0.198	0.138	0.226	0.01	0.000509374	0.000703225	0.000310577	0.00064769	0.000635636	0.000607132	0.000448784	0.00067538	0.000262455	0.000607439	0.000653611	0.000504455	0.000410161	0.00022853	0.000475874	0.000710745	0.000530886
E022-H3K36me3	http://egg2.wustl.edu/roadmap/data/byFileType/signal/consolidated/macs2signal/pval/E022-H3K36me3.pval.signal.bigwig	Epigenetic_mark	0.104	0.18	0	0.11	0.176	0.37	0.298	0.11	0.028	0.126	0.186	0.112	0.092	0	0.154	0.32	0.204	0.098	0.078	0.116	0.15	0.014	0.048	0.024	0.114	0.238	0.14	0.108	0.186	0.026	0.00045769	0.000620952	0.0002697	0.000708034	0.000544939	0.000544404	0.000690964	0.000929374	0.000177266	0.000418728	0.000457502	0.000465471	0.000346355	0.000207257	0.000406802	0.000603655	0.00045321
E022-H3K4me1	http://egg2.wustl.edu/roadmap/data/byFileType/signal/consolidated/macs2signal/pval/E022-H3K4me1.pval.signal.bigwig	Epigenetic_mark	0.176	0.258	0.002	0.202	0.25	0.422	0.156	0.19	0.008	0.206	0.25	0.09	0.124	0	0.128	0.212	0.312	0.178	0.018	0.216	0.186	0.142	0.124	0.004	0.256	0.33	0.198	0.174	0.288	0.046	0.000281804	0.000472736	0.000210863	0.000508758	0.000413643	0.000414506	0.000486055	0.000492806	0.000141491	0.000430563	0.000330923	0.000357598	0.000260451	0.000172109	0.000356551	0.000541026	0.000387857
E022-H3K4me3	http://egg2.wustl.edu/roadmap/data/byFileType/signal/consolidated/macs2signal/pval/E022-H3K4me3.pval.signal.bigwig	Epigenetic_mark	0.576	0.544	0.176	0.514	0.548	0.784	0.47	0.47	0.214	0.624	0.65	0.328	0.216	0.116	0.374	0.546	0.654	0.552	0.264	0.528	0.588	0.212	0.47	0.22	0.118	0.662	0.528	0.534	0.62	0.132	0.000348715	0.000604846	0.000232215	0.000519601	0.000536764	0.000404477	0.000420933	0.000598862	0.000166521	0.000549104	0.00044919	0.000421212	0.00030302	0.000178813	0.000362655	0.000645471	0.000484277
E022-H3K9me3	http://egg2.wustl.edu/roadmap/data/byFileType/signal/consolidated/macs2signal/pval/E022-H3K9me3.pval.signal.bigwig	Epigenetic_mark	0.512	0.442	0.136	0.328	0.35	0.65	0.206	0.256	0.212	0.742	0.66	0.442	0.516	0.004	0.234	0.41	0.45	0.274	0.28	0.306	0.324	0.16	0.16	0.066	0.004	0.662	0.394	0.298	0.394	0.16	0.000779582	0.000378194	0.000242535	0.00086342	0.000515404	0.000488918	0.000624196	0.000601426	0.0047837	0.000892614	0.000581008	0.000542831	0.000766563	0.00019627	0.000411083	0.000544809	0.00130905
E023-H3K27me3	http://egg2.wustl.edu/roadmap/data/byFileType/signal/consolidated/macs2signal/pval/E023-H3K27me3.pval.signal.bigwig	Epigenetic_mark	0.19	0.38	0.038	0.424	0.224	0.488	0.104	0.248	0.004	0.188	0.334	0.33	0.056	0	0.086	0.382	0.276	0.17	0.06	0.302	0.22	0.206	0.128	0.038	0.088	0.22	0.198	0.142	0.472	0.33	0.000492564	0.000750604	0.000309891	0.00088906	0.000684025	0.000606748	0.000550145	0.000630684	0.00025015	0.000609283	0.000486786	0.000479026	0.000378023	0.0002662	0.000566721	0.000511732	0.000611817
E023-H3K36me3	http://egg2.wustl.edu/roadmap/data/byFileType/signal/consolidated/macs2signal/pval/E023-H3K36me3.pval.signal.bigwig	Epigenetic_mark	0.448	0.64	0.508	0.672	0.592	0.75	0.512	0.602	0.204	0.602	0.58	0.57	0.24	0.052	0.358	0.66	0.632	0.596	0.19	0.592	0.62	0.076	0.568	0.156	0.08	0.69	0.658	0.544	0.68	0.116	0.000556837	0.00078812	0.000405268	0.00051146	0.000748286	0.000623755	0.000513796	0.000654714	0.000283894	0.000769267	0.000555476	0.000469565	0.000447417	0.000283961	0.000480073	0.000699481	0.000620747
E023-H3K4me1	http://egg2.wustl.edu/roadmap/data/byFileType/signal/consolidated/macs2signal/pval/E023-H3K4me1.pval.signal.bigwig	Epigenetic_mark	0.424	0.542	0.236	0.522	0.58	0.724	0.464	0.514	0.172	0.598	0.626	0.302	0.178	0.038	0.342	0.53	0.642	0.504	0.228	0.582	0.562	0.16	0.434	0.13	0.194	0.63	0.546	0.534	0.606	0.086	0.000524859	0.000918795	0.000284475	0.000804344	0.000812348	0.000624625	0.000453445	0.000654164	0.00016692	0.000559996	0.000627068	0.00047515	0.000407207	0.000276976	0.000530399	0.000703095	0.000595894
E023-H3K4me3	http://egg2.wustl.edu/roadmap/data/byFileType/signal/consolidated/macs2signal/pval/E023-H3K4me3.pval.signal.bigwig	Epigenetic_mark	0.598	0.636	0.288	0.632	0.69	0.876	0.648	0.654	0.462	0.69	0.694	0.684	0.354	0.23	0.54	0.696	0.722	0.64	0.456	0.63	0.72	0.522	0.576	0.45	0.294	0.758	0.662	0.63	0.662	0.17	0.0005332	0.000664709	0.000273486	0.00074018	0.000678783	0.000610556	0.000562124	0.000821618	0.000251822	0.000563936	0.000575525	0.000436929	0.000409271	0.000267906	0.000539802	0.00064635	0.000494232
E023-H3K9ac	http://egg2.wustl.edu/roadmap/data/byFileType/signal/consolidated/macs2signal/pval/E023-H3K9ac.pval.signal.bigwig	Epigenetic_mark	0.736	0.794	0.482	0.768	0.784	0.89	0.692	0.738	0.528	0.73	0.832	0.642	0.602	0.27	0.686	0.832	0.834	0.788	0.534	0.786	0.79	0.404	0.774	0.522	0.432	0.854	0.776	0.75	0.796	0.314	0.000515445	0.000712681	0.000303442	0.000765476	0.000723256	0.000640893	0.00051275	0.000608622	0.000211653	0.000666722	0.000670703	0.000413739	0.000423946	0.000264794	0.000493465	0.00064612	0.000538886
E023-H3K9me3	http://egg2.wustl.edu/roadmap/data/byFileType/signal/consolidated/macs2signal/pval/E023-H3K9me3.pval.signal.bigwig	Epigenetic_mark	0.398	0.232	0.286	0.274	0.356	0.778	0.268	0.218	0.232	0.586	0.518	0.476	0.334	0.038	0.676	0.336	0.848	0.19	0.542	0.316	0.46	0.072	0.246	0.35	0.368	0.51	0.626	0.3	0.238	0.448	0.000432996	0.000591032	0.000310349	0.000648865	0.000807779	0.000505862	0.000588339	0.000706814	0.000181649	0.000636173	0.000597404	0.000530663	0.000367564	0.000244329	0.000461472	0.000648887	0.000515585
E024-H3K27me3	http://egg2.wustl.edu/roadmap/data/byFileType/signal/consolidated/macs2signal/pval/E024-H3K27me3.pval.signal.bigwig	Epigenetic_mark	0.31	0.408	0.038	0.334	0.41	0.568	0.286	0.314	0.068	0.372	0.424	0.22	0.056	0.002	0.24	0.368	0.474	0.342	0.116	0.39	0.486	0.184	0.26	0.028	0.026	0.478	0.35	0.346	0.496	0.028	0.000637603	0.000814215	0.00032258	0.000847921	0.000694988	0.000651646	0.000650136	0.000701154	0.000295244	0.000649012	0.000635317	0.000539821	0.000421503	0.000293861	0.000452966	0.000843833	0.000626077
E024-H3K36me3	http://egg2.wustl.edu/roadmap/data/byFileType/signal/consolidated/macs2signal/pval/E024-H3K36me3.pval.signal.bigwig	Epigenetic_mark	0.266	0.35	0.162	0.342	0.344	0.644	0.306	0.286	0.38	0.366	0.422	0.15	0.076	0.05	0.33	0.414	0.484	0.384	0.12	0.366	0.42	0.294	0.246	0.224	0.136	0.47	0.412	0.326	0.422	0.044	0.000691947	0.000804305	0.000309832	0.000934196	0.00067175	0.000632457	0.000540256	0.000932294	0.000285889	0.000623466	0.000584802	0.00054372	0.000405957	0.000259725	0.000432628	0.000734637	0.00062568
E024-H3K4me1	http://egg2.wustl.edu/roadmap/data/byFileType/signal/consolidated/macs2signal/pval/E024-H3K4me1.pval.signal.bigwig	Epigenetic_mark	0.256	0.234	0.052	0.186	0.202	0.494	0.152	0.146	0.034	0.216	0.334	0.158	0.016	0.13	0.164	0.25	0.264	0.22	0.136	0.208	0.274	0	0.118	0.074	0.016	0.354	0.226	0.17	0.268	0.016	0.000501955	0.000527774	0.000267047	0.000612544	0.000693979	0.000562108	0.000484783	0.000526968	0.000182538	0.000493343	0.000545743	0.000490476	0.000358559	0.000234207	0.000507139	0.000820574	0.000405506
E024-H3K4me3	http://egg2.wustl.edu/roadmap/data/byFileType/signal/consolidated/macs2signal/pval/E024-H3K4me3.pval.signal.bigwig	Epigenetic_mark	0.506	0.374	0.424	0.432	0.442	0.674	0.362	0.35	0.218	0.454	0.48	0.192	0.152	0.112	0.33	0.448	0.516	0.366	0.138	0.348	0.436	0.14	0.262	0.242	0.086	0.608	0.342	0.392	0.456	0.456	0.000709354	0.000629964	0.000451633	0.000843761	0.000947215	0.000828243	0.000672376	0.000850905	0.000310521	0.000810274	0.000780142	0.000585161	0.000572746	0.000301838	0.000708715	0.000972135	0.00071576
E024-H3K9me3	http://egg2.wustl.edu/roadmap/data/byFileType/signal/consolidated/macs2signal/pval/E024-H3K9me3.pval.signal.bigwig	Epigenetic_mark	0.272	0.452	0.086	0.446	0.432	0.688	0.386	0.374	0.21	0.498	0.446	0.186	0.396	0.27	0.248	0.434	0.49	0.396	0.096	0.45	0.614	0.078	0.288	0.128	0.042	0.616	0.432	0.39	0.456	0.088	0.000575346	0.000887266	0.000339011	0.00124648	0.000749966	0.000693796	0.000750467	0.000758528	0.00389194	0.000579538	0.000524567	0.00055939	0.000413601	0.000236202	0.000538001	0.00160084	0.000516333
E025-H3K27me3	http://egg2.wustl.edu/roadmap/data/byFileType/signal/consolidated/macs2signal/pval/E025-H3K27me3.pval.signal.bigwig	Epigenetic_mark	0.184	0.3	0.062	0.214	0.31	0.656	0.25	0.194	0.008	0.27	0.314	0.238	0.16	0.004	0.186	0.272	0.354	0.258	0.146	0.31	0.266	0.004	0.148	0.14	0.01	0.514	0.28	0.244	0.296	0.08	0.000467043	0.000746154	0.000312736	0.000759492	0.000677247	0.000523505	0.000452716	0.000678076	0.000202629	0.000585201	0.000787137	0.000468405	0.000343014	0.000282902	0.000485403	0.000725668	0.000649751
E025-H3K36me3	http://egg2.wustl.edu/roadmap/data/byFileType/signal/consolidated/macs2signal/pval/E025-H3K36me3.pval.signal.bigwig	Epigenetic_mark	0.748	0.746	0.192	0.696	0.67	0.796	0.668	0.712	0.178	0.778	0.714	0.618	0.658	0.238	0.59	0.74	0.862	0.562	0.688	0.666	0.65	0.362	0.69	0.306	0.6	0.726	0.746	0.674	0.73	0.216	0.000630539	0.00103969	0.000296127	0.000801912	0.000801289	0.000615923	0.000542567	0.000675779	0.000232292	0.000599059	0.000623932	0.000520954	0.000455121	0.000285993	0.000449409	0.000784702	0.00057194
E025-H3K4me1	http://egg2.wustl.edu/roadmap/data/byFileType/signal/consolidated/macs2signal/pval/E025-H3K4me1.pval.signal.bigwig	Epigenetic_mark	0.522	0.624	0.17	0.614	0.662	0.824	0.628	0.566	0.294	0.666	0.668	0.422	0.376	0.12	0.48	0.672	0.728	0.742	0.334	0.678	0.654	0.256	0.554	0.24	0.248	0.738	0.638	0.692	0.666	0.048	0.00052445	0.000703602	0.000281252	0.000603321	0.000748882	0.000484707	0.000447142	0.000540855	0.000196574	0.000531419	0.000498209	0.000425351	0.00034464	0.000237706	0.000405862	0.00063747	0.00042111
E025-H3K4me3	http://egg2.wustl.edu/roadmap/data/byFileType/signal/consolidated/macs2signal/pval/E025-H3K4me3.pval.signal.bigwig	Epigenetic_mark	0.582	0.656	0.31	0.676	0.704	0.816	0.592	0.596	0.312	0.64	0.74	0.438	0.36	0.152	0.532	0.7	0.704	0.646	0.35	0.654	0.714	0.186	0.592	0.268	0.272	0.72	0.66	0.634	0.722	0.256	0.000431786	0.000639719	0.000326001	0.000631855	0.000832469	0.000583858	0.000564809	0.000952216	0.000263258	0.000611746	0.000552993	0.000493988	0.000408973	0.000248308	0.000410745	0.000616508	0.000609513
E025-H3K9ac	http://egg2.wustl.edu/roadmap/data/byFileType/signal/consolidated/macs2signal/pval/E025-H3K9ac.pval.signal.bigwig	Epigenetic_mark	0.76	0.828	0.536	0.818	0.796	0.902	0.784	0.768	0.604	0.81	0.824	0.674	0.546	0.296	0.708	0.824	0.822	0.814	0.578	0.812	0.828	0.426	0.752	0.566	0.424	0.868	0.794	0.784	0.814	0.342	0.000378315	0.000726878	0.000290383	0.000568533	0.000641231	0.000564203	0.000587132	0.00084891	0.000202955	0.000615454	0.000631563	0.000453738	0.000384842	0.00022804	0.000448829	0.000684778	0.000502765
E025-H3K9me3	http://egg2.wustl.edu/roadmap/data/byFileType/signal/consolidated/macs2signal/pval/E025-H3K9me3.pval.signal.bigwig	Epigenetic_mark	0.264	0.206	0.366	0.162	0.202	0.474	0.348	0.164	0.224	0.152	0.282	0.078	0.26	0.314	0.24	0.154	0.522	0.278	0.122	0.174	0.07	0.522	0.086	0.124	0.246	0.22	0.082	0.066	0.216	0.45	0.00044107	0.000653872	0.000348079	0.000536445	0.000723494	0.000652108	0.000807781	0.000773384	0.000255783	0.000600765	0.000514949	0.000450555	0.000366573	0.000224014	0.0005324	0.00168533	0.000992676
E026-H3K27ac	http://egg2.wustl.edu/roadmap/data/byFileType/signal/consolidated/macs2signal/pval/E026-H3K27ac.pval.signal.bigwig	Epigenetic_mark	0.982	0.968	0.948	0.974	0.99	0.996	0.978	0.98	0.946	0.978	0.988	0.98	0.966	0.95	0.97	0.984	0.99	0.978	0.972	0.984	0.984	0.96	0.974	0.938	0.94	0.99	0.978	0.978	0.974	0.902	0.000536542	0.000618656	0.000314201	0.00079567	0.000830818	0.000649693	0.000615587	0.000822958	0.000236084	0.000764257	0.000689059	0.000504479	0.000447987	0.00026496	0.000494453	0.000705419	0.00056102
E026-H3K27me3	http://egg2.wustl.edu/roadmap/data/byFileType/signal/consolidated/macs2signal/pval/E026-H3K27me3.pval.signal.bigwig	Epigenetic_mark	0.112	0.24	0.008	0.194	0.19	0.428	0.128	0.224	0.01	0.17	0.256	0.086	0.016	0.014	0.082	0.216	0.28	0.204	0.084	0.16	0.21	0	0.194	0.046	0.002	0.304	0.282	0.146	0.25	0.024	0.000577865	0.000637408	0.000311832	0.000696479	0.000808064	0.000599957	0.000538159	0.000724007	0.000219276	0.00073174	0.000643879	0.000496909	0.000407606	0.000306479	0.000524985	0.000597961	0.000609644
E026-H3K36me3	http://egg2.wustl.edu/roadmap/data/byFileType/signal/consolidated/macs2signal/pval/E026-H3K36me3.pval.signal.bigwig	Epigenetic_mark	0.338	0.528	0.082	0.574	0.504	0.732	0.506	0.48	0.106	0.526	0.57	0.358	0.202	0.146	0.468	0.56	0.53	0.452	0.242	0.49	0.576	0.064	0.484	0.118	0.172	0.636	0.472	0.526	0.66	0.05	0.000590466	0.000596257	0.000289074	0.000675837	0.00075203	0.000527244	0.00056494	0.000866468	0.00022364	0.000595134	0.000611529	0.000473921	0.000416245	0.000268923	0.000489463	0.000535259	0.000636932
E026-H3K4me1	http://egg2.wustl.edu/roadmap/data/byFileType/signal/consolidated/macs2signal/pval/E026-H3K4me1.pval.signal.bigwig	Epigenetic_mark	0.522	0.628	0.21	0.614	0.628	0.784	0.558	0.598	0.208	0.616	0.702	0.354	0.286	0.146	0.442	0.674	0.7	0.588	0.306	0.588	0.638	0.116	0.514	0.232	0.164	0.758	0.648	0.6	0.676	0.082	0.000456818	0.000631626	0.000289251	0.00065588	0.000756541	0.000480905	0.000519583	0.000750072	0.000210484	0.000649201	0.000516945	0.000374703	0.000410112	0.000260482	0.000436493	0.000496236	0.000588743
E026-H3K4me3	http://egg2.wustl.edu/roadmap/data/byFileType/signal/consolidated/macs2signal/pval/E026-H3K4me3.pval.signal.bigwig	Epigenetic_mark	0.6	0.748	0.414	0.732	0.764	0.856	0.662	0.694	0.372	0.784	0.748	0.56	0.468	0.32	0.63	0.844	0.762	0.692	0.448	0.726	0.678	0.406	0.66	0.482	0.542	0.864	0.744	0.762	0.776	0.456	0.000683705	0.000858336	0.000269703	0.0006602	0.000853261	0.000788597	0.000614323	0.0015594	0.000215906	0.000773196	0.000647327	0.000536268	0.000432702	0.000280366	0.000432288	0.000673777	0.000627033
E026-H3K9ac	http://egg2.wustl.edu/roadmap/data/byFileType/signal/consolidated/macs2signal/pval/E026-H3K9ac.pval.signal.bigwig	Epigenetic_mark	0.656	0.656	0.646	0.592	0.61	0.794	0.586	0.632	0.292	0.67	0.736	0.49	0.398	0.096	0.482	0.636	0.736	0.626	0.334	0.624	0.674	0.328	0.52	0.242	0.458	0.752	0.574	0.592	0.666	0.57	0.00104495	0.00079482	0.000576654	0.00061693	0.00079005	0.000775428	0.000652993	0.00177607	0.00038464	0.000986113	0.000860322	0.000636077	0.000654025	0.000289532	0.000662239	0.000633409	0.000670492
E026-H3K9me3	http://egg2.wustl.edu/roadmap/data/byFileType/signal/consolidated/macs2signal/pval/E026-H3K9me3.pval.signal.bigwig	Epigenetic_mark	0.466	0.272	0.274	0.148	0.122	0.54	0.482	0.05	0.354	0.304	0.48	0.096	0.352	0.354	0.45	0.092	0.254	0.286	0.202	0.064	0.134	0.476	0.058	0.302	0.344	0.522	0.278	0.336	0.19	0.46	0.00164717	0.000454949	0.000387273	0.000719852	0.000868556	0.000734156	0.00119029	0.00188175	0.000255014	0.00123177	0.000692145	0.000606899	0.000489589	0.000339559	0.000632575	0.00171593	0.000821956
E027-H3K27me3	http://egg2.wustl.edu/roadmap/data/byFileType/signal/consolidated/macs2signal/pval/E027-H3K27me3.pval.signal.bigwig	Epigenetic_mark	0.956	0.4	0.006	0.374	0.516	0.956	0.88	0.23	0.196	0.482	0.956	0.85	0.644	0.2	0.682	0.348	0.684	0.634	0.322	0.298	0.492	0.52	0.22	0.226	0.998	0.43	0.326	0.508	0.38	0.58	0.00440527	0.000869906	0.000354542	0.00155471	0.00131858	0.00195803	0.00236941	0.00216545	0.000266636	0.00158656	0.00651049	0.00242066	0.00103392	0.000486088	0.0024539	0.00139643	0.00156916
E027-H3K36me3	http://egg2.wustl.edu/roadmap/data/byFileType/signal/consolidated/macs2signal/pval/E027-H3K36me3.pval.signal.bigwig	Epigenetic_mark	0.842	0.864	0.372	0.806	0.514	0.68	0.568	0.778	0.074	0.622	0.752	0.646	0.29	0.328	0.424	0.662	0.67	0.468	0.236	0.746	0.706	0.784	0.666	0.234	0.998	0.588	0.468	0.504	0.844	0.656	0.00188785	0.00105694	0.000433572	0.000805868	0.000752913	0.00128532	0.00141132	0.000714263	0.000298586	0.000854429	0.000996776	0.00102208	0.000512166	0.00029192	0.000740955	0.000987704	0.000578895
E027-H3K4me1	http://egg2.wustl.edu/roadmap/data/byFileType/signal/consolidated/macs2signal/pval/E027-H3K4me1.pval.signal.bigwig	Epigenetic_mark	0.442	0.674	0.11	0.624	0.666	0.754	0.504	0.602	0.164	0.64	0.684	0.372	0.202	0.036	0.436	0.634	0.704	0.59	0.26	0.684	0.734	0.234	0.546	0.216	0.966	0.676	0.662	0.576	0.672	0.232	0.00066825	0.000635527	0.00030526	0.000643935	0.000671816	0.000573676	0.000611295	0.000750018	0.000251311	0.000637089	0.000864149	0.000468506	0.000467121	0.00025945	0.000835898	0.000887883	0.000650526
E027-H3K4me3	http://egg2.wustl.edu/roadmap/data/byFileType/signal/consolidated/macs2signal/pval/E027-H3K4me3.pval.signal.bigwig	Epigenetic_mark	0.768	0.828	0.484	0.804	0.852	0.914	0.83	0.826	0.652	0.83	0.846	0.796	0.808	0.44	0.754	0.884	0.898	0.856	0.808	0.838	0.896	0.63	0.784	0.592	0.644	0.888	0.826	0.816	0.85	0.498	0.000606652	0.000952061	0.000332559	0.000745731	0.000790051	0.00074762	0.00050133	0.0008468	0.000209978	0.000711857	0.000622645	0.000499663	0.000437565	0.00024179	0.000440098	0.000929036	0.00081142
E027-H3K9ac	http://egg2.wustl.edu/roadmap/data/byFileType/signal/consolidated/macs2signal/pval/E027-H3K9ac.pval.signal.bigwig	Epigenetic_mark	0.08	0.184	0.022	0.168	0.234	0.42	0.072	0.136	0.008	0.248	0.2	0.03	0.044	0	0.084	0.13	0.276	0.198	0.012	0.218	0.248	0	0.104	0	0	0.386	0.164	0.14	0.222	0.012	0.000667108	0.000658574	0.000324182	0.000494398	0.000605521	0.00056992	0.000528695	0.000691399	0.000230741	0.000621015	0.000641937	0.000473127	0.000412019	0.000261373	0.00046123	0.000798366	0.000521764
E027-H3K9me3	http://egg2.wustl.edu/roadmap/data/byFileType/signal/consolidated/macs2signal/pval/E027-H3K9me3.pval.signal.bigwig	Epigenetic_mark	0.558	0.364	0.182	0.31	0.304	0.806	0.244	0.336	0.258	0.504	0.302	0.402	0.326	0.054	0.43	0.29	0.332	0.322	0.498	0.45	0.56	0.006	0.302	0.444	0.026	0.686	0.546	0.308	0.342	0.078	0.000516796	0.000783509	0.000330008	0.000822479	0.000876062	0.000676729	0.00107734	0.000662591	0.000226489	0.000614603	0.000878371	0.000470982	0.000410654	0.000365585	0.000494243	0.000819673	0.000854244
E028-H3K27me3	http://egg2.wustl.edu/roadmap/data/byFileType/signal/consolidated/macs2signal/pval/E028-H3K27me3.pval.signal.bigwig	Epigenetic_mark	0.63	0.526	0.284	0.478	0.578	0.714	0.55	0.462	0.352	0.508	0.63	0.404	0.62	0.648	0.47	0.57	0.72	0.514	0.562	0.542	0.568	0.154	0.446	0.772	0.712	0.738	0.494	0.466	0.616	0.972	0.000849299	0.000924191	0.000338535	0.000954174	0.000958517	0.000911179	0.000878296	0.000986393	0.000365803	0.00100074	0.00102731	0.000699426	0.00122142	0.000397051	0.00103139	0.000942421	0.000795656
E028-H3K36me3	http://egg2.wustl.edu/roadmap/data/byFileType/signal/consolidated/macs2signal/pval/E028-H3K36me3.pval.signal.bigwig	Epigenetic_mark	0.598	0.384	0.348	0.444	0.356	0.62	0.742	0.282	0.38	0.386	0.624	0.702	0.938	0.954	0.954	0.406	0.386	0.334	0.578	0.338	0.344	0.48	0.202	0.904	0.958	0.648	0.428	0.298	0.384	0.8	0.000630886	0.000719527	0.00033328	0.000766143	0.000779214	0.000707396	0.000758227	0.000926442	0.000262541	0.000834446	0.000846533	0.000579325	0.00106381	0.000359179	0.000577734	0.000825446	0.000777254
E028-H3K4me1	http://egg2.wustl.edu/roadmap/data/byFileType/signal/consolidated/macs2signal/pval/E028-H3K4me1.pval.signal.bigwig	Epigenetic_mark	0.254	0.306	0.19	0.294	0.352	0.684	0.22	0.254	0.018	0.344	0.388	0.118	0.06	0.15	0.172	0.318	0.422	0.322	0.056	0.332	0.342	0.002	0.198	0.098	0.042	0.634	0.368	0.29	0.388	0.002	0.000416527	0.000713896	0.000282206	0.000623317	0.000612886	0.00050199	0.000489676	0.000578585	0.000172759	0.000599514	0.000579185	0.000438333	0.000413132	0.000279713	0.000453632	0.000638928	0.000582575
E028-H3K4me3	http://egg2.wustl.edu/roadmap/data/byFileType/signal/consolidated/macs2signal/pval/E028-H3K4me3.pval.signal.bigwig	Epigenetic_mark	0.36	0.51	0.164	0.426	0.508	0.724	0.474	0.39	0.184	0.534	0.598	0.252	0.21	0.046	0.296	0.494	0.568	0.53	0.324	0.482	0.496	0.07	0.384	0.094	0.106	0.662	0.514	0.494	0.53	0.11	0.00062828	0.000921629	0.000342713	0.00102639	0.000812428	0.000635572	0.000876516	0.00088118	0.000232306	0.000762329	0.000664655	0.000503254	0.000457457	0.000290546	0.00051252	0.00073271	0.000601305
E028-H3K9me3	http://egg2.wustl.edu/roadmap/data/byFileType/signal/consolidated/macs2signal/pval/E028-H3K9me3.pval.signal.bigwig	Epigenetic_mark	0.712	0.418	0.952	0.32	0.824	0.93	0.846	0.378	0.756	0.682	0.508	0.768	1	0.994	1	0.52	0.62	0.344	0.918	0.846	0.618	0.146	0.26	0.972	0.984	1	0.964	0.47	0.504	0.994	0.000696965	0.000797644	0.000587022	0.000882433	0.00115382	0.000948399	0.00079061	0.00115445	0.000305804	0.00103106	0.000739382	0.000634029	0.00367522	0.00123191	0.000843778	0.00107068	0.000993431
E029-H3K27ac	http://egg2.wustl.edu/roadmap/data/byFileType/signal/consolidated/macs2signal/pval/E029-H3K27ac.pval.signal.bigwig	Epigenetic_mark	0.958	0.958	0.882	0.964	0.974	0.986	0.964	0.97	0.882	0.98	0.97	0.944	0.906	0.786	0.946	0.968	0.978	0.966	0.922	0.978	0.972	0.884	0.954	0.908	0.878	0.982	0.98	0.958	0.976	0.804	0.000740925	0.000624014	0.000364607	0.000599418	0.000826062	0.000670004	0.000841678	0.000864211	0.00028849	0.000805255	0.000690485	0.000634207	0.00054908	0.000291718	0.000598735	0.000882932	0.000988718
E029-H3K27me3	http://egg2.wustl.edu/roadmap/data/byFileType/signal/consolidated/macs2signal/pval/E029-H3K27me3.pval.signal.bigwig	Epigenetic_mark	0.53	0.646	0.182	0.6	0.672	0.768	0.656	0.598	0.292	0.67	0.742	0.418	0.302	0.08	0.464	0.576	0.738	0.608	0.382	0.624	0.658	0.142	0.564	0.31	0.138	0.702	0.604	0.746	0.688	0.034	0.000515932	0.000669302	0.000570263	0.000753984	0.000725212	0.000657562	0.000565202	0.000821008	0.000252802	0.00066032	0.000591006	0.000549558	0.000330121	0.000238819	0.000509006	0.00063358	0.000580029
E029-H3K36me3	http://egg2.wustl.edu/roadmap/data/byFileType/signal/consolidated/macs2signal/pval/E029-H3K36me3.pval.signal.bigwig	Epigenetic_mark	0.53	0.81	0.214	0.706	0.736	0.842	0.606	0.77	0.25	0.708	0.664	0.602	0.246	0.186	0.634	0.714	0.72	0.684	0.536	0.756	0.726	0.124	0.738	0.478	0.184	0.75	0.822	0.726	0.81	0.062	0.000575628	0.00057416	0.000434786	0.000783295	0.000650152	0.00064641	0.000512559	0.000835923	0.000272311	0.000615361	0.000594048	0.000603337	0.00040586	0.000305206	0.000581321	0.000842776	0.000679367
E029-H3K4me1	http://egg2.wustl.edu/roadmap/data/byFileType/signal/consolidated/macs2signal/pval/E029-H3K4me1.pval.signal.bigwig	Epigenetic_mark	0.922	0.95	0.866	0.924	0.952	0.97	0.926	0.942	0.848	0.938	0.966	0.876	0.88	0.722	0.89	0.932	0.96	0.94	0.876	0.946	0.956	0.816	0.93	0.844	0.826	0.978	0.942	0.946	0.96	0.678	0.000531866	0.000730475	0.000348401	0.000788116	0.000567922	0.00058359	0.000527768	0.00144396	0.000251962	0.000603226	0.000521823	0.000524084	0.000360339	0.000306742	0.000372717	0.000613723	0.000550072
E029-H3K4me3	http://egg2.wustl.edu/roadmap/data/byFileType/signal/consolidated/macs2signal/pval/E029-H3K4me3.pval.signal.bigwig	Epigenetic_mark	0.858	0.904	0.692	0.888	0.888	0.95	0.866	0.924	0.78	0.884	0.908	0.814	0.7	0.588	0.848	0.906	0.914	0.888	0.74	0.884	0.912	0.668	0.856	0.734	0.636	0.914	0.892	0.868	0.902	0.632	0.000578986	0.000743345	0.00034301	0.000852492	0.000643105	0.00062538	0.00060666	0.000941729	0.000205909	0.000699555	0.000635901	0.000508842	0.000361245	0.000265334	0.000593798	0.00083297	0.000612545
E029-H3K9me3	http://egg2.wustl.edu/roadmap/data/byFileType/signal/consolidated/macs2signal/pval/E029-H3K9me3.pval.signal.bigwig	Epigenetic_mark	0.454	0.656	0.184	0.638	0.654	0.798	0.524	0.544	0.522	0.64	0.626	0.354	0.24	0.308	0.562	0.682	0.788	0.598	0.308	0.636	0.7	0.152	0.504	0.284	0.172	0.684	0.618	0.544	0.61	0.12	0.000570344	0.00136409	0.000277431	0.000936723	0.000725383	0.000618889	0.000876119	0.000787848	0.00030983	0.000757288	0.000575424	0.00076666	0.000396793	0.000245424	0.000514236	0.000806273	0.00161117
E030-H3K27me3	http://egg2.wustl.edu/roadmap/data/byFileType/signal/consolidated/macs2signal/pval/E030-H3K27me3.pval.signal.bigwig	Epigenetic_mark	0.258	0.398	0.312	0.364	0.348	0.652	0.238	0.388	0.098	0.384	0.432	0.168	0.06	0.252	0.164	0.444	0.464	0.384	0.094	0.4	0.406	0.472	0.28	0.196	0.052	0.528	0.36	0.294	0.466	0.108	0.00047165	0.000738014	0.000984674	0.000842356	0.000672084	0.000815521	0.000606001	0.000670602	0.000518085	0.0005484	0.000570741	0.000431274	0.000431794	0.000279722	0.000568034	0.000696318	0.000743569
E030-H3K36me3	http://egg2.wustl.edu/roadmap/data/byFileType/signal/consolidated/macs2signal/pval/E030-H3K36me3.pval.signal.bigwig	Epigenetic_mark	0.926	0.968	0.696	0.95	0.93	0.938	0.922	0.94	0.982	0.904	0.932	0.818	0.962	0.942	0.84	0.93	0.972	0.962	0.944	0.928	0.984	0.954	0.942	0.942	0.778	0.892	0.92	0.95	0.954	0.724	0.000571267	0.000853691	0.000323276	0.00119225	0.000844453	0.000546538	0.000681656	0.00102882	0.000287237	0.000714861	0.000676351	0.000494664	0.000488067	0.000262504	0.000629812	0.000750985	0.000774942
E030-H3K4me1	http://egg2.wustl.edu/roadmap/data/byFileType/signal/consolidated/macs2signal/pval/E030-H3K4me1.pval.signal.bigwig	Epigenetic_mark	0.932	0.964	0.896	0.958	0.952	0.968	0.95	0.97	0.88	0.966	0.97	0.93	0.91	0.888	0.946	0.958	0.966	0.956	0.908	0.958	0.956	0.804	0.96	0.896	0.828	0.966	0.992	0.97	0.962	0.948	0.000612361	0.000628054	0.000346998	0.00092436	0.000859394	0.00078668	0.00055832	0.000961562	0.000301384	0.000913299	0.000793771	0.00054334	0.000432808	0.00029148	0.000498644	0.000693377	0.000670626
E030-H3K4me3	http://egg2.wustl.edu/roadmap/data/byFileType/signal/consolidated/macs2signal/pval/E030-H3K4me3.pval.signal.bigwig	Epigenetic_mark	0.894	0.894	0.736	0.916	0.924	0.952	0.898	0.882	0.768	0.926	0.906	0.838	0.768	0.58	0.82	0.92	0.932	0.904	0.812	0.928	0.892	0.636	0.87	0.692	0.634	0.934	0.884	0.932	0.93	0.54	0.000566208	0.000936938	0.000384533	0.000935321	0.000741122	0.000604604	0.000572423	0.000755514	0.000282559	0.000567993	0.00075033	0.000622463	0.000443547	0.000310117	0.000492783	0.000783035	0.000646579
E030-H3K9me3	http://egg2.wustl.edu/roadmap/data/byFileType/signal/consolidated/macs2signal/pval/E030-H3K9me3.pval.signal.bigwig	Epigenetic_mark	0.244	0.224	0.002	0.172	0.2	0.534	0.232	0.124	0.006	0.172	0.278	0.04	0.032	0	0.07	0.182	0.296	0.192	0.018	0.194	0.224	0.252	0.126	0.004	0.004	0.302	0.224	0.182	0.244	0	0.000557839	0.000868363	0.000292405	0.000963813	0.000679386	0.000514663	0.000620471	0.000728594	0.00029403	0.000480821	0.00051787	0.000447688	0.000412146	0.000355025	0.000574481	0.00153601	0.000682201
E031-H3K27me3	http://egg2.wustl.edu/roadmap/data/byFileType/signal/consolidated/macs2signal/pval/E031-H3K27me3.pval.signal.bigwig	Epigenetic_mark	0.178	0.176	0.326	0.144	0.086	0.288	0.118	0.098	0.072	0.072	0.21	0.178	0.044	0.014	0.068	0.134	0.142	0.088	0.028	0.098	0.076	0.138	0.064	0.04	0.022	0.162	0.068	0.074	0.19	0.3	0.000498352	0.000705392	0.000312171	0.000730173	0.000779121	0.00059225	0.000443087	0.000781203	0.00027246	0.000692612	0.00048196	0.000446963	0.000355267	0.000241982	0.000433783	0.000718105	0.00058424
E031-H3K36me3	http://egg2.wustl.edu/roadmap/data/byFileType/signal/consolidated/macs2signal/pval/E031-H3K36me3.pval.signal.bigwig	Epigenetic_mark	0.212	0.084	0.124	0.088	0.16	0.242	0.042	0.062	0.486	0.248	0.274	0.178	0.08	0.144	0.106	0.15	0.13	0.07	0.028	0.108	0.374	0.402	0.052	0.074	0.122	0.176	0.102	0.078	0.104	0.246	0.000464399	0.000656516	0.000264852	0.000754132	0.000632137	0.000467837	0.000428379	0.000565289	0.0012266	0.000486196	0.000438398	0.000478696	0.00032511	0.000222216	0.000351655	0.000513681	0.000503211
E031-H3K4me1	http://egg2.wustl.edu/roadmap/data/byFileType/signal/consolidated/macs2signal/pval/E031-H3K4me1.pval.signal.bigwig	Epigenetic_mark	0.692	0.818	0.448	0.82	0.784	0.89	0.698	0.79	0.72	0.772	0.792	0.552	0.43	0.176	0.672	0.768	0.806	0.758	0.44	0.758	0.796	0.362	0.714	0.394	0.288	0.832	0.758	0.746	0.804	0.176	0.000376426	0.000728055	0.000280702	0.000910945	0.00061363	0.000575462	0.000394104	0.000668667	0.000686571	0.000572756	0.000455928	0.00035973	0.000358726	0.000200893	0.000458796	0.000681608	0.000462494
E031-H3K4me3	http://egg2.wustl.edu/roadmap/data/byFileType/signal/consolidated/macs2signal/pval/E031-H3K4me3.pval.signal.bigwig	Epigenetic_mark	0.29	0.238	0.092	0.21	0.254	0.516	0.172	0.168	0.094	0.226	0.344	0.1	0.046	0.002	0.198	0.212	0.292	0.222	0.022	0.236	0.288	0.038	0.116	0.006	0.036	0.496	0.276	0.202	0.262	0.15	0.000383683	0.000752202	0.000228962	0.000470516	0.000511179	0.000588835	0.000451333	0.000522205	0.00116728	0.000484709	0.000617318	0.000422907	0.000262106	0.000169626	0.000336029	0.000507688	0.000386396
E031-H3K9me3	http://egg2.wustl.edu/roadmap/data/byFileType/signal/consolidated/macs2signal/pval/E031-H3K9me3.pval.signal.bigwig	Epigenetic_mark	0.63	0.168	0.492	0.102	0.212	0.72	0.03	0.064	0.386	0.3	0.714	0.426	0.522	0.51	0.278	0.098	0.214	0.048	0.32	0.084	0.27	0.476	0.048	0.434	0.458	0.356	0.212	0.13	0.112	0.61	0.000577507	0.000912892	0.000293763	0.000576224	0.000615576	0.000768434	0.000469355	0.000952106	0.000216395	0.000537732	0.000519642	0.000432033	0.00040503	0.000249089	0.000479639	0.000585275	0.000489598
E032-H3K27ac	http://egg2.wustl.edu/roadmap/data/byFileType/signal/consolidated/macs2signal/pval/E032-H3K27ac.pval.signal.bigwig	Epigenetic_mark	0.93	0.94	0.818	0.932	0.948	0.98	0.938	0.914	0.952	0.946	0.962	0.908	0.874	0.82	0.922	0.946	0.952	0.952	0.876	0.934	0.97	0.77	0.94	0.858	0.8	0.966	0.956	0.946	0.962	0.696	0.000586902	0.00112	0.00036847	0.00100602	0.00093235	0.000743519	0.000555563	0.00112018	0.00755687	0.000826137	0.000765068	0.000628609	0.000466275	0.000280424	0.000603818	0.00100298	0.000689787
E032-H3K27me3	http://egg2.wustl.edu/roadmap/data/byFileType/signal/consolidated/macs2signal/pval/E032-H3K27me3.pval.signal.bigwig	Epigenetic_mark	0.076	0.154	0.28	0.12	0.244	0.44	0.128	0.104	0.464	0.166	0.192	0.04	0.132	0.064	0.102	0.146	0.282	0.118	0.152	0.138	0.472	0.006	0.078	0.292	0	0.306	0.25	0.104	0.196	0	0.000596009	0.000599722	0.00111019	0.000742124	0.000680841	0.000574817	0.000626672	0.00114338	0.00433422	0.000902156	0.000689679	0.00050723	0.000472289	0.000277539	0.000493323	0.00064045	0.00062742
E032-H3K36me3	http://egg2.wustl.edu/roadmap/data/byFileType/signal/consolidated/macs2signal/pval/E032-H3K36me3.pval.signal.bigwig	Epigenetic_mark	0.482	0.516	0.148	0.468	0.544	0.774	0.438	0.444	0.478	0.532	0.586	0.252	0.164	0.016	0.366	0.52	0.586	0.54	0.364	0.524	0.706	0.114	0.392	0.144	0.136	0.678	0.544	0.452	0.6	0.048	0.000538325	0.000596699	0.000334602	0.000741465	0.000798329	0.000650774	0.000653457	0.000856133	0.00254036	0.000699886	0.000738659	0.000473742	0.000416439	0.00032791	0.000529877	0.000688822	0.000753886
E032-H3K4me1	http://egg2.wustl.edu/roadmap/data/byFileType/signal/consolidated/macs2signal/pval/E032-H3K4me1.pval.signal.bigwig	Epigenetic_mark	0.912	0.938	0.834	0.93	0.944	0.948	0.898	0.938	0.892	0.928	0.932	0.868	0.852	0.85	0.874	0.96	0.934	0.936	0.884	0.946	0.95	0.838	0.906	0.804	0.84	0.962	0.91	0.922	0.948	0.856	0.000477017	0.000849961	0.000287468	0.000753815	0.000494793	0.000489791	0.000502858	0.000763845	0.00181133	0.000640491	0.000545773	0.000448552	0.000343616	0.000217118	0.000373241	0.000631024	0.00049666
E032-H3K4me3	http://egg2.wustl.edu/roadmap/data/byFileType/signal/consolidated/macs2signal/pval/E032-H3K4me3.pval.signal.bigwig	Epigenetic_mark	0.856	0.904	0.634	0.874	0.876	0.924	0.848	0.864	0.922	0.868	0.9	0.778	0.734	0.58	0.836	0.882	0.908	0.878	0.724	0.886	0.918	0.65	0.83	0.722	0.648	0.916	0.894	0.864	0.904	0.522	0.000504686	0.000718386	0.000301224	0.00085474	0.000858604	0.000729145	0.000652746	0.000853295	0.0219107	0.000690926	0.000719475	0.000538621	0.000394358	0.000270373	0.000626864	0.000784631	0.000638257
E032-H3K9me3	http://egg2.wustl.edu/roadmap/data/byFileType/signal/consolidated/macs2signal/pval/E032-H3K9me3.pval.signal.bigwig	Epigenetic_mark	0.276	0.336	0.188	0.204	0.32	0.792	0.404	0.216	0.042	0.43	0.364	0.068	0.216	0.056	0.316	0.272	0.49	0.206	0.512	0.268	0.294	0.016	0.17	0.178	0.124	0.432	0.244	0.22	0.42	0.518	0.000503674	0.000926884	0.000303071	0.000770624	0.000983081	0.000624251	0.000554672	0.000671009	0.00287233	0.000648663	0.000581887	0.000776314	0.000384829	0.000349497	0.000436543	0.000598825	0.000734969
E033-H3K27me3	http://egg2.wustl.edu/roadmap/data/byFileType/signal/consolidated/macs2signal/pval/E033-H3K27me3.pval.signal.bigwig	Epigenetic_mark	0.132	0.404	0.526	0.31	0.172	0.47	0.174	0.244	0.02	0.256	0.514	0.102	0.034	0.022	0.046	0.236	0.26	0.258	0.032	0.372	0.348	0.384	0.22	0.044	0.052	0.282	0.214	0.29	0.366	0.53	0.000534043	0.000588513	0.000331103	0.000650009	0.000882801	0.000624341	0.000503486	0.000586322	0.000326787	0.00065466	0.000538372	0.000501254	0.000367375	0.000229667	0.000437826	0.00058922	0.000543429
E033-H3K36me3	http://egg2.wustl.edu/roadmap/data/byFileType/signal/consolidated/macs2signal/pval/E033-H3K36me3.pval.signal.bigwig	Epigenetic_mark	0.408	0.332	0.278	0.276	0.4	0.55	0.332	0.234	0.726	0.368	0.564	0.638	0.576	0.59	0.408	0.516	0.378	0.306	0.332	0.262	0.73	0.646	0.202	0.662	0.394	0.41	0.364	0.298	0.396	0.576	0.000594407	0.000803962	0.000255379	0.000709694	0.000595042	0.000602418	0.000614884	0.00125055	0.0012815	0.000493853	0.00122125	0.00049648	0.000888603	0.000776434	0.000570392	0.000873965	0.000608091
E033-H3K4me1	http://egg2.wustl.edu/roadmap/data/byFileType/signal/consolidated/macs2signal/pval/E033-H3K4me1.pval.signal.bigwig	Epigenetic_mark	0.318	0.364	0.372	0.346	0.348	0.694	0.31	0.262	0.17	0.406	0.596	0.36	0.406	0.264	0.218	0.4	0.432	0.292	0.168	0.338	0.39	0.27	0.248	0.26	0.142	0.482	0.382	0.322	0.418	0.568	0.000518485	0.000405584	0.000249043	0.00058959	0.000584637	0.000586772	0.000414101	0.000671029	0.000723196	0.000535806	0.00048365	0.000429024	0.000331551	0.000194115	0.000335225	0.000729751	0.000457961
E033-H3K4me3	http://egg2.wustl.edu/roadmap/data/byFileType/signal/consolidated/macs2signal/pval/E033-H3K4me3.pval.signal.bigwig	Epigenetic_mark	0.498	0.474	0.74	0.406	0.55	0.768	0.434	0.456	0.19	0.496	0.87	0.538	0.316	0.114	0.388	0.544	0.568	0.426	0.276	0.49	0.518	0.378	0.368	0.19	0.228	0.592	0.444	0.406	0.476	0.932	0.00041189	0.000542033	0.000230096	0.0005988	0.000568079	0.000461509	0.000406692	0.000613444	0.000219119	0.000525589	0.000506352	0.000392977	0.000279001	0.000211485	0.000374372	0.000524751	0.000449634
E033-H3K9me3	http://egg2.wustl.edu/roadmap/data/byFileType/signal/consolidated/macs2signal/pval/E033-H3K9me3.pval.signal.bigwig	Epigenetic_mark	0.094	0.42	0.214	0.296	0.202	0.378	0.23	0.268	0	0.102	0.548	0.024	0.012	0.024	0.056	0.406	0.49	0.258	0.004	0.36	0.492	0.128	0.134	0.01	0	0.226	0.168	0.26	0.408	0.492	0.000441037	0.00111022	0.000359778	0.000559749	0.000665844	0.000627343	0.000536469	0.000786953	0.000224312	0.000680481	0.000552353	0.000473918	0.000340503	0.00025836	0.000404043	0.000692659	0.000596757
E034-H3K27ac	http://egg2.wustl.edu/roadmap/data/byFileType/signal/consolidated/macs2signal/pval/E034-H3K27ac.pval.signal.bigwig	Epigenetic_mark	0.784	0.846	0.592	0.84	0.87	0.912	0.816	0.796	0.644	0.838	0.834	0.678	0.582	0.388	0.756	0.848	0.884	0.84	0.638	0.838	0.852	0.586	0.808	0.56	0.486	0.89	0.832	0.826	0.884	0.386	0.000626629	0.000678819	0.000393996	0.000752817	0.000931401	0.000833879	0.000666899	0.000866308	0.000439947	0.000814293	0.000835851	0.000474476	0.000391943	0.000290136	0.000618406	0.000793946	0.000675426
E034-H3K27me3	http://egg2.wustl.edu/roadmap/data/byFileType/signal/consolidated/macs2signal/pval/E034-H3K27me3.pval.signal.bigwig	Epigenetic_mark	0.244	0.41	0.03	0.342	0.36	0.606	0.324	0.324	0.234	0.326	0.35	0.09	0.142	0.006	0.242	0.32	0.358	0.328	0.08	0.324	0.392	0.046	0.258	0.054	0.072	0.458	0.3	0.294	0.516	0.15	0.000502042	0.000723743	0.000327581	0.000448886	0.000430281	0.000474127	0.000502519	0.000468294	0.000230703	0.000515528	0.000466901	0.000449194	0.000423847	0.000221301	0.00043308	0.000912532	0.000515883
E034-H3K36me3	http://egg2.wustl.edu/roadmap/data/byFileType/signal/consolidated/macs2signal/pval/E034-H3K36me3.pval.signal.bigwig	Epigenetic_mark	0.26	0.346	0.044	0.322	0.4	0.666	0.282	0.336	0.056	0.396	0.49	0.244	0.09	0.004	0.168	0.346	0.444	0.35	0.118	0.352	0.4	0.012	0.226	0.04	0.016	0.534	0.328	0.306	0.45	0.008	0.000552074	0.000954179	0.000313143	0.000884838	0.000562977	0.000565159	0.000553444	0.000813728	0.000431403	0.00064796	0.000665592	0.00040307	0.00052264	0.000301029	0.000394459	0.000630816	0.000536847
E034-H3K4me1	http://egg2.wustl.edu/roadmap/data/byFileType/signal/consolidated/macs2signal/pval/E034-H3K4me1.pval.signal.bigwig	Epigenetic_mark	0.866	0.916	0.674	0.874	0.922	0.932	0.842	0.86	0.72	0.9	0.882	0.848	0.748	0.864	0.81	0.902	0.898	0.862	0.774	0.892	0.884	0.944	0.854	0.826	0.724	0.92	0.932	0.84	0.904	0.494	0.000443843	0.000540482	0.000256275	0.000503106	0.000543419	0.000513594	0.000448696	0.00045465	0.000197623	0.00041511	0.0004502	0.00039683	0.000327286	0.000193802	0.000378326	0.000523517	0.000564272
E034-H3K4me3	http://egg2.wustl.edu/roadmap/data/byFileType/signal/consolidated/macs2signal/pval/E034-H3K4me3.pval.signal.bigwig	Epigenetic_mark	0.88	0.83	0.92	0.828	0.876	0.94	0.824	0.804	0.86	0.856	0.942	0.708	0.742	0.644	0.858	0.856	0.87	0.86	0.688	0.866	0.874	0.768	0.798	0.66	0.836	0.93	0.838	0.844	0.888	0.996	0.000587382	0.000555525	0.000321599	0.000741179	0.000813978	0.000742067	0.000588196	0.000665037	0.000217928	0.000722476	0.000699203	0.000496636	0.000402125	0.00024608	0.000448731	0.000681758	0.000588708
E034-H3K9me3	http://egg2.wustl.edu/roadmap/data/byFileType/signal/consolidated/macs2signal/pval/E034-H3K9me3.pval.signal.bigwig	Epigenetic_mark	0.558	0.242	0.218	0.236	0.306	0.684	0.86	0.216	0.478	0.458	0.5	0.148	0.39	0.006	0.63	0.29	0.4	0.238	0.266	0.31	0.59	0.076	0.194	0.032	0.392	0.372	0.342	0.218	0.35	0.13	0.000916687	0.00126008	0.000572949	0.000967411	0.000904299	0.00127678	0.0050786	0.0012791	0.00111933	0.00129063	0.00074632	0.000514874	0.000755306	0.000306294	0.00142598	0.00212245	0.0011032
E035-H3K27me3	http://egg2.wustl.edu/roadmap/data/byFileType/signal/consolidated/macs2signal/pval/E035-H3K27me3.pval.signal.bigwig	Epigenetic_mark	0.1	0.176	0.456	0.13	0.388	0.548	0.106	0.116	0.272	0.168	0.21	0.1	0.004	0	0.172	0.184	0.304	0.174	0.08	0.15	0.176	0	0.096	0.028	0.006	0.292	0.126	0.242	0.3	0.014	0.000469621	0.000724309	0.000421092	0.000700562	0.000894565	0.000600006	0.000533138	0.000876298	0.000307274	0.000615624	0.000540637	0.000505459	0.000499259	0.000312757	0.000527592	0.000729275	0.000633067
E035-H3K36me3	http://egg2.wustl.edu/roadmap/data/byFileType/signal/consolidated/macs2signal/pval/E035-H3K36me3.pval.signal.bigwig	Epigenetic_mark	0.808	0.242	0.32	0.224	0.342	0.548	0.34	0.186	0.91	0.54	0.648	0.43	0.614	0.75	0.442	0.466	0.364	0.512	0.642	0.264	0.67	0.986	0.126	0.716	0.732	0.588	0.356	0.402	0.318	0.718	0.000969261	0.00050418	0.000351615	0.000694806	0.00062862	0.000585805	0.000529767	0.000975547	0.000346387	0.000952075	0.000647984	0.000609402	0.0005774	0.000408626	0.000501137	0.000751457	0.000559491
E035-H3K4me1	http://egg2.wustl.edu/roadmap/data/byFileType/signal/consolidated/macs2signal/pval/E035-H3K4me1.pval.signal.bigwig	Epigenetic_mark	0.448	0.474	0.144	0.426	0.498	0.658	0.498	0.368	0.184	0.492	0.528	0.196	0.128	0.04	0.318	0.492	0.504	0.43	0.136	0.468	0.492	0.122	0.358	0.078	0.038	0.562	0.482	0.4	0.51	0.21	0.00051651	0.000870597	0.000289424	0.000747175	0.000610898	0.00056118	0.000649856	0.000652133	0.000241762	0.000528212	0.000611817	0.000406331	0.000417491	0.000251896	0.000511696	0.00059496	0.00046939
E035-H3K4me3	http://egg2.wustl.edu/roadmap/data/byFileType/signal/consolidated/macs2signal/pval/E035-H3K4me3.pval.signal.bigwig	Epigenetic_mark	0.464	0.514	0.208	0.516	0.532	0.76	0.434	0.44	0.172	0.518	0.562	0.264	0.206	0.044	0.366	0.558	0.566	0.488	0.17	0.516	0.564	0.066	0.41	0.136	0.052	0.664	0.558	0.464	0.622	0.118	0.000505009	0.000782051	0.000304317	0.000601005	0.000631237	0.000609221	0.000459229	0.000688118	0.00025187	0.000632827	0.000611467	0.000434332	0.00044509	0.000270159	0.000377238	0.00058093	0.000536941
E035-H3K9me3	http://egg2.wustl.edu/roadmap/data/byFileType/signal/consolidated/macs2signal/pval/E035-H3K9me3.pval.signal.bigwig	Epigenetic_mark	0.626	0.196	0.47	0.138	0.188	0.526	0.084	0.164	0.32	0.318	0.67	0.378	0.27	0.226	0.402	0.154	0.222	0.154	0.228	0.158	0.198	0.076	0.12	0.29	0.272	0.64	0.252	0.194	0.198	0.49	0.000475506	0.000574066	0.000282079	0.000658754	0.000574545	0.00059796	0.000525889	0.000644038	0.000196079	0.000531726	0.000509231	0.000451918	0.000367067	0.000262864	0.000580793	0.000585173	0.000609954
E036-H3K27me3	http://egg2.wustl.edu/roadmap/data/byFileType/signal/consolidated/macs2signal/pval/E036-H3K27me3.pval.signal.bigwig	Epigenetic_mark	0.32	0.32	0.056	0.276	0.304	0.53	0.36	0.274	0.012	0.434	0.362	0.326	0.186	0.004	0.234	0.31	0.422	0.366	0.064	0.366	0.56	0.006	0.228	0.038	0.014	0.574	0.352	0.32	0.434	0	0.000534065	0.00108095	0.000520106	0.000821757	0.000840463	0.000632546	0.00048904	0.00079974	0.000270334	0.000882099	0.00059679	0.000470861	0.000445369	0.000298691	0.000441698	0.000779192	0.000637184
E036-H3K36me3	http://egg2.wustl.edu/roadmap/data/byFileType/signal/consolidated/macs2signal/pval/E036-H3K36me3.pval.signal.bigwig	Epigenetic_mark	0.586	0.71	0.574	0.68	0.762	0.838	0.632	0.692	0.32	0.696	0.74	0.488	0.514	0.368	0.506	0.746	0.77	0.638	0.366	0.686	0.712	0.668	0.63	0.344	0.358	0.808	0.744	0.72	0.762	0.55	0.00050494	0.000722062	0.000342468	0.000844843	0.000538901	0.000656348	0.000754505	0.000711702	0.000293736	0.000531037	0.000511823	0.000507641	0.000397762	0.000316346	0.000476072	0.000544736	0.000612221
E036-H3K4me1	http://egg2.wustl.edu/roadmap/data/byFileType/signal/consolidated/macs2signal/pval/E036-H3K4me1.pval.signal.bigwig	Epigenetic_mark	0.724	0.752	0.452	0.752	0.804	0.852	0.736	0.714	0.39	0.772	0.868	0.562	0.504	0.176	0.632	0.752	0.79	0.706	0.478	0.772	0.768	0.282	0.71	0.33	0.32	0.864	0.754	0.744	0.78	0.136	0.000455624	0.000652628	0.000290529	0.000618933	0.000648887	0.000559718	0.000462486	0.000753839	0.000264454	0.000581167	0.000514296	0.000459061	0.000384124	0.000213064	0.000442732	0.000699387	0.000552559
E036-H3K4me3	http://egg2.wustl.edu/roadmap/data/byFileType/signal/consolidated/macs2signal/pval/E036-H3K4me3.pval.signal.bigwig	Epigenetic_mark	0.692	0.718	0.4	0.722	0.75	0.864	0.722	0.726	0.462	0.758	0.724	0.57	0.512	0.212	0.586	0.772	0.772	0.766	0.418	0.736	0.814	0.27	0.63	0.328	0.356	0.822	0.752	0.684	0.76	0.37	0.000522667	0.000714869	0.000316449	0.000846021	0.000569053	0.00052931	0.000523204	0.000783265	0.000238718	0.000730107	0.000621456	0.000454866	0.000391594	0.000243208	0.000431263	0.000606492	0.000557778
E036-H3K9me3	http://egg2.wustl.edu/roadmap/data/byFileType/signal/consolidated/macs2signal/pval/E036-H3K9me3.pval.signal.bigwig	Epigenetic_mark	0.694	0.31	0.066	0.216	0.362	0.78	0.098	0.216	0.454	0.704	0.348	0.278	0.658	0.508	0.594	0.248	0.39	0.47	0.626	0.404	0.758	0.236	0.282	0.608	0.414	0.578	0.682	0.43	0.416	0.024	0.000666649	0.000709048	0.000253992	0.000582965	0.000666688	0.000608505	0.000510739	0.000901657	0.000211027	0.000552207	0.000525232	0.000406294	0.000393677	0.000236927	0.000464239	0.000885608	0.000570319
E037-H3K27ac	http://egg2.wustl.edu/roadmap/data/byFileType/signal/consolidated/macs2signal/pval/E037-H3K27ac.pval.signal.bigwig	Epigenetic_mark	0.584	0.68	0.278	0.634	0.692	0.8	0.78	0.608	0.39	0.712	0.736	0.524	0.334	0.158	0.49	0.706	0.77	0.674	0.406	0.678	0.674	0.24	0.63	0.31	0.21	0.808	0.666	0.656	0.682	0.136	0.000572764	0.000869196	0.000336094	0.000750822	0.000819608	0.000666682	0.000523116	0.000750482	0.000461465	0.000787083	0.000657616	0.000545053	0.000438886	0.00025765	0.000488266	0.000826106	0.000572816
E037-H3K27me3	http://egg2.wustl.edu/roadmap/data/byFileType/signal/consolidated/macs2signal/pval/E037-H3K27me3.pval.signal.bigwig	Epigenetic_mark	0.214	0.168	0	0.164	0.094	0.48	0.156	0.1	0.014	0.096	0.456	0.008	0.002	0	0.01	0.136	0.182	0.134	0.006	0.164	0.168	0.01	0.108	0.016	0.002	0.14	0.112	0.086	0.182	0.112	0.000730877	0.0008557	0.000547274	0.000591297	0.000938881	0.00116889	0.00089974	0.00088649	0.000508245	0.000950466	0.000947966	0.000614499	0.000519583	0.000388113	0.000929799	0.000832461	0.000638248
E037-H3K36me3	http://egg2.wustl.edu/roadmap/data/byFileType/signal/consolidated/macs2signal/pval/E037-H3K36me3.pval.signal.bigwig	Epigenetic_mark	0.49	0.232	0.456	0.172	0.268	0.862	0.082	0.138	0.14	0.298	0.576	0.146	0.23	0.17	0.338	0.192	0.228	0.176	0.196	0.176	0.208	0.278	0.098	0.088	0.278	0.348	0.182	0.114	0.206	0.57	0.000907691	0.000735961	0.000962005	0.000962874	0.00106224	0.00147285	0.0006981	0.000720652	0.00050841	0.000714757	0.00119182	0.000506595	0.000442124	0.00029633	0.000752382	0.000803441	0.000649606
E037-H3K4me1	http://egg2.wustl.edu/roadmap/data/byFileType/signal/consolidated/macs2signal/pval/E037-H3K4me1.pval.signal.bigwig	Epigenetic_mark	0.586	0.74	0.308	0.728	0.734	0.808	0.636	0.608	0.388	0.752	0.706	0.468	0.356	0.172	0.616	0.722	0.752	0.652	0.414	0.684	0.712	0.394	0.612	0.52	0.242	0.814	0.69	0.702	0.752	0.352	0.00045911	0.000756642	0.000305083	0.000627627	0.000594463	0.000618497	0.000574167	0.0006338	0.000319457	0.000523642	0.000597075	0.000527646	0.000320704	0.000288026	0.000492633	0.000663876	0.000538053
E037-H3K4me3	http://egg2.wustl.edu/roadmap/data/byFileType/signal/consolidated/macs2signal/pval/E037-H3K4me3.pval.signal.bigwig	Epigenetic_mark	0.352	0.29	0.502	0.25	0.226	0.452	0.11	0.178	0.34	0.17	0.762	0.304	0.248	0.294	0.478	0.216	0.29	0.23	0.264	0.196	0.364	0.396	0.162	0.366	0.322	0.322	0.224	0.184	0.362	0.564	0.000886612	0.00105071	0.000882291	0.00075296	0.000990243	0.00122499	0.00077604	0.000896992	0.000483975	0.000946101	0.00142364	0.000679837	0.000643442	0.000353143	0.00111904	0.000937343	0.000705002
E037-H3K9me3	http://egg2.wustl.edu/roadmap/data/byFileType/signal/consolidated/macs2signal/pval/E037-H3K9me3.pval.signal.bigwig	Epigenetic_mark	0.692	0.24	0.616	0.138	0.192	0.794	0.328	0.074	0.714	0.34	0.662	0.58	0.47	0.532	0.614	0.098	0.14	0.05	0.498	0.074	0.646	0.486	0.066	0.614	0.568	0.54	0.218	0.128	0.228	0.73	0.000950406	0.000653212	0.000776299	0.000763295	0.00101737	0.000836913	0.000693569	0.000773474	0.0006247	0.000833339	0.000891824	0.00075653	0.000555392	0.00081891	0.000986463	0.000686259	0.000597346
E038-H3K27ac	http://egg2.wustl.edu/roadmap/data/byFileType/signal/consolidated/macs2signal/pval/E038-H3K27ac.pval.signal.bigwig	Epigenetic_mark	0.35	0.528	0.294	0.478	0.52	0.728	0.326	0.46	0.098	0.516	0.506	0.216	0.212	0.066	0.28	0.55	0.52	0.492	0.156	0.5	0.452	0.05	0.366	0.124	0.188	0.558	0.454	0.454	0.592	0.352	0.000754197	0.00101925	0.000452705	0.00107206	0.000767497	0.000797142	0.00054739	0.000985762	0.00062453	0.000877773	0.000669328	0.000544353	0.000488309	0.000301002	0.000607781	0.000756574	0.000716342
E038-H3K27me3	http://egg2.wustl.edu/roadmap/data/byFileType/signal/consolidated/macs2signal/pval/E038-H3K27me3.pval.signal.bigwig	Epigenetic_mark	0.038	0.274	0.002	0.29	0.12	0.328	0.122	0.27	0.008	0.136	0.334	0.062	0.002	0	0.022	0.114	0.23	0.158	0.008	0.244	0.174	0.134	0.192	0	0	0.282	0.232	0.2	0.348	0.354	0.000939479	0.000721336	0.000391793	0.000742478	0.000903296	0.000720234	0.000670958	0.000904505	0.00063822	0.000988512	0.00143765	0.000556336	0.000636116	0.000412389	0.000890177	0.000732356	0.000587398
E038-H3K36me3	http://egg2.wustl.edu/roadmap/data/byFileType/signal/consolidated/macs2signal/pval/E038-H3K36me3.pval.signal.bigwig	Epigenetic_mark	0.27	0.218	0.276	0.178	0.244	0.482	0.152	0.174	0.012	0.28	0.434	0.052	0.012	0.004	0.106	0.282	0.322	0.214	0.084	0.222	0.262	0.024	0.106	0.006	0.012	0.416	0.218	0.174	0.246	0.148	0.000806285	0.000717841	0.000359465	0.00123964	0.000708439	0.000741541	0.000655473	0.00069641	0.000300192	0.000798697	0.00075801	0.000553081	0.000455035	0.000287245	0.000651495	0.00086007	0.00061646
E038-H3K4me1	http://egg2.wustl.edu/roadmap/data/byFileType/signal/consolidated/macs2signal/pval/E038-H3K4me1.pval.signal.bigwig	Epigenetic_mark	0.408	0.66	0.116	0.55	0.542	0.752	0.436	0.482	0.134	0.566	0.528	0.234	0.206	0.03	0.46	0.584	0.614	0.63	0.204	0.622	0.628	0.05	0.436	0.078	0.086	0.654	0.562	0.468	0.68	0.034	0.000619235	0.000858378	0.00030929	0.000736553	0.000752135	0.000673363	0.000635598	0.000924858	0.000388633	0.000631243	0.000566206	0.000470414	0.000433137	0.000256112	0.000451049	0.000746842	0.000552262
E038-H3K4me3	http://egg2.wustl.edu/roadmap/data/byFileType/signal/consolidated/macs2signal/pval/E038-H3K4me3.pval.signal.bigwig	Epigenetic_mark	0.254	0.356	0.348	0.286	0.306	0.56	0.158	0.254	0.184	0.308	0.55	0.202	0.138	0.254	0.18	0.286	0.336	0.268	0.128	0.258	0.348	0.266	0.228	0.122	0.176	0.414	0.236	0.272	0.392	0.464	0.000822649	0.000721632	0.000538921	0.00096023	0.00104408	0.000911547	0.000770527	0.000729109	0.000364143	0.00112833	0.000912869	0.000602254	0.000441332	0.000346139	0.000542229	0.000967442	0.000669931
E038-H3K9ac	http://egg2.wustl.edu/roadmap/data/byFileType/signal/consolidated/macs2signal/pval/E038-H3K9ac.pval.signal.bigwig	Epigenetic_mark	0.356	0.4	0.052	0.382	0.426	0.66	0.468	0.362	0.084	0.444	0.6	0.158	0.088	0.094	0.282	0.378	0.466	0.428	0.102	0.416	0.442	0.138	0.304	0.058	0.018	0.65	0.43	0.362	0.492	0.116	0.000649397	0.000840405	0.000390997	0.000861784	0.000769	0.000690753	0.000799338	0.000823327	0.00031511	0.000704775	0.000669323	0.000450582	0.000479298	0.000271313	0.000470022	0.000706334	0.000586079
E038-H3K9me3	http://egg2.wustl.edu/roadmap/data/byFileType/signal/consolidated/macs2signal/pval/E038-H3K9me3.pval.signal.bigwig	Epigenetic_mark	0.528	0.184	0.516	0.182	0.156	0.524	0.206	0.066	0.504	0.202	0.88	0.394	0.438	0.506	0.502	0.112	0.148	0.07	0.308	0.102	0.542	0.482	0.056	0.514	0.478	0.21	0.138	0.072	0.218	0.692	0.000790719	0.000671748	0.00054222	0.000911793	0.000810875	0.00105309	0.000561534	0.00122026	0.000594245	0.000769342	0.000952454	0.000668625	0.00053021	0.000435581	0.000859011	0.000763031	0.000670894
E039-H3K27ac	http://egg2.wustl.edu/roadmap/data/byFileType/signal/consolidated/macs2signal/pval/E039-H3K27ac.pval.signal.bigwig	Epigenetic_mark	0.78	0.884	0.602	0.82	0.83	0.92	0.754	0.844	0.596	0.814	0.85	0.688	0.592	0.38	0.758	0.892	0.906	0.852	0.606	0.904	0.864	0.512	0.786	0.53	0.494	0.882	0.838	0.856	0.844	0.5	0.00065661	0.00092248	0.000326726	0.000868567	0.000748568	0.000627691	0.000570428	0.000820654	0.000287683	0.000665855	0.000616635	0.000533091	0.000409234	0.00026274	0.000575062	0.000878002	0.000463666
E039-H3K27me3	http://egg2.wustl.edu/roadmap/data/byFileType/signal/consolidated/macs2signal/pval/E039-H3K27me3.pval.signal.bigwig	Epigenetic_mark	0.032	0.174	0	0.202	0.136	0.37	0.198	0.146	0.008	0.154	0.124	0.026	0	0	0.164	0.128	0.158	0.13	0.008	0.182	0.228	0.262	0.084	0	0	0.196	0.15	0.074	0.168	0.042	0.000572934	0.000669092	0.000335071	0.000936429	0.00073179	0.000817643	0.00111949	0.00100818	0.000506979	0.000759623	0.000566879	0.000510101	0.000457787	0.00045131	0.000559659	0.000850603	0.000604651
E039-H3K36me3	http://egg2.wustl.edu/roadmap/data/byFileType/signal/consolidated/macs2signal/pval/E039-H3K36me3.pval.signal.bigwig	Epigenetic_mark	0.262	0.366	0.034	0.352	0.414	0.66	0.314	0.278	0.08	0.368	0.44	0.114	0.11	0.006	0.2	0.458	0.462	0.35	0.086	0.368	0.546	0.052	0.26	0.058	0.016	0.516	0.426	0.342	0.4	0.018	0.000518458	0.000776003	0.000352503	0.000695695	0.000674086	0.000522212	0.000490728	0.000786468	0.000217231	0.000654197	0.000591369	0.000507112	0.00042436	0.000264558	0.000492864	0.00073687	0.000487744
E039-H3K4me1	http://egg2.wustl.edu/roadmap/data/byFileType/signal/consolidated/macs2signal/pval/E039-H3K4me1.pval.signal.bigwig	Epigenetic_mark	0.582	0.626	0.22	0.62	0.658	0.814	0.55	0.536	0.222	0.612	0.664	0.364	0.338	0.11	0.508	0.65	0.712	0.622	0.348	0.622	0.68	0.154	0.568	0.268	0.192	0.738	0.666	0.598	0.658	0.09	0.00057313	0.000698121	0.000277895	0.000644567	0.000661843	0.00056929	0.000533706	0.000846199	0.000318737	0.000704207	0.000465609	0.000431604	0.000347286	0.000260796	0.000500424	0.000750983	0.000578658
E039-H3K4me3	http://egg2.wustl.edu/roadmap/data/byFileType/signal/consolidated/macs2signal/pval/E039-H3K4me3.pval.signal.bigwig	Epigenetic_mark	0.35	0.496	0.11	0.442	0.494	0.706	0.482	0.436	0.25	0.604	0.538	0.22	0.176	0.048	0.278	0.556	0.594	0.554	0.278	0.5	0.6	0.062	0.408	0.118	0.052	0.604	0.502	0.418	0.546	0.052	0.000601068	0.000941802	0.00035913	0.000751609	0.000780072	0.000594911	0.000501053	0.000781447	0.000345104	0.000691293	0.000671809	0.000499878	0.000448634	0.000285009	0.000585096	0.000862019	0.00057875
E039-H3K9me3	http://egg2.wustl.edu/roadmap/data/byFileType/signal/consolidated/macs2signal/pval/E039-H3K9me3.pval.signal.bigwig	Epigenetic_mark	0.204	0.172	0.214	0.126	0.148	0.626	0.076	0.088	0.084	0.086	0.224	0.206	0.216	0.22	0.118	0.086	0.13	0.054	0.032	0.092	0.08	0.35	0.04	0.062	0.184	0.282	0.08	0.088	0.142	0.422	0.000807291	0.000690125	0.000388136	0.000914569	0.00137534	0.00120586	0.000926685	0.000827237	0.000447269	0.000817664	0.000973827	0.00129381	0.000870888	0.000959049	0.000787513	0.000822911	0.000791625
E040-H3K27ac	http://egg2.wustl.edu/roadmap/data/byFileType/signal/consolidated/macs2signal/pval/E040-H3K27ac.pval.signal.bigwig	Epigenetic_mark	0.594	0.694	0.408	0.658	0.704	0.856	0.576	0.608	0.258	0.638	0.832	0.418	0.312	0.12	0.488	0.658	0.668	0.618	0.302	0.626	0.652	0.174	0.538	0.242	0.224	0.764	0.672	0.602	0.72	0.49	0.000534091	0.000814563	0.000334261	0.000870998	0.000645362	0.000646314	0.000566166	0.000723809	0.000261895	0.000741727	0.000619608	0.000553381	0.000436352	0.000277809	0.000535369	0.000722504	0.000571651
E040-H3K27me3	http://egg2.wustl.edu/roadmap/data/byFileType/signal/consolidated/macs2signal/pval/E040-H3K27me3.pval.signal.bigwig	Epigenetic_mark	0.142	0.216	0.108	0.174	0.278	0.382	0.478	0.156	0.334	0.296	0.144	0.292	0.064	0.018	0.288	0.162	0.434	0.13	0.222	0.236	0.53	0	0.246	0.248	0.006	0.438	0.398	0.104	0.176	0	0.000679643	0.000737349	0.000389098	0.000844983	0.00072625	0.000652588	0.000996706	0.000813424	0.000563504	0.000766018	0.000586955	0.000661952	0.000471265	0.00028765	0.000627472	0.00108362	0.000638598
E040-H3K36me3	http://egg2.wustl.edu/roadmap/data/byFileType/signal/consolidated/macs2signal/pval/E040-H3K36me3.pval.signal.bigwig	Epigenetic_mark	0.142	0.194	0.06	0.186	0.17	0.51	0.178	0.154	0	0.102	0.27	0.018	0.002	0	0.05	0.162	0.254	0.108	0.004	0.186	0.186	0	0.074	0	0	0.25	0.138	0.118	0.262	0.092	0.000551726	0.000670865	0.000369751	0.000827176	0.000635933	0.000635171	0.000656257	0.000942043	0.000261924	0.000705504	0.00065925	0.000417708	0.0003592	0.00028169	0.000571933	0.000615527	0.000539511
E040-H3K4me1	http://egg2.wustl.edu/roadmap/data/byFileType/signal/consolidated/macs2signal/pval/E040-H3K4me1.pval.signal.bigwig	Epigenetic_mark	0.488	0.552	0.18	0.546	0.57	0.74	0.496	0.464	0.206	0.52	0.568	0.258	0.248	0.106	0.442	0.58	0.586	0.482	0.24	0.538	0.566	0.29	0.45	0.192	0.174	0.728	0.556	0.488	0.586	0.098	0.000487198	0.000774604	0.000298515	0.000720549	0.000625266	0.000513928	0.000468354	0.000761978	0.00027542	0.000547795	0.000592703	0.000519083	0.000452873	0.000247062	0.000403691	0.000589983	0.000538082
E040-H3K4me3	http://egg2.wustl.edu/roadmap/data/byFileType/signal/consolidated/macs2signal/pval/E040-H3K4me3.pval.signal.bigwig	Epigenetic_mark	0.254	0.21	0.38	0.204	0.212	0.718	0.088	0.128	0.26	0.42	0.53	0.094	0.04	0.044	0.382	0.222	0.266	0.142	0.156	0.166	0.226	0.098	0.138	0.218	0.082	0.368	0.16	0.118	0.302	0.494	0.000600147	0.000861961	0.000332252	0.000875427	0.000798397	0.000631511	0.000642713	0.000848936	0.000322954	0.000684958	0.000679908	0.000494745	0.000408969	0.000263496	0.000493971	0.000687666	0.000648873
E040-H3K9me3	http://egg2.wustl.edu/roadmap/data/byFileType/signal/consolidated/macs2signal/pval/E040-H3K9me3.pval.signal.bigwig	Epigenetic_mark	0.576	0.274	0.47	0.21	0.152	0.36	0.192	0.092	0.79	0.208	0.624	0.292	0.43	0.476	0.56	0.062	0.09	0.048	0.53	0.064	0.614	0.382	0.026	0.494	0.52	0.338	0.25	0.072	0.274	0.55	0.000834965	0.000688844	0.00101311	0.000823713	0.000820722	0.000756481	0.000812703	0.000710809	0.00208067	0.000772259	0.000745907	0.000480207	0.000525212	0.00103916	0.000911679	0.000791954	0.000609279
E041-H3K27ac	http://egg2.wustl.edu/roadmap/data/byFileType/signal/consolidated/macs2signal/pval/E041-H3K27ac.pval.signal.bigwig	Epigenetic_mark	0.914	0.94	0.78	0.906	0.934	0.97	0.912	0.93	0.844	0.916	0.946	0.84	0.838	0.746	0.908	0.954	0.966	0.914	0.844	0.924	0.92	0.788	0.888	0.754	0.772	0.942	0.924	0.932	0.95	0.668	0.000571287	0.000902816	0.000287312	0.000657619	0.00088506	0.000649747	0.000541048	0.000776513	0.000430807	0.000613429	0.000697867	0.000492706	0.000392605	0.0002776	0.000549523	0.00063795	0.00055545
E041-H3K27me3	http://egg2.wustl.edu/roadmap/data/byFileType/signal/consolidated/macs2signal/pval/E041-H3K27me3.pval.signal.bigwig	Epigenetic_mark	0.154	0.132	0.118	0.102	0.198	0.408	0.168	0.05	0.116	0.132	0.122	0.162	0.066	0.004	0.152	0.108	0.178	0.122	0.092	0.19	0.188	0.002	0.07	0.126	0	0.386	0.248	0.092	0.158	0	0.000533183	0.00050441	0.000372115	0.000595304	0.000718942	0.000672027	0.000719771	0.000749455	0.000917438	0.000563457	0.000517639	0.000478125	0.000451773	0.000327859	0.000489457	0.000694934	0.000586707
E041-H3K36me3	http://egg2.wustl.edu/roadmap/data/byFileType/signal/consolidated/macs2signal/pval/E041-H3K36me3.pval.signal.bigwig	Epigenetic_mark	0.36	0.514	0.078	0.464	0.586	0.774	0.44	0.402	0.106	0.538	0.584	0.23	0.194	0.1	0.396	0.538	0.58	0.478	0.16	0.488	0.536	0.122	0.382	0.086	0.054	0.592	0.476	0.49	0.518	0.072	0.000496006	0.000690674	0.000284743	0.000753295	0.000752792	0.000633903	0.000468493	0.00077447	0.000259397	0.000597	0.000591398	0.000450366	0.000402748	0.000292528	0.000437424	0.000646847	0.00064175
E041-H3K4me1	http://egg2.wustl.edu/roadmap/data/byFileType/signal/consolidated/macs2signal/pval/E041-H3K4me1.pval.signal.bigwig	Epigenetic_mark	0.71	0.776	0.408	0.746	0.8	0.858	0.672	0.696	0.604	0.754	0.768	0.596	0.448	0.46	0.682	0.692	0.8	0.768	0.504	0.762	0.826	0.514	0.682	0.432	0.306	0.822	0.77	0.72	0.8	0.236	0.000460475	0.000730159	0.000281625	0.000900108	0.000502526	0.000548312	0.000479244	0.000652254	0.000272993	0.000485539	0.000576347	0.000437209	0.000410268	0.000253511	0.00043029	0.000637209	0.000468993
E041-H3K4me3	http://egg2.wustl.edu/roadmap/data/byFileType/signal/consolidated/macs2signal/pval/E041-H3K4me3.pval.signal.bigwig	Epigenetic_mark	0.7	0.786	0.44	0.778	0.796	0.884	0.734	0.726	0.86	0.794	0.788	0.594	0.598	0.244	0.658	0.734	0.788	0.728	0.592	0.734	0.798	0.516	0.728	0.454	0.36	0.824	0.74	0.696	0.826	0.264	0.000564426	0.000653009	0.000361675	0.00084355	0.000703985	0.000760814	0.000635237	0.000889999	0.000579024	0.000699332	0.000642739	0.000490135	0.000476464	0.000254525	0.000583571	0.000765886	0.000707671
E041-H3K9me3	http://egg2.wustl.edu/roadmap/data/byFileType/signal/consolidated/macs2signal/pval/E041-H3K9me3.pval.signal.bigwig	Epigenetic_mark	0.302	0.108	0.22	0.114	0.07	0.338	0.292	0.054	0.302	0.17	0.22	0.23	0.296	0.302	0.348	0.078	0.138	0.082	0.116	0.148	0.224	0.104	0.036	0.206	0.212	0.362	0.232	0.08	0.126	0.386	0.000969739	0.000660961	0.000483401	0.000801825	0.000802758	0.00112805	0.000829179	0.000841014	0.00098864	0.000911353	0.000617742	0.000544409	0.000611307	0.00136769	0.00140613	0.000783963	0.000581611
E042-H3K27ac	http://egg2.wustl.edu/roadmap/data/byFileType/signal/consolidated/macs2signal/pval/E042-H3K27ac.pval.signal.bigwig	Epigenetic_mark	0.834	0.872	0.708	0.866	0.866	0.936	0.842	0.848	0.704	0.872	0.91	0.802	0.742	0.494	0.792	0.87	0.894	0.854	0.778	0.868	0.872	0.728	0.82	0.714	0.634	0.904	0.894	0.85	0.878	0.54	0.000522367	0.000603893	0.000296895	0.000918186	0.00069696	0.000739816	0.000528166	0.00083746	0.00107242	0.000701297	0.000644948	0.000559871	0.000406325	0.00031171	0.000465192	0.000625056	0.000622514
E042-H3K27me3	http://egg2.wustl.edu/roadmap/data/byFileType/signal/consolidated/macs2signal/pval/E042-H3K27me3.pval.signal.bigwig	Epigenetic_mark	0.048	0.128	0	0.096	0.17	0.37	0.104	0.082	0.106	0.128	0.296	0.126	0.01	0.01	0.058	0.1	0.172	0.116	0.094	0.154	0.204	0	0.094	0.132	0	0.288	0.212	0.09	0.15	0	0.0005705	0.000687584	0.000331538	0.0005906	0.000576219	0.000760722	0.000804539	0.000919738	0.000594547	0.000764003	0.000605983	0.000486912	0.000401248	0.000273208	0.0005471	0.000675771	0.000501838
E042-H3K36me3	http://egg2.wustl.edu/roadmap/data/byFileType/signal/consolidated/macs2signal/pval/E042-H3K36me3.pval.signal.bigwig	Epigenetic_mark	0.31	0.532	0.098	0.446	0.45	0.688	0.34	0.462	0.068	0.398	0.684	0.16	0.112	0.054	0.236	0.462	0.536	0.444	0.102	0.41	0.506	0.2	0.436	0.062	0.194	0.532	0.428	0.382	0.546	0.286	0.000601622	0.00104384	0.000318237	0.000752946	0.000766228	0.000649574	0.000562662	0.000781155	0.000321857	0.000710742	0.000620888	0.000491611	0.000364249	0.000281149	0.000605747	0.00068643	0.000581311
E042-H3K4me1	http://egg2.wustl.edu/roadmap/data/byFileType/signal/consolidated/macs2signal/pval/E042-H3K4me1.pval.signal.bigwig	Epigenetic_mark	0.574	0.678	0.226	0.638	0.726	0.808	0.572	0.626	0.268	0.702	0.68	0.432	0.352	0.102	0.466	0.684	0.74	0.698	0.364	0.652	0.686	0.158	0.568	0.252	0.22	0.784	0.656	0.646	0.696	0.172	0.000595463	0.000743107	0.000324552	0.00078487	0.000923929	0.000794271	0.000609777	0.000701301	0.000259819	0.000728362	0.000709324	0.000457147	0.000426676	0.000249674	0.000602197	0.000609399	0.000594126
E042-H3K4me3	http://egg2.wustl.edu/roadmap/data/byFileType/signal/consolidated/macs2signal/pval/E042-H3K4me3.pval.signal.bigwig	Epigenetic_mark	0.504	0.42	0.192	0.434	0.57	0.694	0.368	0.348	0.208	0.38	0.492	0.168	0.106	0.146	0.448	0.432	0.49	0.402	0.138	0.406	0.436	0.15	0.326	0.234	0.13	0.628	0.394	0.39	0.462	0.324	0.000817647	0.000849936	0.000699512	0.000895693	0.000969126	0.00127202	0.00056371	0.00078401	0.000385772	0.000910282	0.000920564	0.000611668	0.000521409	0.00031589	0.000878905	0.00101717	0.000670434
E042-H3K9me3	http://egg2.wustl.edu/roadmap/data/byFileType/signal/consolidated/macs2signal/pval/E042-H3K9me3.pval.signal.bigwig	Epigenetic_mark	0.772	0.134	0.696	0.088	0.434	0.866	0.752	0.094	0.998	0.798	0.7	0.914	0.692	0.528	0.98	0.318	0.722	0.234	0.776	0.262	0.974	0.502	0.078	0.796	0.632	0.808	0.628	0.28	0.132	0.822	0.00107788	0.000601187	0.000449064	0.000738608	0.00123399	0.000746627	0.000656958	0.00115185	0.00104428	0.00124601	0.000814352	0.00231151	0.00071019	0.000740173	0.00150922	0.000967361	0.000807648
E043-H3K27ac	http://egg2.wustl.edu/roadmap/data/byFileType/signal/consolidated/macs2signal/pval/E043-H3K27ac.pval.signal.bigwig	Epigenetic_mark	0.494	0.53	0.506	0.536	0.518	0.752	0.492	0.38	0.426	0.514	0.654	0.358	0.322	0.14	0.436	0.57	0.646	0.502	0.228	0.47	0.53	0.236	0.42	0.328	0.268	0.618	0.526	0.504	0.554	0.518	0.000698736	0.000777451	0.000394441	0.00102597	0.000939488	0.000806303	0.000624194	0.00104789	0.000451068	0.000669028	0.000666331	0.000548029	0.00046363	0.000324921	0.000518122	0.000803358	0.000652348
E043-H3K27me3	http://egg2.wustl.edu/roadmap/data/byFileType/signal/consolidated/macs2signal/pval/E043-H3K27me3.pval.signal.bigwig	Epigenetic_mark	0.032	0.072	0.066	0.07	0.152	0.284	0.202	0.066	0.138	0.12	0.078	0.042	0.004	0	0.198	0.08	0.15	0.066	0.062	0.084	0.094	0.014	0.044	0.104	0	0.164	0.19	0.06	0.102	0	0.000546534	0.000807843	0.000424387	0.000434933	0.000600389	0.000647325	0.000842461	0.000512995	0.00104831	0.000618944	0.000918195	0.000418227	0.000369105	0.000382814	0.000456833	0.000839505	0.000455012
E043-H3K36me3	http://egg2.wustl.edu/roadmap/data/byFileType/signal/consolidated/macs2signal/pval/E043-H3K36me3.pval.signal.bigwig	Epigenetic_mark	0.444	0.696	0.186	0.706	0.656	0.746	0.374	0.608	0.11	0.62	0.62	0.302	0.182	0.106	0.36	0.654	0.692	0.562	0.25	0.672	0.582	0.084	0.6	0.128	0.118	0.642	0.54	0.646	0.722	0.162	0.000468872	0.000810609	0.00028134	0.000710082	0.000701566	0.000518076	0.00056176	0.000940989	0.000254445	0.000742914	0.000594598	0.0005579	0.000398895	0.00026436	0.000432996	0.000740656	0.000564994
E043-H3K4me1	http://egg2.wustl.edu/roadmap/data/byFileType/signal/consolidated/macs2signal/pval/E043-H3K4me1.pval.signal.bigwig	Epigenetic_mark	0.554	0.64	0.264	0.666	0.69	0.834	0.66	0.596	0.37	0.664	0.718	0.398	0.408	0.106	0.48	0.682	0.746	0.634	0.482	0.622	0.73	0.208	0.572	0.246	0.164	0.782	0.65	0.584	0.688	0.12	0.00042134	0.000522065	0.00025588	0.000653341	0.000621983	0.00044779	0.000421444	0.000746655	0.00022036	0.00051874	0.000515011	0.000398213	0.000342428	0.000219002	0.000378648	0.000694409	0.000436077
E043-H3K4me3	http://egg2.wustl.edu/roadmap/data/byFileType/signal/consolidated/macs2signal/pval/E043-H3K4me3.pval.signal.bigwig	Epigenetic_mark	0.506	0.528	0.274	0.544	0.576	0.762	0.43	0.46	0.172	0.564	0.558	0.294	0.18	0.076	0.382	0.572	0.602	0.522	0.222	0.604	0.55	0.096	0.452	0.128	0.076	0.68	0.52	0.514	0.586	0.174	0.000605894	0.000548602	0.000347271	0.000792375	0.00069112	0.000654961	0.000581243	0.000756455	0.000258731	0.000871579	0.000635848	0.000540704	0.000434615	0.000285916	0.000412795	0.000794035	0.000546626
E043-H3K9me3	http://egg2.wustl.edu/roadmap/data/byFileType/signal/consolidated/macs2signal/pval/E043-H3K9me3.pval.signal.bigwig	Epigenetic_mark	0.07	0.124	0.006	0.156	0.09	0.284	0.058	0.046	0.022	0.106	0.096	0.01	0.01	0.026	0.018	0.118	0.262	0.082	0.004	0.064	0.088	0.012	0.068	0.028	0.01	0.156	0.064	0.06	0.15	0	0.00111859	0.000960044	0.000364513	0.000597553	0.00149158	0.00069401	0.000992617	0.00109314	0.00247632	0.000706783	0.000662199	0.000854651	0.00149325	0.00345903	0.00114491	0.001002	0.000899186
E044-H3K27ac	http://egg2.wustl.edu/roadmap/data/byFileType/signal/consolidated/macs2signal/pval/E044-H3K27ac.pval.signal.bigwig	Epigenetic_mark	0.918	0.936	0.814	0.946	0.932	0.952	0.93	0.956	0.828	0.942	0.948	0.896	0.854	0.718	0.892	0.938	0.956	0.954	0.846	0.934	0.932	0.784	0.94	0.868	0.776	0.954	0.938	0.89	0.94	0.766	0.00082095	0.000623548	0.000585489	0.000897039	0.000709055	0.000845634	0.00074097	0.000754589	0.000297438	0.000652749	0.000815102	0.000686313	0.000410098	0.000404672	0.000657452	0.00080953	0.000589815
E044-H3K27me3	http://egg2.wustl.edu/roadmap/data/byFileType/signal/consolidated/macs2signal/pval/E044-H3K27me3.pval.signal.bigwig	Epigenetic_mark	0.098	0.108	0.11	0.116	0.272	0.308	0.17	0.098	0.31	0.26	0.144	0.122	0.158	0.306	0.214	0.112	0.23	0.098	0.266	0.204	0.188	0	0.082	0.348	0.006	0.326	0.19	0.138	0.162	0	0.000426406	0.000635072	0.000518054	0.000497669	0.000788154	0.00061416	0.000641842	0.000786705	0.000600946	0.00059173	0.000581959	0.000488494	0.000421128	0.000270562	0.000526944	0.000564108	0.000542741
E044-H3K36me3	http://egg2.wustl.edu/roadmap/data/byFileType/signal/consolidated/macs2signal/pval/E044-H3K36me3.pval.signal.bigwig	Epigenetic_mark	0.636	0.542	0.334	0.49	0.54	0.74	0.562	0.454	0.338	0.54	0.502	0.636	0.492	0.436	0.352	0.56	0.608	0.602	0.376	0.496	0.684	0.32	0.434	0.406	0.464	0.668	0.58	0.492	0.62	0.208	0.000561616	0.000669966	0.000307302	0.000640745	0.000804188	0.000618587	0.000615296	0.000666731	0.000279467	0.000560189	0.000643325	0.000473873	0.000425446	0.000248655	0.000448893	0.000660698	0.00061362
E044-H3K4me1	http://egg2.wustl.edu/roadmap/data/byFileType/signal/consolidated/macs2signal/pval/E044-H3K4me1.pval.signal.bigwig	Epigenetic_mark	0.408	0.488	0.276	0.47	0.522	0.738	0.41	0.47	0.106	0.53	0.57	0.25	0.148	0.082	0.388	0.57	0.58	0.454	0.156	0.484	0.554	0.096	0.422	0.186	0.098	0.676	0.508	0.476	0.598	0.224	0.000507688	0.000612914	0.000340455	0.000948644	0.000722213	0.000569279	0.000421384	0.000845921	0.000232001	0.000559166	0.000581315	0.000524248	0.000380625	0.000240796	0.000504126	0.0006312	0.000571398
E044-H3K4me3	http://egg2.wustl.edu/roadmap/data/byFileType/signal/consolidated/macs2signal/pval/E044-H3K4me3.pval.signal.bigwig	Epigenetic_mark	0.676	0.752	0.462	0.74	0.826	0.906	0.712	0.706	0.454	0.754	0.784	0.592	0.486	0.174	0.702	0.782	0.804	0.748	0.51	0.764	0.804	0.306	0.724	0.454	0.272	0.832	0.768	0.736	0.778	0.534	0.000579133	0.000855881	0.000352592	0.000779843	0.000718513	0.000645476	0.000571522	0.000827911	0.000284214	0.000702451	0.000657962	0.000466698	0.000434428	0.000249736	0.000530486	0.00074439	0.000590532
E044-H3K9me3	http://egg2.wustl.edu/roadmap/data/byFileType/signal/consolidated/macs2signal/pval/E044-H3K9me3.pval.signal.bigwig	Epigenetic_mark	0.354	0.1	0.384	0.108	0.412	0.71	0.838	0.08	0.962	0.414	0.498	0.49	0.494	0.484	0.908	0.158	0.25	0.142	0.532	0.264	0.98	0.04	0.086	0.526	0.49	0.386	0.34	0.108	0.106	0.342	0.00228227	0.00080877	0.000521103	0.000680987	0.00375569	0.00114601	0.000690089	0.00182244	0.00431021	0.00212165	0.00104509	0.00471696	0.00264472	0.00909359	0.00695306	0.0011265	0.000749804
E045-H3K27ac	http://egg2.wustl.edu/roadmap/data/byFileType/signal/consolidated/macs2signal/pval/E045-H3K27ac.pval.signal.bigwig	Epigenetic_mark	0.518	0.64	0.222	0.656	0.612	0.79	0.566	0.65	0.314	0.594	0.746	0.34	0.328	0.096	0.444	0.602	0.692	0.622	0.332	0.668	0.652	0.146	0.572	0.33	0.316	0.762	0.626	0.602	0.708	0.296	0.000655332	0.000633575	0.000316079	0.00113418	0.00100856	0.000783969	0.00064532	0.00104738	0.000300819	0.000782239	0.000622946	0.000546062	0.000430687	0.000322748	0.000537376	0.000773615	0.000602035
E045-H3K27me3	http://egg2.wustl.edu/roadmap/data/byFileType/signal/consolidated/macs2signal/pval/E045-H3K27me3.pval.signal.bigwig	Epigenetic_mark	0.082	0.14	0.002	0.134	0.116	0.388	0.182	0.154	0.014	0.1	0.29	0.024	0	0	0.042	0.1	0.176	0.13	0.004	0.206	0.214	0.066	0.1	0.004	0	0.184	0.188	0.106	0.196	0.182	0.00059357	0.000783322	0.000316023	0.0010039	0.000812731	0.000740717	0.000612346	0.000651451	0.000418852	0.000789006	0.000611639	0.000530673	0.000477089	0.000328039	0.000569311	0.000620836	0.000595122
E045-H3K36me3	http://egg2.wustl.edu/roadmap/data/byFileType/signal/consolidated/macs2signal/pval/E045-H3K36me3.pval.signal.bigwig	Epigenetic_mark	0.146	0.226	0.02	0.262	0.276	0.532	0.252	0.188	0.062	0.3	0.396	0.084	0.044	0	0.096	0.278	0.552	0.224	0.028	0.26	0.358	0.004	0.148	0.028	0	0.444	0.246	0.188	0.314	0.02	0.00062629	0.000919253	0.000288855	0.000900034	0.000780953	0.000765253	0.000591854	0.00101644	0.000296583	0.000754635	0.00070856	0.000532229	0.000401586	0.000298123	0.000577924	0.000792468	0.000604804
E045-H3K4me1	http://egg2.wustl.edu/roadmap/data/byFileType/signal/consolidated/macs2signal/pval/E045-H3K4me1.pval.signal.bigwig	Epigenetic_mark	0.326	0.322	0.332	0.3	0.298	0.742	0.158	0.272	0.038	0.262	0.508	0.062	0.022	0.01	0.124	0.308	0.368	0.25	0.032	0.348	0.368	0.004	0.28	0.036	0.036	0.384	0.268	0.238	0.386	0.422	0.000601791	0.000685577	0.000320548	0.000798077	0.000769828	0.000681821	0.000466119	0.000919469	0.000255394	0.000555487	0.000687752	0.000508968	0.00042343	0.000288214	0.000438364	0.000650765	0.000603374
E045-H3K4me3	http://egg2.wustl.edu/roadmap/data/byFileType/signal/consolidated/macs2signal/pval/E045-H3K4me3.pval.signal.bigwig	Epigenetic_mark	0.226	0.342	0.264	0.282	0.358	0.56	0.206	0.264	0.266	0.338	0.446	0.112	0.134	0.112	0.212	0.356	0.362	0.27	0.164	0.262	0.392	0.102	0.228	0.164	0.198	0.534	0.292	0.278	0.388	0.256	0.000810849	0.000938617	0.000534133	0.00112233	0.000839219	0.000798482	0.000570333	0.00111614	0.000365804	0.000789874	0.000864412	0.000526561	0.00046119	0.000324128	0.000617456	0.000818296	0.000651678
E045-H3K9me3	http://egg2.wustl.edu/roadmap/data/byFileType/signal/consolidated/macs2signal/pval/E045-H3K9me3.pval.signal.bigwig	Epigenetic_mark	0.476	0.25	0.534	0.232	0.204	0.484	0.236	0.126	0.544	0.156	0.36	0.336	0.532	0.54	0.44	0.088	0.124	0.076	0.39	0.056	0.396	0.488	0.05	0.57	0.504	0.464	0.234	0.052	0.24	0.664	0.00130527	0.000785186	0.000762158	0.000906145	0.000977665	0.000836625	0.00066301	0.000707342	0.000988597	0.00136524	0.000800157	0.00063593	0.00127789	0.00113612	0.00106097	0.000827717	0.000815972
E046-H3K27ac	http://egg2.wustl.edu/roadmap/data/byFileType/signal/consolidated/macs2signal/pval/E046-H3K27ac.pval.signal.bigwig	Epigenetic_mark	0.946	0.972	0.86	0.954	0.952	0.986	0.952	0.98	0.91	0.956	0.962	0.94	0.912	0.864	0.958	0.952	0.968	0.972	0.94	0.962	0.96	0.856	0.958	0.95	0.894	0.982	0.958	0.954	0.97	0.91	0.000590726	0.000806352	0.0003279	0.00098525	0.000653065	0.000675123	0.000593287	0.00082171	0.000513373	0.000737163	0.000646185	0.000510389	0.000445667	0.000259356	0.000503019	0.000741111	0.000597317
E046-H3K27me3	http://egg2.wustl.edu/roadmap/data/byFileType/signal/consolidated/macs2signal/pval/E046-H3K27me3.pval.signal.bigwig	Epigenetic_mark	0.14	0.16	0.478	0.164	0.338	0.626	0.608	0.126	0.482	0.332	0.162	0.436	0.276	0.238	0.354	0.18	0.426	0.118	0.392	0.218	0.58	0.014	0.116	0.36	0.134	0.476	0.304	0.178	0.188	0.016	0.000573452	0.000557578	0.00068111	0.000721514	0.000848705	0.000581367	0.00106411	0.000779061	0.000533146	0.000862422	0.000560034	0.000820374	0.000427465	0.000296598	0.000477228	0.000710878	0.000724701
E046-H3K36me3	http://egg2.wustl.edu/roadmap/data/byFileType/signal/consolidated/macs2signal/pval/E046-H3K36me3.pval.signal.bigwig	Epigenetic_mark	0.612	0.788	0.356	0.738	0.704	0.786	0.548	0.71	0.508	0.634	0.696	0.334	0.32	0.08	0.458	0.7	0.658	0.656	0.36	0.706	0.682	0.16	0.688	0.214	0.18	0.694	0.638	0.778	0.742	0.448	0.000493035	0.000612106	0.000273555	0.000675559	0.000653248	0.000507788	0.000474253	0.000684679	0.000431479	0.000546973	0.000620266	0.000556016	0.000375626	0.000296392	0.000423879	0.000569048	0.000615632
E046-H3K4me1	http://egg2.wustl.edu/roadmap/data/byFileType/signal/consolidated/macs2signal/pval/E046-H3K4me1.pval.signal.bigwig	Epigenetic_mark	0.944	0.936	0.836	0.93	0.954	0.976	0.92	0.954	0.826	0.942	0.958	0.876	0.846	0.746	0.898	0.948	0.948	0.934	0.822	0.934	0.922	0.818	0.904	0.818	0.802	0.968	0.936	0.93	0.934	0.69	0.00054304	0.000724351	0.000320054	0.000690704	0.000692037	0.000442538	0.000616551	0.000800218	0.000258666	0.000751322	0.000516982	0.000467293	0.000369475	0.000238534	0.000484493	0.000731902	0.000585444
E046-H3K4me3	http://egg2.wustl.edu/roadmap/data/byFileType/signal/consolidated/macs2signal/pval/E046-H3K4me3.pval.signal.bigwig	Epigenetic_mark	0.742	0.814	0.432	0.82	0.8	0.908	0.72	0.744	0.564	0.786	0.832	0.616	0.546	0.34	0.698	0.84	0.806	0.834	0.572	0.768	0.764	0.476	0.75	0.466	0.438	0.868	0.798	0.78	0.82	0.364	0.000509102	0.000600095	0.000317787	0.000809041	0.000609321	0.000690026	0.00052267	0.000823314	0.000423795	0.000622124	0.000626855	0.000511657	0.000434312	0.000253097	0.000492751	0.000789504	0.000581398
E046-H3K9me3	http://egg2.wustl.edu/roadmap/data/byFileType/signal/consolidated/macs2signal/pval/E046-H3K9me3.pval.signal.bigwig	Epigenetic_mark	0.144	0.262	0.006	0.224	0.274	0.61	0.158	0.26	0.102	0.232	0.588	0.498	0.04	0.002	0.092	0.296	0.55	0.244	0.042	0.31	0.444	0.002	0.214	0.026	0.09	0.394	0.268	0.356	0.292	0.04	0.000797125	0.000595963	0.000295114	0.000740613	0.000786041	0.000621516	0.000598368	0.00111731	0.000549764	0.000778416	0.000545613	0.00321682	0.000422453	0.000350337	0.000600683	0.000806471	0.00116393
E047-H3K27ac	http://egg2.wustl.edu/roadmap/data/byFileType/signal/consolidated/macs2signal/pval/E047-H3K27ac.pval.signal.bigwig	Epigenetic_mark	0.558	0.64	0.31	0.648	0.634	0.784	0.546	0.546	0.31	0.672	0.668	0.438	0.35	0.128	0.538	0.634	0.724	0.588	0.304	0.664	0.678	0.214	0.51	0.312	0.192	0.732	0.65	0.604	0.65	0.278	0.000802213	0.000859798	0.000990286	0.000895448	0.000915896	0.00125954	0.000720082	0.000883398	0.000626347	0.000992441	0.00119357	0.0005854	0.000529446	0.0003488	0.000777807	0.000959788	0.000742187
E047-H3K27me3	http://egg2.wustl.edu/roadmap/data/byFileType/signal/consolidated/macs2signal/pval/E047-H3K27me3.pval.signal.bigwig	Epigenetic_mark	0.02	0.09	0	0.066	0.178	0.314	0.216	0.102	0.06	0.14	0.222	0.048	0	0	0.09	0.076	0.104	0.074	0.01	0.144	0.218	0.072	0.07	0.012	0	0.186	0.152	0.078	0.1	0	0.000552712	0.000684131	0.000420683	0.000685249	0.000801756	0.000817129	0.000592465	0.000816042	0.000691267	0.000700198	0.000551595	0.000595135	0.000466069	0.000323184	0.000527737	0.000740613	0.000571712
E047-H3K36me3	http://egg2.wustl.edu/roadmap/data/byFileType/signal/consolidated/macs2signal/pval/E047-H3K36me3.pval.signal.bigwig	Epigenetic_mark	0.112	0.362	0.138	0.22	0.198	0.468	0.142	0.194	0	0.154	0.284	0.032	0.002	0.004	0.058	0.222	0.256	0.162	0.024	0.18	0.34	0.016	0.16	0.002	0.006	0.304	0.174	0.172	0.308	0.314	0.000840841	0.000594794	0.000359191	0.000807999	0.000929094	0.000920044	0.000565914	0.000862705	0.000305743	0.000809557	0.000846593	0.000535828	0.00048988	0.00027678	0.000736441	0.000797298	0.0006658
E047-H3K4me1	http://egg2.wustl.edu/roadmap/data/byFileType/signal/consolidated/macs2signal/pval/E047-H3K4me1.pval.signal.bigwig	Epigenetic_mark	0.62	0.674	0.22	0.694	0.708	0.844	0.648	0.67	0.352	0.698	0.754	0.468	0.306	0.182	0.55	0.734	0.74	0.69	0.386	0.712	0.738	0.264	0.574	0.302	0.232	0.802	0.686	0.628	0.708	0.146	0.000459244	0.000656751	0.000306576	0.000640524	0.000740203	0.000635023	0.00049828	0.000759201	0.000337755	0.000688311	0.000557323	0.00044865	0.000376176	0.000248084	0.000460921	0.000665843	0.000592378
E047-H3K4me3	http://egg2.wustl.edu/roadmap/data/byFileType/signal/consolidated/macs2signal/pval/E047-H3K4me3.pval.signal.bigwig	Epigenetic_mark	0.768	0.51	0.36	0.458	0.572	0.826	0.586	0.504	0.33	0.72	0.656	0.424	0.346	0.31	0.734	0.678	0.736	0.456	0.522	0.5	0.684	0.542	0.356	0.39	0.384	0.674	0.65	0.474	0.516	0.592	0.00076143	0.000827916	0.000754136	0.000952294	0.00095321	0.00132613	0.000643252	0.000838407	0.000567736	0.000942021	0.00103888	0.000595787	0.000574663	0.000334622	0.000927609	0.000868897	0.00064587
E047-H3K9ac	http://egg2.wustl.edu/roadmap/data/byFileType/signal/consolidated/macs2signal/pval/E047-H3K9ac.pval.signal.bigwig	Epigenetic_mark	0.244	0.486	0.47	0.366	0.22	0.554	0.084	0.334	0.084	0.184	0.496	0.028	0.096	0	0.204	0.212	0.206	0.314	0.046	0.312	0.194	0	0.32	0	0.21	0.326	0.172	0.302	0.572	0.552	0.00063325	0.000672055	0.000399231	0.00101815	0.000861214	0.000713682	0.00059804	0.000798802	0.000330041	0.000680981	0.000656522	0.00054543	0.000452161	0.000284984	0.000606689	0.000746244	0.000839439
E047-H3K9me3	http://egg2.wustl.edu/roadmap/data/byFileType/signal/consolidated/macs2signal/pval/E047-H3K9me3.pval.signal.bigwig	Epigenetic_mark	0.202	0.104	0.032	0.096	0.118	0.324	0.086	0.072	0.13	0.132	0.22	0.036	0.004	0.014	0.204	0.138	0.2	0.156	0.008	0.17	0.24	0	0.054	0.014	0.036	0.22	0.148	0.094	0.144	0.014	0.000890339	0.000592403	0.000788372	0.000598249	0.00100065	0.000940878	0.000600956	0.000990982	0.0010973	0.00162391	0.00077911	0.000547504	0.000665292	0.000541528	0.00105118	0.000739839	0.000719082
E048-H3K27ac	http://egg2.wustl.edu/roadmap/data/byFileType/signal/consolidated/macs2signal/pval/E048-H3K27ac.pval.signal.bigwig	Epigenetic_mark	0.556	0.682	0.226	0.676	0.69	0.82	0.666	0.638	0.252	0.716	0.718	0.398	0.49	0.12	0.53	0.684	0.744	0.648	0.416	0.746	0.678	0.188	0.606	0.332	0.216	0.792	0.736	0.744	0.734	0.106	0.00060148	0.000910837	0.000320927	0.000864352	0.000885991	0.000732069	0.000652249	0.00104644	0.00025915	0.000699363	0.000634603	0.000540147	0.00049723	0.00026628	0.000457666	0.000770459	0.000614621
E048-H3K27me3	http://egg2.wustl.edu/roadmap/data/byFileType/signal/consolidated/macs2signal/pval/E048-H3K27me3.pval.signal.bigwig	Epigenetic_mark	0.068	0.182	0	0.156	0.164	0.326	0.084	0.154	0.01	0.132	0.166	0.024	0	0	0.008	0.102	0.136	0.12	0	0.198	0.192	0.002	0.156	0.008	0	0.202	0.19	0.126	0.208	0.084	0.000650046	0.000765201	0.00037041	0.000891962	0.000751214	0.000722669	0.000677773	0.000669333	0.000512328	0.000957425	0.000702903	0.000506282	0.000509062	0.000331454	0.000747205	0.000788782	0.00056293
E048-H3K36me3	http://egg2.wustl.edu/roadmap/data/byFileType/signal/consolidated/macs2signal/pval/E048-H3K36me3.pval.signal.bigwig	Epigenetic_mark	0.222	0.168	0.386	0.194	0.188	0.49	0.156	0.114	0.034	0.22	0.516	0.132	0.196	0.138	0.194	0.198	0.276	0.16	0.118	0.192	0.178	0.16	0.094	0.032	0.2	0.378	0.168	0.152	0.272	0.474	0.000621361	0.000893182	0.000421772	0.000984248	0.000914268	0.000767397	0.000585346	0.000753016	0.000307457	0.00106279	0.000786788	0.000580327	0.000543585	0.000306194	0.000631182	0.000954265	0.00069835
E048-H3K4me1	http://egg2.wustl.edu/roadmap/data/byFileType/signal/consolidated/macs2signal/pval/E048-H3K4me1.pval.signal.bigwig	Epigenetic_mark	0.36	0.44	0.16	0.44	0.548	0.684	0.348	0.322	0.062	0.478	0.516	0.154	0.164	0.02	0.258	0.44	0.5	0.356	0.126	0.406	0.46	0.022	0.286	0.034	0.054	0.63	0.466	0.38	0.502	0.162	0.000601019	0.000720157	0.000311372	0.000826265	0.000744616	0.000552291	0.00055244	0.000640205	0.000400333	0.000674094	0.000585576	0.000507361	0.0004006	0.000263078	0.000439294	0.000896521	0.000548195
E048-H3K4me3	http://egg2.wustl.edu/roadmap/data/byFileType/signal/consolidated/macs2signal/pval/E048-H3K4me3.pval.signal.bigwig	Epigenetic_mark	0.398	0.246	0.388	0.214	0.254	0.504	0.194	0.126	0.166	0.306	0.662	0.426	0.29	0.304	0.298	0.264	0.406	0.208	0.218	0.208	0.234	0.292	0.146	0.202	0.17	0.43	0.284	0.18	0.246	0.546	0.000573322	0.000592175	0.000651347	0.00103463	0.000911117	0.000904416	0.000720776	0.000904457	0.00038316	0.00114205	0.00103381	0.000670356	0.00058841	0.00033232	0.00087606	0.000862665	0.000798687
E048-H3K9me3	http://egg2.wustl.edu/roadmap/data/byFileType/signal/consolidated/macs2signal/pval/E048-H3K9me3.pval.signal.bigwig	Epigenetic_mark	0.73	0.126	0.534	0.102	0.202	0.596	0.282	0.06	0.598	0.392	0.632	0.398	0.434	0.448	0.474	0.11	0.18	0.158	0.408	0.088	0.44	0.464	0.05	0.51	0.484	0.384	0.262	0.152	0.164	0.594	0.000855054	0.000786349	0.000534325	0.00075423	0.00109079	0.000976881	0.000658625	0.000966517	0.000723556	0.000922309	0.000723424	0.000702852	0.00062168	0.00050323	0.000887735	0.000869631	0.000643317
E049-H3K27ac	http://egg2.wustl.edu/roadmap/data/byFileType/signal/consolidated/macs2signal/pval/E049-H3K27ac.pval.signal.bigwig	Epigenetic_mark	0.948	0.958	0.928	0.982	0.976	0.994	0.978	0.966	0.932	0.982	0.978	0.96	0.94	0.874	0.96	0.978	0.98	0.974	0.944	0.974	0.974	0.922	0.96	0.912	0.922	0.988	0.986	0.976	0.982	0.862	0.000591254	0.000434636	0.00032243	0.000633541	0.000740247	0.000697075	0.000548119	0.000724332	0.000236756	0.00064042	0.00054648	0.000500365	0.000516433	0.000290101	0.000488258	0.000741523	0.000548006
E049-H3K27me3	http://egg2.wustl.edu/roadmap/data/byFileType/signal/consolidated/macs2signal/pval/E049-H3K27me3.pval.signal.bigwig	Epigenetic_mark	0.156	0.244	0.016	0.218	0.244	0.476	0.164	0.23	0.03	0.484	0.38	0.114	0.032	0.03	0.19	0.282	0.29	0.268	0.128	0.27	0.27	0.008	0.196	0.076	0.006	0.352	0.33	0.288	0.298	0.01	0.000743719	0.000619438	0.000321132	0.00064773	0.000628321	0.000552851	0.000580096	0.000592738	0.000239544	0.000733516	0.000527479	0.000486236	0.00039378	0.000298816	0.000534468	0.000775039	0.000658619
E049-H3K36me3	http://egg2.wustl.edu/roadmap/data/byFileType/signal/consolidated/macs2signal/pval/E049-H3K36me3.pval.signal.bigwig	Epigenetic_mark	0.524	0.598	0.198	0.612	0.65	0.822	0.54	0.532	0.232	0.702	0.694	0.344	0.312	0.214	0.47	0.656	0.72	0.564	0.328	0.626	0.626	0.426	0.488	0.214	0.226	0.718	0.632	0.592	0.654	0.064	0.000607095	0.000723323	0.000270123	0.000626416	0.00065462	0.000540939	0.000665729	0.000615499	0.00028946	0.000627385	0.00058007	0.00048938	0.000404616	0.000272247	0.000482195	0.0006241	0.000601676
E049-H3K4me1	http://egg2.wustl.edu/roadmap/data/byFileType/signal/consolidated/macs2signal/pval/E049-H3K4me1.pval.signal.bigwig	Epigenetic_mark	0.636	0.746	0.292	0.728	0.788	0.858	0.59	0.662	0.732	0.7	0.832	0.602	0.384	0.202	0.64	0.748	0.804	0.698	0.454	0.726	0.75	0.528	0.628	0.426	0.558	0.802	0.698	0.716	0.79	0.482	0.000554302	0.000681489	0.000275909	0.000789619	0.000608592	0.000500076	0.000511892	0.000789141	0.000215028	0.000473851	0.000561409	0.000491336	0.000360409	0.000238682	0.000342089	0.000483241	0.000586472
E049-H3K4me3	http://egg2.wustl.edu/roadmap/data/byFileType/signal/consolidated/macs2signal/pval/E049-H3K4me3.pval.signal.bigwig	Epigenetic_mark	0.83	0.85	0.558	0.842	0.88	0.912	0.798	0.812	0.612	0.826	0.85	0.728	0.574	0.444	0.78	0.812	0.872	0.804	0.748	0.858	0.86	0.544	0.802	0.55	0.476	0.852	0.816	0.812	0.862	0.46	0.000534936	0.000754142	0.000286161	0.000876089	0.000763343	0.000621615	0.000609461	0.000707227	0.000226555	0.000718489	0.000567278	0.000505198	0.000454304	0.00025734	0.000478373	0.000695623	0.000532755
E049-H3K9ac	http://egg2.wustl.edu/roadmap/data/byFileType/signal/consolidated/macs2signal/pval/E049-H3K9ac.pval.signal.bigwig	Epigenetic_mark	0.318	0.468	0.066	0.4	0.468	0.702	0.33	0.362	0.068	0.47	0.514	0.172	0.12	0.008	0.268	0.496	0.524	0.448	0.132	0.39	0.428	0.034	0.32	0.084	0.048	0.558	0.418	0.376	0.454	0.058	0.00053737	0.000630009	0.000265716	0.000667808	0.000714569	0.000582412	0.000680825	0.000633772	0.000195863	0.000763379	0.000584866	0.000475353	0.000434726	0.000272297	0.000448401	0.000576636	0.000525844
E049-H3K9me3	http://egg2.wustl.edu/roadmap/data/byFileType/signal/consolidated/macs2signal/pval/E049-H3K9me3.pval.signal.bigwig	Epigenetic_mark	0.15	0.086	0.064	0.098	0.144	0.4	0.722	0.072	0.058	0.258	0.204	0.074	0.136	0.086	0.06	0.13	0.268	0.342	0.098	0.086	0.186	0.064	0.036	0.112	0.008	0.362	0.192	0.334	0.164	0.046	0.000684871	0.00097314	0.000355916	0.000585314	0.00088256	0.000649619	0.00445286	0.00182951	0.000225047	0.00105966	0.000574511	0.000506209	0.000462221	0.00038818	0.000460534	0.00094498	0.000787316
E050-H3K27ac	http://egg2.wustl.edu/roadmap/data/byFileType/signal/consolidated/macs2signal/pval/E050-H3K27ac.pval.signal.bigwig	Epigenetic_mark	0.816	0.86	0.578	0.838	0.852	0.942	0.79	0.794	0.604	0.852	0.868	0.676	0.608	0.506	0.748	0.844	0.858	0.854	0.628	0.862	0.834	0.588	0.768	0.562	0.458	0.888	0.872	0.808	0.878	0.732	0.000767911	0.000910895	0.00055865	0.000959768	0.00122399	0.000848992	0.000679892	0.0010534	0.000405363	0.000912628	0.000701239	0.000561091	0.000607303	0.000297348	0.000771637	0.000824414	0.000790522
E050-H3K27me3	http://egg2.wustl.edu/roadmap/data/byFileType/signal/consolidated/macs2signal/pval/E050-H3K27me3.pval.signal.bigwig	Epigenetic_mark	0.318	0.24	0.008	0.244	0.28	0.5	0.152	0.15	0.02	0.33	0.508	0.082	0.282	0.146	0.116	0.262	0.342	0.248	0.114	0.244	0.334	0	0.128	0.058	0.004	0.372	0.208	0.226	0.28	0.072	0.00056604	0.000561741	0.000349126	0.000751888	0.000622648	0.000634622	0.000492888	0.000661786	0.000210991	0.000617075	0.000656276	0.000534469	0.000512816	0.000379307	0.000562935	0.000726352	0.000716306
E050-H3K36me3	http://egg2.wustl.edu/roadmap/data/byFileType/signal/consolidated/macs2signal/pval/E050-H3K36me3.pval.signal.bigwig	Epigenetic_mark	0.76	0.558	0.832	0.56	0.682	0.772	0.606	0.538	0.416	0.636	0.808	0.538	0.516	0.56	0.65	0.638	0.668	0.59	0.518	0.546	0.656	0.384	0.48	0.5	0.534	0.65	0.71	0.59	0.588	0.836	0.000502292	0.000668125	0.00039796	0.000908182	0.000836395	0.000529514	0.000508675	0.000841333	0.000250257	0.000642199	0.000611661	0.000538144	0.000405696	0.00029206	0.000488202	0.000862798	0.000573279
E050-H3K4me1	http://egg2.wustl.edu/roadmap/data/byFileType/signal/consolidated/macs2signal/pval/E050-H3K4me1.pval.signal.bigwig	Epigenetic_mark	0.728	0.776	0.638	0.796	0.802	0.894	0.694	0.764	0.43	0.782	0.806	0.614	0.504	0.212	0.656	0.826	0.84	0.772	0.5	0.79	0.784	0.328	0.696	0.394	0.316	0.886	0.76	0.792	0.8	0.442	0.00059716	0.000632316	0.000289246	0.00081283	0.000768554	0.000502374	0.000558711	0.000766488	0.000371391	0.000543065	0.000635116	0.000451391	0.000331948	0.000227769	0.000452833	0.000629514	0.000551277
E050-H3K4me3	http://egg2.wustl.edu/roadmap/data/byFileType/signal/consolidated/macs2signal/pval/E050-H3K4me3.pval.signal.bigwig	Epigenetic_mark	0.486	0.586	0.35	0.604	0.634	0.734	0.494	0.548	0.396	0.56	0.708	0.326	0.518	0.238	0.454	0.634	0.64	0.526	0.29	0.6	0.66	0.254	0.444	0.258	0.276	0.722	0.58	0.528	0.634	0.64	0.000530529	0.000625528	0.000318271	0.000971856	0.000836243	0.000572659	0.000650968	0.000734983	0.000478743	0.000663185	0.000560067	0.000583833	0.000426225	0.000284414	0.000535865	0.00076308	0.000740175
E050-H3K9me3	http://egg2.wustl.edu/roadmap/data/byFileType/signal/consolidated/macs2signal/pval/E050-H3K9me3.pval.signal.bigwig	Epigenetic_mark	0.216	0.384	0.014	0.42	0.262	0.506	0.106	0.456	0.282	0.296	0.16	0.08	0.066	0	0.146	0.464	0.25	0.406	0.09	0.42	0.654	0	0.46	0.04	0.018	0.362	0.45	0.46	0.41	0	0.000463432	0.000598482	0.000273559	0.000684217	0.000544108	0.00047938	0.000480233	0.000801179	0.000324278	0.000609473	0.00054541	0.000419584	0.000336856	0.000226751	0.000385863	0.000463838	0.00051423
E051-H3K27me3	http://egg2.wustl.edu/roadmap/data/byFileType/signal/consolidated/macs2signal/pval/E051-H3K27me3.pval.signal.bigwig	Epigenetic_mark	0.652	0.742	0.7	0.734	0.68	0.756	0.874	0.772	0.29	0.686	0.732	0.48	0.276	0.176	0.578	0.716	0.756	0.6	0.478	0.702	0.812	0.992	0.746	0.304	0.456	0.706	0.76	0.67	0.834	0.466	0.000491712	0.000849675	0.000527821	0.000666562	0.000620154	0.000618733	0.000564511	0.000827548	0.000332289	0.000542765	0.000547296	0.000478363	0.000392878	0.000356641	0.000459361	0.000662935	0.000826576
E051-H3K36me3	http://egg2.wustl.edu/roadmap/data/byFileType/signal/consolidated/macs2signal/pval/E051-H3K36me3.pval.signal.bigwig	Epigenetic_mark	0.666	0.906	0.446	0.886	0.846	0.846	0.66	0.862	0.374	0.76	0.754	0.584	0.474	0.306	0.578	0.898	0.818	0.772	0.512	0.826	0.794	0.354	0.84	0.366	0.31	0.78	0.766	0.762	0.89	0.296	0.000728295	0.000748784	0.000397121	0.00074044	0.000592396	0.000625062	0.000510816	0.00060333	0.000246669	0.000538699	0.000628155	0.000541992	0.000421815	0.000358438	0.000455104	0.000635359	0.000573576
E051-H3K4me1	http://egg2.wustl.edu/roadmap/data/byFileType/signal/consolidated/macs2signal/pval/E051-H3K4me1.pval.signal.bigwig	Epigenetic_mark	0.862	0.896	0.872	0.906	0.91	0.944	0.878	0.924	0.764	0.906	0.922	0.858	0.846	0.692	0.856	0.926	0.922	0.882	0.826	0.912	0.908	0.786	0.9	0.774	0.764	0.942	0.902	0.912	0.922	0.702	0.000496688	0.000534852	0.000312319	0.000675858	0.000578885	0.000444726	0.000674936	0.000885941	0.000273664	0.000526431	0.000534875	0.000427045	0.00037312	0.000263474	0.00042077	0.000582289	0.000556734
E051-H3K4me3	http://egg2.wustl.edu/roadmap/data/byFileType/signal/consolidated/macs2signal/pval/E051-H3K4me3.pval.signal.bigwig	Epigenetic_mark	0.934	0.902	0.862	0.878	0.92	0.96	0.91	0.89	0.886	0.926	0.958	0.936	0.908	0.886	0.892	0.918	0.926	0.924	0.866	0.93	0.916	0.896	0.894	0.846	0.932	0.956	0.928	0.93	0.926	0.956	0.000509987	0.000646887	0.000326921	0.000773197	0.000589979	0.000574304	0.000728662	0.000624853	0.000368142	0.000545418	0.000592848	0.000427291	0.00036829	0.000254432	0.000426642	0.000704141	0.000518501
E051-H3K9me3	http://egg2.wustl.edu/roadmap/data/byFileType/signal/consolidated/macs2signal/pval/E051-H3K9me3.pval.signal.bigwig	Epigenetic_mark	0.978	0.364	1	0.404	0.886	0.858	0.998	0.468	1	0.816	0.892	0.998	1	1	0.998	0.734	0.9	0.742	1	0.462	0.852	1	0.44	1	1	0.856	0.868	0.686	0.388	1	0.000454468	0.000630038	0.000418554	0.00057495	0.000529193	0.000462062	0.000461216	0.000624834	0.000214861	0.000466749	0.000463639	0.000534204	0.000509624	0.000267301	0.000380227	0.000636274	0.000441097
E052-H3K27me3	http://egg2.wustl.edu/roadmap/data/byFileType/signal/consolidated/macs2signal/pval/E052-H3K27me3.pval.signal.bigwig	Epigenetic_mark	0.11	0.238	0.006	0.214	0.202	0.454	0.116	0.222	0.006	0.236	0.274	0.05	0.006	0	0.056	0.274	0.242	0.21	0.052	0.236	0.162	0.014	0.224	0	0	0.306	0.182	0.23	0.24	0.012	0.000518515	0.000584735	0.000352617	0.00073743	0.000722771	0.000669919	0.000629638	0.000693906	0.00026272	0.000752953	0.000694159	0.000508767	0.000498981	0.000307418	0.000703751	0.000688226	0.000684353
E052-H3K36me3	http://egg2.wustl.edu/roadmap/data/byFileType/signal/consolidated/macs2signal/pval/E052-H3K36me3.pval.signal.bigwig	Epigenetic_mark	0.174	0.324	0.304	0.29	0.282	0.744	0.184	0.246	0.046	0.346	0.346	0.126	0.082	0.078	0.18	0.288	0.346	0.306	0.076	0.274	0.298	0.096	0.212	0.028	0.192	0.472	0.258	0.206	0.374	0.4	0.000623467	0.000825313	0.000365463	0.000815886	0.000788316	0.000743217	0.000637487	0.00057786	0.000237712	0.000662008	0.000611305	0.000476473	0.000413461	0.000278291	0.000547931	0.000795778	0.00071813
E052-H3K4me1	http://egg2.wustl.edu/roadmap/data/byFileType/signal/consolidated/macs2signal/pval/E052-H3K4me1.pval.signal.bigwig	Epigenetic_mark	0.672	0.762	0.29	0.792	0.782	0.87	0.746	0.728	0.598	0.782	0.754	0.6	0.522	0.25	0.644	0.8	0.84	0.746	0.51	0.75	0.75	0.33	0.746	0.412	0.35	0.856	0.762	0.714	0.824	0.274	0.000402314	0.000708557	0.000254497	0.000679056	0.000691302	0.000542654	0.000480809	0.000614185	0.000290506	0.000589023	0.000585933	0.000426657	0.000354509	0.000221254	0.000399088	0.000492432	0.000467134
E052-H3K4me2	http://egg2.wustl.edu/roadmap/data/byFileType/signal/consolidated/macs2signal/pval/E052-H3K4me2.pval.signal.bigwig	Epigenetic_mark	0.798	0.856	0.668	0.872	0.882	0.914	0.83	0.824	0.688	0.872	0.89	0.728	0.716	0.498	0.798	0.872	0.93	0.86	0.718	0.856	0.9	0.648	0.802	0.61	0.548	0.922	0.906	0.892	0.87	0.496	0.000438065	0.00064937	0.000257081	0.000740843	0.000644923	0.00059602	0.000431714	0.000928159	0.000161338	0.000536839	0.000528308	0.000443332	0.000324581	0.000234306	0.000442179	0.000531934	0.000452037
E052-H3K4me3	http://egg2.wustl.edu/roadmap/data/byFileType/signal/consolidated/macs2signal/pval/E052-H3K4me3.pval.signal.bigwig	Epigenetic_mark	0.36	0.504	0.504	0.466	0.512	0.788	0.502	0.39	0.274	0.572	0.568	0.414	0.418	0.268	0.372	0.466	0.568	0.446	0.244	0.442	0.634	0.194	0.338	0.158	0.532	0.66	0.452	0.526	0.536	0.458	0.000619177	0.00077819	0.000336365	0.000831954	0.000649796	0.000826333	0.000499337	0.000718897	0.000224401	0.000626827	0.000577236	0.000515648	0.00050905	0.000307745	0.000589211	0.000753239	0.000618277
E052-H3K9ac	http://egg2.wustl.edu/roadmap/data/byFileType/signal/consolidated/macs2signal/pval/E052-H3K9ac.pval.signal.bigwig	Epigenetic_mark	0.818	0.846	0.646	0.842	0.914	0.932	0.83	0.852	0.666	0.886	0.902	0.764	0.72	0.53	0.828	0.852	0.928	0.854	0.722	0.878	0.866	0.572	0.804	0.662	0.584	0.904	0.898	0.86	0.908	0.522	0.00051577	0.000917197	0.000259747	0.000793131	0.000671888	0.000646587	0.000461443	0.00053746	0.000209669	0.000574269	0.000558774	0.000463843	0.000476022	0.000253289	0.000419441	0.000576271	0.000518882
E052-H3K9me3	http://egg2.wustl.edu/roadmap/data/byFileType/signal/consolidated/macs2signal/pval/E052-H3K9me3.pval.signal.bigwig	Epigenetic_mark	0.854	0.26	0.882	0.094	0.266	0.97	0.836	0.07	0.564	0.84	0.916	0.958	0.782	0.48	0.602	0.164	0.978	0.43	0.498	0.136	0.482	0.472	0.07	0.436	0.672	0.426	0.508	0.446	0.238	0.922	0.00202457	0.000560893	0.000867623	0.00116162	0.00112997	0.00178312	0.000932353	0.00289301	0.000337656	0.00337815	0.00247067	0.00869715	0.00279286	0.000886688	0.000751604	0.00122384	0.00569413
E053-H3K27me3	http://egg2.wustl.edu/roadmap/data/byFileType/signal/consolidated/macs2signal/pval/E053-H3K27me3.pval.signal.bigwig	Epigenetic_mark	0.224	0.406	0.018	0.41	0.544	0.61	0.44	0.33	0.186	0.402	0.426	0.18	0.04	0.014	0.334	0.424	0.404	0.468	0.13	0.456	0.37	0.056	0.29	0.14	0.092	0.492	0.442	0.348	0.41	0	0.000745429	0.00103277	0.000394328	0.00105338	0.000857271	0.000649441	0.000644664	0.000861123	0.000328219	0.000792557	0.000689033	0.000548022	0.000460468	0.000358724	0.000549099	0.000804733	0.00525989
E053-H3K36me3	http://egg2.wustl.edu/roadmap/data/byFileType/signal/consolidated/macs2signal/pval/E053-H3K36me3.pval.signal.bigwig	Epigenetic_mark	0.186	0.26	0.048	0.206	0.284	0.504	0.156	0.22	0.05	0.256	0.32	0.09	0.076	0	0.268	0.28	0.934	0.258	0.058	0.29	0.29	0.478	0.18	0.008	0.022	0.428	0.272	0.252	0.336	0	0.000613083	0.00118896	0.000554413	0.00169962	0.000750739	0.000647708	0.000529381	0.001049	0.000278425	0.000605464	0.000595822	0.000483281	0.000446357	0.000277147	0.000580629	0.000818803	0.00732607
E053-H3K4me1	http://egg2.wustl.edu/roadmap/data/byFileType/signal/consolidated/macs2signal/pval/E053-H3K4me1.pval.signal.bigwig	Epigenetic_mark	0.502	0.602	0.232	0.592	0.676	0.766	0.536	0.558	0.192	0.614	0.678	0.444	0.354	0.228	0.426	0.574	0.768	0.59	0.316	0.574	0.612	0.516	0.54	0.22	0.278	0.686	0.558	0.574	0.602	0.398	0.000535825	0.0017491	0.000350806	0.00113809	0.00065359	0.000611932	0.000518512	0.000779559	0.000234999	0.00059674	0.000603439	0.000445638	0.000376786	0.000241546	0.000484516	0.00112345	0.00568102
E053-H3K4me3	http://egg2.wustl.edu/roadmap/data/byFileType/signal/consolidated/macs2signal/pval/E053-H3K4me3.pval.signal.bigwig	Epigenetic_mark	0.874	0.856	0.616	0.828	0.852	0.952	0.8	0.794	0.646	0.846	0.87	0.734	0.654	0.768	0.778	0.832	0.864	0.832	0.7	0.84	0.846	0.618	0.814	0.742	0.524	0.892	0.84	0.858	0.86	0.652	0.000504661	0.000825447	0.000317133	0.000880169	0.000655871	0.000629289	0.00058611	0.000832141	0.000246949	0.000640579	0.000664335	0.00051413	0.000444858	0.000276	0.000391043	0.000740671	0.00113636
E053-H3K9me3	http://egg2.wustl.edu/roadmap/data/byFileType/signal/consolidated/macs2signal/pval/E053-H3K9me3.pval.signal.bigwig	Epigenetic_mark	0.76	0.28	0.702	0.248	0.604	0.858	0.694	0.252	0.544	0.648	0.942	0.814	0.854	0.71	0.854	0.556	0.988	0.64	0.778	0.324	0.578	0.982	0.158	0.61	0.818	0.724	0.458	0.662	0.306	0.844	0.000451504	0.000535151	0.000465708	0.000755246	0.000580459	0.000494784	0.000622052	0.000794013	0.00021775	0.000594983	0.000606348	0.00050121	0.000542934	0.000259717	0.000590781	0.00072198	0.000839195
E054-H3K27me3	http://egg2.wustl.edu/roadmap/data/byFileType/signal/consolidated/macs2signal/pval/E054-H3K27me3.pval.signal.bigwig	Epigenetic_mark	0.104	0.354	0	0.26	0.246	0.366	0.216	0.31	0.004	0.256	0.222	0.028	0.038	0	0.068	0.23	0.668	0.172	0.03	0.286	0.374	0.042	0.26	0.002	0.002	0.256	0.2	0.198	0.408	0.004	0.000615333	0.00141466	0.000348517	0.000939659	0.00085541	0.000739109	0.000602513	0.000777107	0.000238649	0.000622488	0.0005749	0.000551825	0.000483577	0.000291554	0.000523502	0.000757036	0.00162057
E054-H3K36me3	http://egg2.wustl.edu/roadmap/data/byFileType/signal/consolidated/macs2signal/pval/E054-H3K36me3.pval.signal.bigwig	Epigenetic_mark	0.224	0.296	0.018	0.252	0.29	0.654	0.216	0.202	0.174	0.328	0.374	0.068	0.064	0.016	0.14	0.314	0.776	0.31	0.07	0.266	0.322	0.336	0.192	0.064	0.014	0.464	0.286	0.244	0.334	0	0.000647251	0.00123136	0.000380104	0.00167551	0.000710253	0.000611854	0.000592085	0.000940464	0.000224903	0.000601017	0.000611939	0.000624359	0.000382996	0.000287872	0.000415301	0.000977355	0.00482042
E054-H3K4me1	http://egg2.wustl.edu/roadmap/data/byFileType/signal/consolidated/macs2signal/pval/E054-H3K4me1.pval.signal.bigwig	Epigenetic_mark	0.168	0.256	0.01	0.22	0.268	0.558	0.16	0.2	0.044	0.258	0.3	0.182	0.056	0.038	0.094	0.306	0.734	0.248	0.11	0.266	0.288	0.34	0.162	0.078	0.08	0.42	0.264	0.246	0.306	0.018	0.000488643	0.00161335	0.000278725	0.00128687	0.000600735	0.000695249	0.000514859	0.000732901	0.000208009	0.000595812	0.000548419	0.000432207	0.000352511	0.000244673	0.000429148	0.000902755	0.00233263
E054-H3K4me3	http://egg2.wustl.edu/roadmap/data/byFileType/signal/consolidated/macs2signal/pval/E054-H3K4me3.pval.signal.bigwig	Epigenetic_mark	0.812	0.832	0.534	0.798	0.846	0.92	0.794	0.774	0.558	0.83	0.862	0.642	0.586	0.362	0.768	0.788	0.858	0.814	0.622	0.832	0.84	0.522	0.738	0.51	0.506	0.872	0.824	0.814	0.856	0.356	0.000503456	0.000610836	0.000295268	0.000652636	0.000621442	0.000525373	0.000533514	0.000663047	0.000196625	0.000572879	0.000619051	0.000468623	0.00035844	0.000230405	0.000411027	0.000720336	0.000624303
E054-H3K9me3	http://egg2.wustl.edu/roadmap/data/byFileType/signal/consolidated/macs2signal/pval/E054-H3K9me3.pval.signal.bigwig	Epigenetic_mark	0.988	0.318	0.98	0.398	0.764	0.94	0.936	0.312	0.898	0.764	0.868	0.988	0.926	0.96	0.95	0.69	1	0.678	0.906	0.414	0.668	1	0.224	0.974	0.984	0.894	0.71	0.652	0.388	1	0.000496731	0.000833814	0.000445859	0.000746092	0.000712778	0.000520582	0.000549016	0.000676915	0.00026508	0.000633667	0.000683117	0.000623582	0.000472379	0.00042493	0.000680726	0.000708122	0.00124457
E055-H3K27ac	http://egg2.wustl.edu/roadmap/data/byFileType/signal/consolidated/macs2signal/pval/E055-H3K27ac.pval.signal.bigwig	Epigenetic_mark	0.344	0.386	0.126	0.428	0.432	0.642	0.33	0.356	0.06	0.45	0.456	0.182	0.082	0.01	0.252	0.424	0.474	0.402	0.09	0.444	0.424	0.064	0.31	0.058	0.036	0.53	0.398	0.35	0.5	0.038	0.00050935	0.00101401	0.000305317	0.00074148	0.000743622	0.000678546	0.000524845	0.00102774	0.00024294	0.000708942	0.000512069	0.000425922	0.000346022	0.000246361	0.000437792	0.000765796	0.000568826
E055-H3K27me3	http://egg2.wustl.edu/roadmap/data/byFileType/signal/consolidated/macs2signal/pval/E055-H3K27me3.pval.signal.bigwig	Epigenetic_mark	0.402	0.484	0.21	0.45	0.394	0.738	0.822	0.388	0.726	0.578	0.568	0.254	0.614	0.068	0.9	0.632	0.584	0.406	0.2	0.484	0.696	0.082	0.336	0.438	0.474	0.614	0.584	0.446	0.494	0.378	0.000467159	0.000889242	0.000810508	0.000807195	0.00075638	0.000656845	0.000666678	0.000779804	0.000342449	0.000705924	0.000611229	0.000458783	0.000445151	0.000261028	0.000492144	0.000619483	0.000581287
E055-H3K36me3	http://egg2.wustl.edu/roadmap/data/byFileType/signal/consolidated/macs2signal/pval/E055-H3K36me3.pval.signal.bigwig	Epigenetic_mark	0.288	0.342	0.048	0.364	0.36	0.59	0.25	0.342	0.024	0.366	0.458	0.194	0.128	0.038	0.214	0.358	0.38	0.336	0.088	0.366	0.406	0.448	0.312	0.056	0.37	0.462	0.346	0.282	0.408	0.09	0.000483325	0.00199814	0.000261299	0.000696822	0.0008501	0.000528266	0.000455826	0.000734887	0.000221413	0.000515951	0.000524325	0.000444295	0.000377151	0.000227495	0.000409366	0.000628687	0.00063466
E055-H3K4me1	http://egg2.wustl.edu/roadmap/data/byFileType/signal/consolidated/macs2signal/pval/E055-H3K4me1.pval.signal.bigwig	Epigenetic_mark	0.402	0.474	0.188	0.536	0.54	0.646	0.506	0.38	0.222	0.594	0.458	0.436	0.256	0.082	0.496	0.51	0.804	0.564	0.36	0.532	0.628	0.402	0.412	0.228	0.162	0.584	0.544	0.494	0.63	0.124	0.000479986	0.000598358	0.00032381	0.000700709	0.000604211	0.00054158	0.000447926	0.00064949	0.000279694	0.000548998	0.000432842	0.000442076	0.00032936	0.000241658	0.000413821	0.000569577	0.000449905
E055-H3K4me3	http://egg2.wustl.edu/roadmap/data/byFileType/signal/consolidated/macs2signal/pval/E055-H3K4me3.pval.signal.bigwig	Epigenetic_mark	0.748	0.798	0.606	0.766	0.81	0.892	0.738	0.826	0.6	0.804	0.826	0.704	0.612	0.646	0.698	0.854	0.832	0.804	0.718	0.792	0.808	0.756	0.742	0.57	0.562	0.878	0.802	0.788	0.858	0.42	0.00043753	0.000606951	0.000393776	0.00066444	0.000710106	0.000513495	0.000487042	0.000642566	0.000183846	0.000536139	0.00047026	0.000416658	0.000337775	0.000216797	0.000358524	0.000518566	0.00047493
E055-H3K9me3	http://egg2.wustl.edu/roadmap/data/byFileType/signal/consolidated/macs2signal/pval/E055-H3K9me3.pval.signal.bigwig	Epigenetic_mark	0.546	0.158	0.204	0.188	0.322	0.522	0.122	0.162	0.052	0.318	0.48	0.26	0.296	0.082	0.216	0.196	0.366	0.606	0.19	0.246	0.206	0.45	0.21	0.032	0.346	0.282	0.156	0.494	0.232	0.24	0.00210444	0.00135348	0.000385164	0.00118099	0.00131512	0.00110306	0.000765455	0.00153855	0.000281902	0.00118133	0.0019639	0.00769332	0.00133162	0.000514931	0.000776254	0.000991383	0.00425234
E056-H3K27ac	http://egg2.wustl.edu/roadmap/data/byFileType/signal/consolidated/macs2signal/pval/E056-H3K27ac.pval.signal.bigwig	Epigenetic_mark	0.234	0.246	0.07	0.238	0.398	0.6	0.148	0.152	0.138	0.296	0.316	0.07	0.07	0	0.14	0.28	0.33	0.22	0.07	0.226	0.306	0.062	0.15	0.036	0.038	0.362	0.286	0.234	0.342	0.174	0.000532085	0.00248735	0.000298524	0.000795728	0.000767347	0.000643804	0.000469922	0.000726062	0.000230121	0.0007148	0.000648347	0.000508739	0.000440338	0.000232252	0.000534721	0.000617088	0.000580186
E056-H3K27me3	http://egg2.wustl.edu/roadmap/data/byFileType/signal/consolidated/macs2signal/pval/E056-H3K27me3.pval.signal.bigwig	Epigenetic_mark	0.284	0.19	0.056	0.242	0.244	0.576	0.274	0.162	0.11	0.268	0.47	0.084	0.088	0	0.09	0.19	0.276	0.202	0.026	0.27	0.216	0.016	0.146	0.02	0.182	0.296	0.19	0.174	0.292	0.3	0.000523839	0.000813275	0.000662931	0.000800768	0.000685156	0.000559053	0.000521049	0.000580454	0.000302621	0.000551657	0.000550868	0.000428205	0.000436223	0.000257265	0.000527174	0.000638734	0.000513353
E056-H3K36me3	http://egg2.wustl.edu/roadmap/data/byFileType/signal/consolidated/macs2signal/pval/E056-H3K36me3.pval.signal.bigwig	Epigenetic_mark	0.144	0.16	0.004	0.148	0.188	0.392	0.172	0.13	0.016	0.184	0.372	0.084	0.066	0	0.086	0.182	0.306	0.138	0.012	0.16	0.18	0.228	0.078	0.022	0.08	0.476	0.114	0.168	0.212	0.026	0.000411678	0.000717493	0.000303272	0.00073223	0.000618302	0.00065874	0.000506354	0.000598857	0.000211078	0.000594895	0.000534851	0.000485854	0.000421562	0.000224627	0.000433101	0.000600151	0.000592721
E056-H3K4me1	http://egg2.wustl.edu/roadmap/data/byFileType/signal/consolidated/macs2signal/pval/E056-H3K4me1.pval.signal.bigwig	Epigenetic_mark	0.146	0.274	0.04	0.19	0.186	0.424	0.116	0.188	0.136	0.172	0.322	0.158	0.13	0.026	0.218	0.22	0.218	0.208	0.032	0.238	0.168	0.282	0.222	0.184	0.076	0.318	0.218	0.174	0.38	0.306	0.000405301	0.000540367	0.000297761	0.000662527	0.000580876	0.0004838	0.000412814	0.000755276	0.000171013	0.000480984	0.00041172	0.00046047	0.000377638	0.000226106	0.000376407	0.000496432	0.000513507
E056-H3K4me3	http://egg2.wustl.edu/roadmap/data/byFileType/signal/consolidated/macs2signal/pval/E056-H3K4me3.pval.signal.bigwig	Epigenetic_mark	0.61	0.618	0.264	0.594	0.606	0.854	0.678	0.548	0.462	0.66	0.66	0.42	0.296	0.252	0.674	0.628	0.772	0.572	0.32	0.598	0.608	0.16	0.508	0.418	0.354	0.736	0.6	0.562	0.648	0.32	0.000413452	0.00067762	0.000367642	0.000739902	0.000586622	0.000538339	0.000435352	0.000560524	0.000214294	0.000454925	0.000533846	0.000476205	0.000398161	0.000221466	0.000367603	0.000547019	0.000387468
E056-H3K9me3	http://egg2.wustl.edu/roadmap/data/byFileType/signal/consolidated/macs2signal/pval/E056-H3K9me3.pval.signal.bigwig	Epigenetic_mark	0.324	0.232	0.604	0.164	0.362	0.554	0.19	0.128	0.206	0.434	0.58	0.98	0.756	0.498	0.376	0.188	0.776	0.5	0.496	0.116	0.186	0.782	0.18	0.392	0.536	0.642	0.352	0.536	0.312	0.692	0.00325206	0.00133822	0.000392113	0.00111804	0.00343459	0.00144385	0.000763648	0.00232079	0.000469081	0.00228814	0.00442279	0.016654	0.00614489	0.000688478	0.000832382	0.000781349	0.00419669
E057-H3K27me3	http://egg2.wustl.edu/roadmap/data/byFileType/signal/consolidated/macs2signal/pval/E057-H3K27me3.pval.signal.bigwig	Epigenetic_mark	0.154	0.272	0.04	0.264	0.32	0.518	0.202	0.224	0.026	0.27	0.438	0.378	0.138	0.394	0.468	0.358	0.382	0.224	0.108	0.322	0.276	0.044	0.242	0.152	0.618	0.446	0.282	0.226	0.364	0.078	0.000641098	0.000750853	0.000372086	0.000763425	0.000851483	0.000557592	0.000632836	0.00100934	0.000255289	0.000957223	0.000649629	0.000724458	0.000562683	0.000428886	0.00120312	0.000707488	0.000666095
E057-H3K36me3	http://egg2.wustl.edu/roadmap/data/byFileType/signal/consolidated/macs2signal/pval/E057-H3K36me3.pval.signal.bigwig	Epigenetic_mark	0.542	0.456	0.408	0.442	0.498	0.722	0.398	0.38	0.098	0.558	0.776	0.346	0.354	0.04	0.308	0.506	0.49	0.408	0.144	0.432	0.498	0.104	0.36	0.084	0.112	0.61	0.484	0.42	0.496	0.49	0.000613039	0.000560534	0.00031369	0.000924628	0.000587803	0.000530344	0.000579599	0.000662331	0.000211003	0.000724852	0.000800742	0.000525742	0.000485304	0.000451274	0.000561535	0.000630912	0.000549292
E057-H3K4me1	http://egg2.wustl.edu/roadmap/data/byFileType/signal/consolidated/macs2signal/pval/E057-H3K4me1.pval.signal.bigwig	Epigenetic_mark	0.362	0.41	0.05	0.414	0.404	0.638	0.32	0.292	0.076	0.4	0.552	0.268	0.09	0.062	0.198	0.424	0.458	0.394	0.258	0.394	0.438	0.074	0.306	0.066	0.402	0.564	0.426	0.348	0.414	0.146	0.000654345	0.000823498	0.000281278	0.000746083	0.000587872	0.000538613	0.000512578	0.000837947	0.000195109	0.000545563	0.000762195	0.000532136	0.000417471	0.000310924	0.000878217	0.000549093	0.000536272
E057-H3K4me3	http://egg2.wustl.edu/roadmap/data/byFileType/signal/consolidated/macs2signal/pval/E057-H3K4me3.pval.signal.bigwig	Epigenetic_mark	0.786	0.85	0.582	0.792	0.85	0.934	0.81	0.808	0.57	0.842	0.86	0.672	0.628	0.352	0.75	0.85	0.87	0.842	0.644	0.828	0.832	0.484	0.806	0.522	0.452	0.872	0.842	0.822	0.84	0.438	0.000469643	0.000770879	0.000384688	0.000735237	0.000560795	0.000673512	0.000579316	0.000636944	0.000216667	0.000646979	0.00049439	0.000422089	0.000356805	0.000274509	0.000580601	0.000603964	0.000593282
E057-H3K9me3	http://egg2.wustl.edu/roadmap/data/byFileType/signal/consolidated/macs2signal/pval/E057-H3K9me3.pval.signal.bigwig	Epigenetic_mark	0.352	0.654	0.208	0.61	0.496	0.622	0.636	0.66	0.182	0.42	0.586	0.424	0.166	0.014	0.356	0.724	0.7	0.482	0.186	0.57	0.45	0.078	0.712	0.114	0.428	0.63	0.46	0.654	0.628	0.142	0.00125427	0.00140118	0.000426235	0.0011209	0.000819377	0.000900156	0.0018055	0.00157037	0.000669828	0.000881066	0.00151932	0.00161832	0.000496837	0.000289556	0.00106999	0.000952665	0.00146739
E058-H3K27ac	http://egg2.wustl.edu/roadmap/data/byFileType/signal/consolidated/macs2signal/pval/E058-H3K27ac.pval.signal.bigwig	Epigenetic_mark	0.39	0.574	0.158	0.534	0.548	0.768	0.604	0.486	0.222	0.574	0.61	0.266	0.192	0.218	0.56	0.568	0.6	0.5	0.21	0.528	0.578	0.098	0.404	0.134	0.336	0.696	0.516	0.476	0.594	0.018	0.000631194	0.000783603	0.000350285	0.000813203	0.000899164	0.000653147	0.000945136	0.00088446	0.000313452	0.000709926	0.000659093	0.000537316	0.000515789	0.000307496	0.000637361	0.000972592	0.000663772
E058-H3K27me3	http://egg2.wustl.edu/roadmap/data/byFileType/signal/consolidated/macs2signal/pval/E058-H3K27me3.pval.signal.bigwig	Epigenetic_mark	0.272	0.376	0.03	0.278	0.366	0.718	0.284	0.276	0.044	0.342	0.466	0.14	0.078	0.238	0.14	0.372	0.536	0.392	0.15	0.318	0.392	0.268	0.3	0.114	0.06	0.486	0.328	0.332	0.408	0.004	0.000607568	0.000626614	0.000329014	0.000608681	0.000750702	0.000745966	0.000550903	0.000862659	0.000266119	0.000791094	0.000945374	0.00064155	0.000488495	0.000511876	0.000699793	0.000832747	0.000541964
E058-H3K36me3	http://egg2.wustl.edu/roadmap/data/byFileType/signal/consolidated/macs2signal/pval/E058-H3K36me3.pval.signal.bigwig	Epigenetic_mark	0.58	0.664	0.28	0.688	0.706	0.832	0.714	0.64	0.296	0.634	0.752	0.392	0.32	0.198	0.494	0.644	0.794	0.672	0.352	0.656	0.696	0.504	0.634	0.228	0.178	0.738	0.616	0.584	0.71	0.142	0.000697861	0.000630605	0.000293856	0.000813496	0.000510305	0.000734656	0.000478308	0.00088916	0.000206711	0.000667391	0.000668668	0.000548884	0.000356363	0.00030073	0.000479421	0.000521827	0.000650955
E058-H3K4me1	http://egg2.wustl.edu/roadmap/data/byFileType/signal/consolidated/macs2signal/pval/E058-H3K4me1.pval.signal.bigwig	Epigenetic_mark	0.366	0.428	0.034	0.396	0.454	0.65	0.366	0.344	0.198	0.464	0.48	0.244	0.114	0.03	0.378	0.45	0.486	0.402	0.216	0.51	0.476	0.028	0.332	0.078	0.27	0.514	0.416	0.374	0.488	0.024	0.000597669	0.000967332	0.00026491	0.000721351	0.000649746	0.000560248	0.00046764	0.000632478	0.000184844	0.000498318	0.000707574	0.0005831	0.00036078	0.000281533	0.000931576	0.000514562	0.000449106
E058-H3K4me3	http://egg2.wustl.edu/roadmap/data/byFileType/signal/consolidated/macs2signal/pval/E058-H3K4me3.pval.signal.bigwig	Epigenetic_mark	0.92	0.946	0.842	0.938	0.956	0.97	0.932	0.932	0.874	0.95	0.964	0.89	0.896	0.798	0.94	0.932	0.954	0.922	0.892	0.934	0.95	0.868	0.92	0.888	0.882	0.962	0.936	0.936	0.944	0.884	0.000540098	0.000839839	0.0003115	0.000773581	0.000752957	0.000585319	0.000467404	0.000614403	0.000189263	0.000631536	0.000538175	0.000450877	0.000391798	0.000262398	0.000447517	0.000581024	0.000525195
E058-H3K9me3	http://egg2.wustl.edu/roadmap/data/byFileType/signal/consolidated/macs2signal/pval/E058-H3K9me3.pval.signal.bigwig	Epigenetic_mark	1	0.33	0.5	0.258	0.402	0.942	1	0.236	0.148	0.974	1	1	0.908	0.712	1	0.384	0.962	0.898	0.768	0.604	0.302	0.908	0.32	0.782	1	0.97	0.588	0.508	0.342	1	0.00539874	0.000836217	0.000490989	0.00101694	0.00127914	0.00150474	0.00221811	0.00167675	0.000284918	0.00243099	0.00715295	0.00385311	0.000961432	0.000467434	0.00497189	0.00114435	0.00240974
E059-H3K27ac	http://egg2.wustl.edu/roadmap/data/byFileType/signal/consolidated/macs2signal/pval/E059-H3K27ac.pval.signal.bigwig	Epigenetic_mark	0.07	0.15	0	0.132	0.15	0.41	0.068	0.092	0	0.138	0.256	0.104	0	0	0.024	0.18	0.194	0.13	0.012	0.102	0.164	0	0.052	0	0.002	0.238	0.138	0.084	0.196	0	0.000613391	0.000804673	0.000300173	0.000709233	0.000608793	0.000581627	0.000433257	0.000742136	0.000233649	0.000718842	0.000569922	0.000531361	0.000440299	0.000229978	0.000556464	0.000614622	0.00062167
E059-H3K27me3	http://egg2.wustl.edu/roadmap/data/byFileType/signal/consolidated/macs2signal/pval/E059-H3K27me3.pval.signal.bigwig	Epigenetic_mark	0.072	0.224	0.074	0.206	0.2	0.412	0.136	0.128	0	0.16	0.2	0.164	0	0	0.038	0.368	0.274	0.114	0.08	0.224	0.17	0.984	0.082	0	0.052	0.532	0.32	0.106	0.226	0	0.0005176	0.000463983	0.000463789	0.000709689	0.000577402	0.000801381	0.000411458	0.000757364	0.000197974	0.000593111	0.000555902	0.00079403	0.000379092	0.00025944	0.000453465	0.000633947	0.000688313
E059-H3K36me3	http://egg2.wustl.edu/roadmap/data/byFileType/signal/consolidated/macs2signal/pval/E059-H3K36me3.pval.signal.bigwig	Epigenetic_mark	0.042	0.062	0	0.062	0.084	0.29	0.03	0.032	0	0.098	0.112	0.004	0	0	0.016	0.098	0.164	0.044	0.02	0.09	0.1	0.644	0.038	0.004	0	0.236	0.112	0.104	0.094	0	0.000447933	0.00103731	0.000277961	0.000613354	0.000746085	0.000645955	0.000521208	0.000601407	0.000237793	0.000624518	0.000542636	0.000432152	0.000361898	0.00020632	0.000452744	0.000788222	0.000536267
E059-H3K4me1	http://egg2.wustl.edu/roadmap/data/byFileType/signal/consolidated/macs2signal/pval/E059-H3K4me1.pval.signal.bigwig	Epigenetic_mark	0.136	0.15	0	0.152	0.176	0.338	0.086	0.09	0.004	0.232	0.178	0.004	0.002	0	0.03	0.116	0.26	0.12	0.062	0.148	0.152	0.68	0.092	0.004	0	0.246	0.204	0.146	0.178	0	0.00051252	0.00159138	0.000387497	0.000774804	0.00057873	0.000487573	0.000473392	0.000697121	0.000249143	0.000607216	0.000670005	0.00046205	0.00035521	0.000238202	0.000511926	0.000775341	0.000648865
E059-H3K4me3	http://egg2.wustl.edu/roadmap/data/byFileType/signal/consolidated/macs2signal/pval/E059-H3K4me3.pval.signal.bigwig	Epigenetic_mark	0.542	0.64	0.31	0.66	0.68	0.762	0.486	0.57	0.234	0.662	0.694	0.402	0.256	0.076	0.428	0.628	0.712	0.56	0.278	0.636	0.684	0.432	0.544	0.194	0.178	0.706	0.564	0.616	0.628	0.244	0.000481996	0.000708865	0.000383352	0.000743291	0.000815956	0.00068459	0.000409007	0.000510801	0.000259741	0.00053214	0.000511279	0.000461336	0.000350989	0.00023613	0.000359441	0.000503617	0.000543125
E059-H3K9me3	http://egg2.wustl.edu/roadmap/data/byFileType/signal/consolidated/macs2signal/pval/E059-H3K9me3.pval.signal.bigwig	Epigenetic_mark	0.338	0.348	0.16	0.198	0.37	0.502	0.562	0.194	0.44	0.182	0.404	0.154	0.01	0.286	0.702	0.192	0.304	0.228	0.178	0.212	0.414	0.014	0.168	0.404	0.742	0.442	0.186	0.184	0.336	0.208	0.000569096	0.00176315	0.00029505	0.000814329	0.000865734	0.00066305	0.000522524	0.000880864	0.000269836	0.000622794	0.000503325	0.000813392	0.000514553	0.000223336	0.000501552	0.000504428	0.000673818
E061-H3K27ac	http://egg2.wustl.edu/roadmap/data/byFileType/signal/consolidated/macs2signal/pval/E061-H3K27ac.pval.signal.bigwig	Epigenetic_mark	0.744	0.636	0.314	0.608	0.66	0.768	0.588	0.548	0.29	0.628	0.764	0.582	0.33	0.108	0.55	0.65	0.72	0.6	0.322	0.632	0.634	0.244	0.542	0.226	0.228	0.782	0.63	0.616	0.684	0.316	0.000673	0.000851728	0.000304477	0.00065512	0.000727176	0.000741325	0.000753489	0.000849373	0.000241819	0.000736759	0.000634992	0.000542584	0.000499488	0.000266436	0.000720445	0.000732954	0.000803061
E061-H3K27me3	http://egg2.wustl.edu/roadmap/data/byFileType/signal/consolidated/macs2signal/pval/E061-H3K27me3.pval.signal.bigwig	Epigenetic_mark	0.372	0.344	0.022	0.266	0.314	0.578	0.402	0.294	0.112	0.354	0.366	0.194	0.064	0.438	0.346	0.358	0.424	0.428	0.088	0.304	0.386	1	0.22	0.294	0.472	0.41	0.296	0.298	0.356	0.326	0.000779677	0.00104443	0.000489439	0.00095893	0.000748241	0.000729633	0.00073554	0.00112372	0.000330973	0.000745017	0.000836176	0.000684833	0.000629025	0.000564714	0.000558577	0.000800876	0.000885355
E061-H3K36me3	http://egg2.wustl.edu/roadmap/data/byFileType/signal/consolidated/macs2signal/pval/E061-H3K36me3.pval.signal.bigwig	Epigenetic_mark	0.482	0.716	0.148	0.684	0.694	0.79	0.608	0.59	0.172	0.688	0.674	0.408	0.244	0.068	0.576	0.666	0.746	0.67	0.324	0.718	0.71	0.962	0.592	0.188	0.142	0.682	0.658	0.644	0.73	0.06	0.000566867	0.00077527	0.000304593	0.000988847	0.000678717	0.000623275	0.000673004	0.000810272	0.000278755	0.000603503	0.000517397	0.00066909	0.00052037	0.000279066	0.000537527	0.000730967	0.000774355
E061-H3K4me1	http://egg2.wustl.edu/roadmap/data/byFileType/signal/consolidated/macs2signal/pval/E061-H3K4me1.pval.signal.bigwig	Epigenetic_mark	0.66	0.614	0.234	0.554	0.624	0.82	0.59	0.518	0.18	0.6	0.616	0.568	0.456	0.156	0.454	0.636	0.638	0.59	0.372	0.616	0.604	1	0.496	0.522	0.17	0.668	0.582	0.548	0.67	0.044	0.000645065	0.000824079	0.000307202	0.000808626	0.000883782	0.000634201	0.000600104	0.000870432	0.000208435	0.000671378	0.000497957	0.000626568	0.000437509	0.000302329	0.00052761	0.000666572	0.000556389
E061-H3K4me3	http://egg2.wustl.edu/roadmap/data/byFileType/signal/consolidated/macs2signal/pval/E061-H3K4me3.pval.signal.bigwig	Epigenetic_mark	0.818	0.846	0.672	0.824	0.836	0.94	0.824	0.832	0.662	0.852	0.844	0.734	0.678	0.576	0.798	0.868	0.87	0.87	0.71	0.85	0.85	0.776	0.814	0.678	0.54	0.882	0.868	0.842	0.84	0.498	0.000689145	0.000913701	0.000333862	0.000755903	0.000722817	0.000737393	0.000577232	0.0010909	0.000232006	0.000562277	0.000682413	0.000532147	0.000404323	0.000253402	0.000610093	0.000640187	0.00069505
E061-H3K9me3	http://egg2.wustl.edu/roadmap/data/byFileType/signal/consolidated/macs2signal/pval/E061-H3K9me3.pval.signal.bigwig	Epigenetic_mark	0.208	0.294	0.106	0.234	0.57	0.572	0.196	0.214	0.014	0.732	0.348	0.244	0.328	0.002	0.116	0.394	0.666	0.282	0.192	0.312	0.294	1	0.182	0.012	0.04	0.448	0.464	0.27	0.356	0.016	0.000687218	0.00115658	0.00043148	0.000898323	0.00103607	0.000867312	0.000812652	0.000857543	0.000556393	0.00111973	0.00105453	0.00169042	0.000720964	0.000287597	0.00077784	0.000968752	0.000950728
E062-H3K27ac	http://egg2.wustl.edu/roadmap/data/byFileType/signal/consolidated/macs2signal/pval/E062-H3K27ac.pval.signal.bigwig	Epigenetic_mark	0.194	0.324	0.388	0.254	0.268	0.51	0.386	0.284	0.004	0.2	0.386	0.042	0.006	0.002	0.068	0.22	0.332	0.198	0.008	0.356	0.35	0	0.21	0	0.006	0.364	0.25	0.324	0.392	0.512	0.001711	0.00086007	0.0019464	0.000852847	0.00112232	0.00620524	0.000827225	0.000994186	0.00062263	0.00141384	0.00311621	0.000613299	0.000929823	0.000472195	0.0010826	0.00117759	0.000719293
E062-H3K27me3	http://egg2.wustl.edu/roadmap/data/byFileType/signal/consolidated/macs2signal/pval/E062-H3K27me3.pval.signal.bigwig	Epigenetic_mark	0.112	0.226	0.07	0.256	0.184	0.522	0.328	0.17	0.012	0.432	0.402	0.146	0.112	0	0.204	0.264	0.496	0.274	0.052	0.222	0.254	0.006	0.188	0.01	0.006	0.374	0.254	0.312	0.294	0	0.000386695	0.000569639	0.000442466	0.000588695	0.000623438	0.000531391	0.00056327	0.000931115	0.000419041	0.000589135	0.000551586	0.000546855	0.000433216	0.000235654	0.000512717	0.000863677	0.00048966
E062-H3K36me3	http://egg2.wustl.edu/roadmap/data/byFileType/signal/consolidated/macs2signal/pval/E062-H3K36me3.pval.signal.bigwig	Epigenetic_mark	0.504	0.684	0.64	0.672	0.606	0.786	0.508	0.642	0.716	0.604	0.704	0.448	0.65	0.788	0.474	0.604	0.68	0.586	0.42	0.61	0.604	0.648	0.566	0.726	0.714	0.724	0.618	0.566	0.746	0.922	0.000590635	0.000799342	0.000299029	0.000649409	0.000816056	0.00057815	0.000528239	0.000752199	0.000307957	0.000650409	0.000647038	0.00051427	0.000422789	0.000249219	0.000485865	0.00077221	0.000564677
E062-H3K4me1	http://egg2.wustl.edu/roadmap/data/byFileType/signal/consolidated/macs2signal/pval/E062-H3K4me1.pval.signal.bigwig	Epigenetic_mark	0.056	0.138	0	0.098	0.13	0.568	0.052	0.102	0.028	0.102	0.114	0.006	0	0	0.016	0.092	0.21	0.128	0.022	0.142	0.294	0.016	0.13	0.008	0	0.16	0.114	0.196	0.162	0.002	0.00047326	0.000658709	0.000280591	0.000679097	0.00057917	0.000601925	0.000502216	0.000505571	0.000361159	0.000560335	0.000545218	0.000428772	0.000374291	0.000227136	0.000462938	0.000561537	0.000575863
E062-H3K4me3	http://egg2.wustl.edu/roadmap/data/byFileType/signal/consolidated/macs2signal/pval/E062-H3K4me3.pval.signal.bigwig	Epigenetic_mark	0.552	0.516	0.756	0.442	0.406	0.716	0.3	0.388	0.396	0.39	0.68	0.146	0.346	0.386	0.26	0.48	0.424	0.326	0.202	0.396	0.35	0.402	0.38	0.284	0.472	0.518	0.378	0.38	0.596	0.89	0.00171739	0.000946848	0.00240736	0.00116121	0.00126805	0.00332502	0.000709413	0.000927101	0.00161852	0.00226442	0.00217456	0.000708398	0.00139836	0.000746198	0.00129813	0.00100877	0.0010656
E062-H3K9ac	http://egg2.wustl.edu/roadmap/data/byFileType/signal/consolidated/macs2signal/pval/E062-H3K9ac.pval.signal.bigwig	Epigenetic_mark	0.078	0.104	0	0.1	0.242	0.282	0.266	0.06	0.34	0.234	0.284	0.126	0.056	0.244	0.038	0.122	0.206	0.146	0.178	0.13	0.452	0.328	0.106	0.282	0.004	0.368	0.202	0.134	0.106	0	0.000483355	0.000718268	0.000432474	0.000556412	0.000676666	0.000525116	0.00154859	0.000468064	0.00114789	0.000577836	0.000575089	0.000414567	0.000549082	0.000472379	0.000620767	0.000482211	0.000597845
E062-H3K9me3	http://egg2.wustl.edu/roadmap/data/byFileType/signal/consolidated/macs2signal/pval/E062-H3K9me3.pval.signal.bigwig	Epigenetic_mark	0.072	0.136	0	0.102	0.144	0.4	0.054	0.072	0.006	0.116	0.13	0.036	0.006	0	0.028	0.108	0.228	0.13	0.02	0.154	0.172	0	0.08	0	0.002	0.266	0.104	0.106	0.182	0.002	0.000850442	0.000659327	0.000368232	0.000583506	0.00154702	0.000763764	0.000605315	0.00108839	0.0011519	0.000856863	0.00104379	0.00169487	0.00126535	0.000644569	0.00160698	0.000890448	0.00117887
E063-H3K27ac	http://egg2.wustl.edu/roadmap/data/byFileType/signal/consolidated/macs2signal/pval/E063-H3K27ac.pval.signal.bigwig	Epigenetic_mark	0.928	0.908	0.772	0.88	0.922	0.948	0.906	0.896	0.83	0.918	0.91	0.852	0.842	0.668	0.88	0.924	0.928	0.902	0.848	0.94	0.918	0.716	0.886	0.75	0.73	0.95	0.922	0.926	0.95	0.818	0.000538122	0.000677759	0.000486086	0.00113988	0.000782754	0.000695385	0.000613122	0.000958702	0.000207758	0.00076999	0.000677288	0.000531258	0.000450923	0.000276742	0.000476903	0.000749148	0.000683441
E063-H3K27me3	http://egg2.wustl.edu/roadmap/data/byFileType/signal/consolidated/macs2signal/pval/E063-H3K27me3.pval.signal.bigwig	Epigenetic_mark	0.31	0.158	0	0.158	0.234	0.614	0.414	0.108	0.092	0.194	0.208	0.314	0.22	0.004	0.118	0.182	0.246	0.326	0.042	0.18	0.236	0.124	0.122	0.002	0.152	0.284	0.206	0.146	0.18	0.196	0.000767578	0.000686314	0.000350296	0.000934001	0.000745132	0.000852792	0.000599108	0.000641919	0.00034029	0.000574569	0.000656415	0.000924323	0.000436384	0.000279718	0.000451181	0.00081399	0.000567719
E063-H3K36me3	http://egg2.wustl.edu/roadmap/data/byFileType/signal/consolidated/macs2signal/pval/E063-H3K36me3.pval.signal.bigwig	Epigenetic_mark	0.38	0.534	0.052	0.552	0.504	0.7	0.352	0.48	0.078	0.504	0.518	0.182	0.29	0.016	0.39	0.504	0.564	0.418	0.248	0.498	0.588	0.046	0.378	0.088	0.032	0.65	0.504	0.448	0.642	0.006	0.000583978	0.000436725	0.000294875	0.000836709	0.000729048	0.000591382	0.000606884	0.000619426	0.000467587	0.000609156	0.000625862	0.000497748	0.000394627	0.000293622	0.000423867	0.000687468	0.000486262
E063-H3K4me1	http://egg2.wustl.edu/roadmap/data/byFileType/signal/consolidated/macs2signal/pval/E063-H3K4me1.pval.signal.bigwig	Epigenetic_mark	0.644	0.746	0.27	0.768	0.878	0.818	0.722	0.642	0.256	0.74	0.704	0.598	0.758	0.65	0.656	0.752	0.768	0.712	0.702	0.696	0.712	0.422	0.696	0.73	0.458	0.74	0.728	0.674	0.746	0.39	0.000474109	0.000823851	0.000267882	0.000837587	0.000670558	0.000503906	0.000496533	0.00080127	0.000171892	0.000643793	0.000466542	0.000514807	0.000412314	0.000294421	0.000455658	0.00073674	0.000525639
E063-H3K4me3	http://egg2.wustl.edu/roadmap/data/byFileType/signal/consolidated/macs2signal/pval/E063-H3K4me3.pval.signal.bigwig	Epigenetic_mark	0.592	0.666	0.302	0.654	0.664	0.816	0.642	0.632	0.33	0.642	0.692	0.44	0.412	0.26	0.488	0.678	0.732	0.634	0.41	0.632	0.672	0.354	0.566	0.334	0.454	0.76	0.624	0.62	0.68	0.286	0.000518127	0.000772335	0.000282688	0.000724036	0.000700089	0.000570777	0.000570794	0.000963638	0.000206904	0.000761432	0.000540241	0.000417432	0.000386393	0.000238708	0.000402043	0.000659761	0.000560533
E063-H3K9ac	http://egg2.wustl.edu/roadmap/data/byFileType/signal/consolidated/macs2signal/pval/E063-H3K9ac.pval.signal.bigwig	Epigenetic_mark	0.176	0.192	0.246	0.176	0.21	0.57	0.146	0.148	0.026	0.402	0.436	0.056	0.07	0	0.222	0.188	0.318	0.186	0.084	0.176	0.222	0.002	0.106	0.01	0	0.306	0.2	0.134	0.232	0.284	0.000889785	0.000662145	0.000596048	0.000704921	0.000765662	0.00122801	0.000547673	0.00071392	0.000382381	0.000993573	0.00138117	0.000541416	0.00060969	0.000296357	0.000849359	0.000714488	0.000549095
E063-H3K9me3	http://egg2.wustl.edu/roadmap/data/byFileType/signal/consolidated/macs2signal/pval/E063-H3K9me3.pval.signal.bigwig	Epigenetic_mark	0.428	0.158	0.126	0.152	0.232	0.564	0.126	0.122	0.052	0.438	0.386	0.176	0.354	0.006	0.218	0.24	0.402	0.11	0.394	0.142	0.302	0	0.102	0.152	0.034	0.454	0.328	0.122	0.168	0.086	0.000513083	0.000919206	0.000303181	0.000543154	0.000585803	0.000647015	0.000816427	0.000612386	0.000221345	0.000621245	0.000480537	0.000447304	0.000408131	0.000228534	0.000597795	0.000645706	0.000636918
E065-H3K27ac	http://egg2.wustl.edu/roadmap/data/byFileType/signal/consolidated/macs2signal/pval/E065-H3K27ac.pval.signal.bigwig	Epigenetic_mark	0.832	0.84	0.564	0.878	0.886	0.934	0.798	0.852	0.664	0.882	0.892	0.808	0.746	0.464	0.798	0.89	0.904	0.9	0.854	0.88	0.868	0.55	0.854	0.58	0.68	0.942	0.894	0.844	0.902	0.684	0.000613855	0.000977923	0.000265759	0.000907673	0.000704414	0.000503661	0.00058398	0.000645675	0.00020565	0.000723778	0.000773178	0.000675057	0.000382773	0.000269929	0.000525402	0.000619573	0.000609531
E065-H3K27me3	http://egg2.wustl.edu/roadmap/data/byFileType/signal/consolidated/macs2signal/pval/E065-H3K27me3.pval.signal.bigwig	Epigenetic_mark	0.058	0.344	0	0.354	0.226	0.29	0.072	0.298	0.01	0.23	0.158	0.156	0.01	0	0.02	0.172	0.186	0.112	0.014	0.308	0.28	0.182	0.174	0.002	0.02	0.356	0.224	0.086	0.336	0	0.0005356	0.0008689	0.000286899	0.000980954	0.000789033	0.000686873	0.000591003	0.000858327	0.000194667	0.000663131	0.000596742	0.000562622	0.000405265	0.000264455	0.000519165	0.000697461	0.00057438
E065-H3K36me3	http://egg2.wustl.edu/roadmap/data/byFileType/signal/consolidated/macs2signal/pval/E065-H3K36me3.pval.signal.bigwig	Epigenetic_mark	0.962	0.242	0.492	0.26	0.438	0.9	0.788	0.336	0.37	0.86	0.79	0.932	0.69	0.062	0.664	0.404	0.636	0.648	0.458	0.302	0.454	0.308	0.248	0.252	0.672	0.5	0.47	0.598	0.28	0.568	0.000937244	0.000671138	0.00035424	0.000731272	0.000612777	0.000842805	0.000859039	0.000720404	0.000197228	0.000940849	0.000755327	0.00107506	0.000546843	0.000266432	0.000502707	0.000689717	0.000796389
E065-H3K4me1	http://egg2.wustl.edu/roadmap/data/byFileType/signal/consolidated/macs2signal/pval/E065-H3K4me1.pval.signal.bigwig	Epigenetic_mark	0.5	0.264	0.026	0.206	0.226	0.584	0.476	0.178	0.044	0.278	0.498	0.506	0.228	0.002	0.386	0.212	0.312	0.378	0.196	0.204	0.252	0.108	0.132	0.118	0.454	0.326	0.186	0.224	0.328	0.212	0.000675369	0.00112486	0.000283569	0.000771901	0.000712825	0.000767259	0.000662929	0.000999529	0.000274343	0.000722759	0.000591709	0.000685613	0.000431572	0.000302808	0.000579813	0.000689356	0.000592868
E065-H3K4me3	http://egg2.wustl.edu/roadmap/data/byFileType/signal/consolidated/macs2signal/pval/E065-H3K4me3.pval.signal.bigwig	Epigenetic_mark	0.176	0.17	0.006	0.19	0.25	0.494	0.128	0.118	0.006	0.2	0.284	0.04	0.008	0	0.098	0.218	0.32	0.25	0.018	0.174	0.172	0.04	0.106	0.054	0.002	0.294	0.138	0.256	0.24	0	0.000478652	0.000641588	0.000262292	0.000747447	0.000729126	0.00053645	0.000464865	0.000546015	0.000152776	0.000532444	0.000424676	0.000468542	0.000326409	0.000215302	0.000354356	0.000479703	0.000517076
E065-H3K9me3	http://egg2.wustl.edu/roadmap/data/byFileType/signal/consolidated/macs2signal/pval/E065-H3K9me3.pval.signal.bigwig	Epigenetic_mark	0.688	0.286	0.308	0.292	0.396	0.854	0.768	0.244	0.226	0.764	0.952	0.358	0.548	0.034	0.674	0.336	0.492	0.158	0.348	0.374	0.356	0	0.214	0.414	0.236	0.866	0.568	0.21	0.31	0.48	0.000473394	0.000574022	0.000309566	0.000715809	0.00071562	0.000501285	0.000457184	0.000738622	0.000158843	0.000697322	0.000614643	0.000398759	0.000457116	0.000256151	0.000387265	0.000569356	0.000569712
E066-H3K27ac	http://egg2.wustl.edu/roadmap/data/byFileType/signal/consolidated/macs2signal/pval/E066-H3K27ac.pval.signal.bigwig	Epigenetic_mark	0.904	0.948	0.994	0.926	0.934	0.97	0.936	0.92	0.87	0.93	0.966	0.868	0.91	0.854	0.912	0.928	0.964	0.912	0.836	0.938	0.95	0.886	0.908	0.866	0.87	0.956	0.962	0.92	0.942	0.914	0.000576755	0.000693365	0.000771536	0.00078904	0.000848147	0.000960297	0.000679303	0.0010462	0.000356663	0.00077477	0.000731778	0.000583932	0.00052134	0.000290018	0.000474269	0.00063839	0.000678071
E066-H3K27me3	http://egg2.wustl.edu/roadmap/data/byFileType/signal/consolidated/macs2signal/pval/E066-H3K27me3.pval.signal.bigwig	Epigenetic_mark	0.736	0.092	1	0.098	0.534	1	0.568	0.042	0.12	0.544	0.986	0.68	0.998	0.93	0.204	0.076	0.436	0.214	0.6	0.052	0.316	0.92	0.064	0.812	0.544	0.638	0.98	0.126	0.132	1	0.00653765	0.00165924	0.109176	0.00088637	0.00747352	0.0169576	0.00179468	0.00132533	0.000557116	0.00171349	0.0110391	0.00909364	0.0206899	0.00593511	0.00228622	0.00105985	0.0025829
E066-H3K36me3	http://egg2.wustl.edu/roadmap/data/byFileType/signal/consolidated/macs2signal/pval/E066-H3K36me3.pval.signal.bigwig	Epigenetic_mark	0.554	0.792	0.87	0.744	0.672	0.946	0.526	0.748	0.214	0.6	0.694	0.43	0.576	0.188	0.446	0.734	0.734	0.674	0.304	0.79	0.796	0.188	0.666	0.282	0.612	0.736	0.644	0.704	0.828	0.62	0.000548155	0.000555724	0.00310978	0.000661802	0.000769091	0.000720823	0.000614817	0.000758043	0.000231223	0.000656905	0.000632848	0.000579648	0.000492423	0.000270224	0.000466753	0.000843981	0.000660632
E066-H3K4me1	http://egg2.wustl.edu/roadmap/data/byFileType/signal/consolidated/macs2signal/pval/E066-H3K4me1.pval.signal.bigwig	Epigenetic_mark	0.712	0.848	0.454	0.816	0.854	0.984	0.832	0.874	0.418	0.86	0.834	0.67	0.714	0.228	0.7	0.86	0.854	0.84	0.572	0.876	0.814	0.39	0.828	0.512	0.396	0.896	0.842	0.864	0.892	0.358	0.000480508	0.00113737	0.00149947	0.000533829	0.000821029	0.00152623	0.000599211	0.000973209	0.000238743	0.000872858	0.000643441	0.000594535	0.000483686	0.000356365	0.000440257	0.000656403	0.00051314
E066-H3K4me3	http://egg2.wustl.edu/roadmap/data/byFileType/signal/consolidated/macs2signal/pval/E066-H3K4me3.pval.signal.bigwig	Epigenetic_mark	0.396	0.608	0.136	0.568	0.56	0.78	0.446	0.496	0.126	0.534	0.518	0.236	0.318	0.102	0.324	0.612	0.58	0.546	0.182	0.56	0.564	0.06	0.492	0.118	0.082	0.624	0.524	0.564	0.58	0.054	0.000543736	0.000748428	0.000724656	0.00103931	0.000875737	0.000603835	0.000556546	0.000973711	0.000277773	0.00103517	0.000659466	0.000560586	0.000480792	0.00028785	0.000615665	0.000922285	0.000712577
E066-H3K9ac	http://egg2.wustl.edu/roadmap/data/byFileType/signal/consolidated/macs2signal/pval/E066-H3K9ac.pval.signal.bigwig	Epigenetic_mark	0.304	0.366	0.076	0.33	0.402	0.782	0.308	0.308	0.3	0.498	0.62	0.228	0.082	0.01	0.216	0.468	0.462	0.396	0.174	0.382	0.452	0.024	0.276	0.056	0.024	0.566	0.386	0.316	0.428	0.346	0.000740969	0.000769831	0.00161877	0.00075369	0.000800957	0.0014205	0.000718319	0.000822695	0.000882148	0.00106768	0.000850604	0.000545511	0.000461798	0.00035099	0.000675437	0.000801312	0.00053908
E066-H3K9me3	http://egg2.wustl.edu/roadmap/data/byFileType/signal/consolidated/macs2signal/pval/E066-H3K9me3.pval.signal.bigwig	Epigenetic_mark	0.052	0.132	0.87	0.1	0.168	0.292	0.214	0.076	0.002	0.144	0.1	0.082	0.106	0.212	0.016	0.11	0.232	0.114	0.008	0.114	0.17	0.024	0.05	0.01	0	0.208	0.296	0.102	0.178	0.078	0.000543208	0.000962555	0.00778098	0.000599972	0.00178689	0.000730277	0.00537851	0.000634412	0.000227741	0.00100398	0.000797089	0.00203443	0.00136442	0.00289793	0.000886088	0.00060821	0.00106929
E067-H3K27ac	http://egg2.wustl.edu/roadmap/data/byFileType/signal/consolidated/macs2signal/pval/E067-H3K27ac.pval.signal.bigwig	Epigenetic_mark	0.308	0.42	0.088	0.34	0.396	0.678	0.34	0.308	0.096	0.41	0.418	0.142	0.15	0.094	0.218	0.394	0.486	0.366	0.13	0.416	0.406	0.072	0.312	0.144	0.11	0.572	0.356	0.302	0.45	0.18	0.000550438	0.000973612	0.000318049	0.00100369	0.000801026	0.000716334	0.000509623	0.000684322	0.000292371	0.000564881	0.000748188	0.00048438	0.000350188	0.000280649	0.000544515	0.000933209	0.000793405
E067-H3K27me3	http://egg2.wustl.edu/roadmap/data/byFileType/signal/consolidated/macs2signal/pval/E067-H3K27me3.pval.signal.bigwig	Epigenetic_mark	0.08	0.14	0.004	0.132	0.172	0.33	0.082	0.1	0.002	0.256	0.136	0.12	0.006	0	0.044	0.15	0.284	0.138	0.002	0.126	0.162	0.204	0.078	0.002	0.014	0.244	0.116	0.102	0.19	0.004	0.000984472	0.00156423	0.000402059	0.00106425	0.000943385	0.000705392	0.000560612	0.000801374	0.000252964	0.000728427	0.000679809	0.000559015	0.000377707	0.000304504	0.000462298	0.000849783	0.00117617
E067-H3K36me3	http://egg2.wustl.edu/roadmap/data/byFileType/signal/consolidated/macs2signal/pval/E067-H3K36me3.pval.signal.bigwig	Epigenetic_mark	0.41	0.278	0.026	0.216	0.226	0.466	0.192	0.188	0.092	0.446	0.476	0.252	0.176	0.064	0.258	0.312	0.322	0.26	0.28	0.22	0.352	0.004	0.214	0.154	0.04	0.408	0.322	0.318	0.288	0.27	0.0005195	0.000725271	0.000354061	0.000685546	0.000706002	0.000577277	0.000667009	0.000738634	0.000202776	0.000672374	0.000563343	0.000506811	0.000402928	0.00031051	0.000457348	0.000698915	0.000653614
E067-H3K4me1	http://egg2.wustl.edu/roadmap/data/byFileType/signal/consolidated/macs2signal/pval/E067-H3K4me1.pval.signal.bigwig	Epigenetic_mark	0.138	0.174	0.016	0.186	0.246	0.462	0.112	0.136	0.018	0.2	0.25	0.05	0.032	0	0.084	0.234	0.27	0.182	0.048	0.204	0.23	0.018	0.108	0.004	0.006	0.304	0.16	0.164	0.258	0.012	0.00058702	0.00108551	0.000308872	0.000935277	0.000586571	0.000525085	0.00047792	0.000721971	0.000230068	0.000583244	0.000669109	0.000434507	0.000414527	0.000244009	0.000443957	0.000796602	0.000845136
E067-H3K4me3	http://egg2.wustl.edu/roadmap/data/byFileType/signal/consolidated/macs2signal/pval/E067-H3K4me3.pval.signal.bigwig	Epigenetic_mark	0.292	0.33	0.126	0.23	0.35	0.628	0.272	0.248	0.062	0.348	0.356	0.09	0.1	0.034	0.416	0.39	0.548	0.318	0.36	0.28	0.326	0.028	0.266	0.092	0.086	0.592	0.312	0.33	0.378	0.354	0.000615483	0.000543176	0.000395046	0.00093047	0.000612885	0.000730168	0.000644475	0.000850125	0.000236373	0.000595699	0.000694765	0.000539303	0.000491189	0.000273454	0.000683454	0.000836575	0.000556859
E067-H3K9ac	http://egg2.wustl.edu/roadmap/data/byFileType/signal/consolidated/macs2signal/pval/E067-H3K9ac.pval.signal.bigwig	Epigenetic_mark	0.124	0.198	0.048	0.166	0.238	0.486	0.162	0.216	0.028	0.2	0.224	0.04	0.076	0.08	0.098	0.214	0.248	0.212	0.046	0.202	0.198	0	0.142	0.064	0.01	0.322	0.202	0.178	0.222	0.086	0.000582739	0.000926042	0.000296751	0.000895509	0.00066379	0.000628256	0.000679285	0.000856248	0.000203677	0.000694976	0.000680926	0.000442479	0.000374794	0.000233595	0.000401428	0.000694459	0.000603697
E067-H3K9me3	http://egg2.wustl.edu/roadmap/data/byFileType/signal/consolidated/macs2signal/pval/E067-H3K9me3.pval.signal.bigwig	Epigenetic_mark	0.262	0.298	0.268	0.206	0.106	0.628	0.116	0.19	0.014	0.118	0.418	0.164	0.004	0.048	0.122	0.126	0.21	0.128	0.004	0.17	0.238	0.458	0.222	0.014	0.184	0.196	0.164	0.156	0.284	0.466	0.000618608	0.00056302	0.000324564	0.000684238	0.00062038	0.00067096	0.000776832	0.000809516	0.00022083	0.000793618	0.000518967	0.000451015	0.000480551	0.000259492	0.000516525	0.000846001	0.000682885
E068-H3K27ac	http://egg2.wustl.edu/roadmap/data/byFileType/signal/consolidated/macs2signal/pval/E068-H3K27ac.pval.signal.bigwig	Epigenetic_mark	0.414	0.588	0.142	0.516	0.586	0.738	0.514	0.498	0.136	0.578	0.588	0.298	0.208	0.03	0.396	0.556	0.646	0.562	0.248	0.568	0.61	0.106	0.474	0.114	0.086	0.638	0.55	0.506	0.642	0.028	0.000533382	0.00100037	0.000290684	0.00074861	0.000581492	0.000614753	0.000441085	0.000701498	0.000221986	0.000582284	0.000504355	0.00051713	0.000405663	0.000236513	0.00042779	0.000763437	0.0008992
E068-H3K27me3	http://egg2.wustl.edu/roadmap/data/byFileType/signal/consolidated/macs2signal/pval/E068-H3K27me3.pval.signal.bigwig	Epigenetic_mark	0.638	0.302	0.166	0.186	0.184	0.512	0.044	0.232	0.002	0.102	0.572	0.286	0.036	0.022	0.03	0.14	0.634	0.084	0.022	0.252	0.198	0.732	0.09	0.012	0.314	0.174	0.12	0.06	0.466	0.54	0.00125257	0.000963864	0.000367976	0.00126328	0.00158635	0.000967768	0.000605105	0.00128487	0.000297881	0.000857358	0.00272209	0.00098838	0.000409148	0.000359393	0.00060435	0.000890267	0.00273086
E068-H3K36me3	http://egg2.wustl.edu/roadmap/data/byFileType/signal/consolidated/macs2signal/pval/E068-H3K36me3.pval.signal.bigwig	Epigenetic_mark	0.5	0.572	0.054	0.556	0.448	0.526	0.39	0.494	0.21	0.542	0.406	0.28	0.176	0.032	0.568	0.526	0.476	0.584	0.314	0.498	0.616	0.026	0.486	0.232	0.028	0.576	0.662	0.586	0.606	0.028	0.000703895	0.000763917	0.000304692	0.000667746	0.000648688	0.000603999	0.00058826	0.000812491	0.00025199	0.000787391	0.000698903	0.000532155	0.000362552	0.000250486	0.000537433	0.000755447	0.000584332
E068-H3K4me1	http://egg2.wustl.edu/roadmap/data/byFileType/signal/consolidated/macs2signal/pval/E068-H3K4me1.pval.signal.bigwig	Epigenetic_mark	0.14	0.228	0.008	0.184	0.216	0.474	0.126	0.158	0.022	0.234	0.33	0.1	0.028	0	0.156	0.278	0.46	0.22	0.022	0.204	0.25	0.108	0.156	0.01	0.018	0.326	0.216	0.178	0.258	0	0.000533003	0.00108999	0.000264858	0.000617417	0.000572094	0.000549384	0.000485457	0.000942224	0.000191005	0.000560329	0.000548431	0.000452099	0.000328127	0.0002486	0.000514289	0.0006367	0.00164193
E068-H3K4me3	http://egg2.wustl.edu/roadmap/data/byFileType/signal/consolidated/macs2signal/pval/E068-H3K4me3.pval.signal.bigwig	Epigenetic_mark	0.282	0.362	0.042	0.378	0.398	0.722	0.29	0.306	0.174	0.38	0.464	0.178	0.074	0.024	0.214	0.408	0.446	0.338	0.138	0.36	0.536	0.156	0.262	0.054	0.022	0.518	0.38	0.308	0.41	0.006	0.000541034	0.000867179	0.00030994	0.000770626	0.000658416	0.000562971	0.000590087	0.00088802	0.000254659	0.000656072	0.000613902	0.000567502	0.000369448	0.00025904	0.000546469	0.000639802	0.00055713
E068-H3K9ac	http://egg2.wustl.edu/roadmap/data/byFileType/signal/consolidated/macs2signal/pval/E068-H3K9ac.pval.signal.bigwig	Epigenetic_mark	0.178	0.306	0.204	0.196	0.284	0.514	0.182	0.212	0.024	0.386	0.436	0.092	0.122	0.004	0.156	0.27	0.402	0.266	0.08	0.26	0.344	0.032	0.18	0.1	0.012	0.46	0.29	0.234	0.306	0.146	0.000492393	0.000697113	0.000368167	0.00103338	0.000618428	0.000680708	0.000527141	0.00089676	0.000216227	0.000679043	0.000507336	0.000477161	0.000432168	0.000251636	0.000480055	0.000674677	0.000849565
E068-H3K9me3	http://egg2.wustl.edu/roadmap/data/byFileType/signal/consolidated/macs2signal/pval/E068-H3K9me3.pval.signal.bigwig	Epigenetic_mark	0.3	0.238	0.076	0.242	0.148	0.476	0.242	0.224	0.006	0.138	0.2	0.068	0.024	0.038	0.056	0.18	0.302	0.13	0.006	0.232	0.208	0.298	0.128	0.014	0.072	0.214	0.172	0.126	0.294	0.306	0.000484544	0.000746606	0.000320083	0.000969166	0.000916861	0.00070554	0.000951983	0.000768791	0.000226684	0.000538733	0.000612718	0.000520027	0.000392584	0.000268149	0.000494918	0.000945302	0.000802561
E069-H3K27ac	http://egg2.wustl.edu/roadmap/data/byFileType/signal/consolidated/macs2signal/pval/E069-H3K27ac.pval.signal.bigwig	Epigenetic_mark	0.274	0.432	0.072	0.372	0.392	0.646	0.252	0.348	0.092	0.39	0.438	0.152	0.114	0.06	0.192	0.388	0.458	0.49	0.108	0.334	0.42	0.05	0.322	0.06	0.092	0.56	0.404	0.378	0.466	0.19	0.000518307	0.000623649	0.000333467	0.00101137	0.000645269	0.000595916	0.000627299	0.000607339	0.000202604	0.000621789	0.000634465	0.000495874	0.000376604	0.000302004	0.000478774	0.00077894	0.000743915
E069-H3K27me3	http://egg2.wustl.edu/roadmap/data/byFileType/signal/consolidated/macs2signal/pval/E069-H3K27me3.pval.signal.bigwig	Epigenetic_mark	0.056	0.194	0	0.152	0.15	0.344	0.082	0.146	0.002	0.204	0.29	0.082	0.004	0.002	0.042	0.246	0.236	0.132	0.012	0.152	0.188	0.314	0.078	0.006	0.018	0.246	0.144	0.158	0.292	0.024	0.000706405	0.000799685	0.00029962	0.00121387	0.00107766	0.00074157	0.000662725	0.00112703	0.000324581	0.000550154	0.00135982	0.000847797	0.000387295	0.000450573	0.000471549	0.00101561	0.00134921
E069-H3K36me3	http://egg2.wustl.edu/roadmap/data/byFileType/signal/consolidated/macs2signal/pval/E069-H3K36me3.pval.signal.bigwig	Epigenetic_mark	0.328	0.274	0.046	0.222	0.38	0.506	0.144	0.252	0.1	0.304	0.558	0.262	0.278	0.034	0.368	0.316	0.322	0.304	0.308	0.308	0.28	0.036	0.17	0.234	0.132	0.27	0.346	0.296	0.38	0.326	0.000524886	0.00079268	0.000284433	0.000936518	0.000754398	0.00058867	0.000661451	0.000835816	0.000233233	0.000664148	0.000604255	0.000454039	0.000414507	0.000274115	0.000528112	0.000801966	0.000693984
E069-H3K4me1	http://egg2.wustl.edu/roadmap/data/byFileType/signal/consolidated/macs2signal/pval/E069-H3K4me1.pval.signal.bigwig	Epigenetic_mark	0.138	0.468	0.018	0.358	0.372	0.466	0.276	0.308	0.058	0.322	0.24	0.086	0.046	0.002	0.094	0.306	0.438	0.408	0.06	0.31	0.296	0.03	0.296	0.022	0.012	0.328	0.338	0.286	0.402	0.022	0.000450107	0.00103225	0.000288188	0.000925509	0.000567776	0.000477941	0.000454578	0.000716211	0.00017337	0.000565085	0.000631616	0.00047282	0.00035435	0.000246477	0.00039469	0.000646174	0.000871782
E069-H3K4me3	http://egg2.wustl.edu/roadmap/data/byFileType/signal/consolidated/macs2signal/pval/E069-H3K4me3.pval.signal.bigwig	Epigenetic_mark	0.338	0.246	0.152	0.242	0.332	0.538	0.212	0.198	0.024	0.248	0.392	0.114	0.062	0.098	0.114	0.278	0.326	0.206	0.098	0.24	0.332	0.05	0.168	0.058	0.072	0.402	0.238	0.204	0.342	0.218	0.000668063	0.00104976	0.000360568	0.000823248	0.000831312	0.000729804	0.00052744	0.000800688	0.000268803	0.000670126	0.000635793	0.000501256	0.000374882	0.00023873	0.000401061	0.000840822	0.000621426
E069-H3K9ac	http://egg2.wustl.edu/roadmap/data/byFileType/signal/consolidated/macs2signal/pval/E069-H3K9ac.pval.signal.bigwig	Epigenetic_mark	0.16	0.22	0.038	0.228	0.272	0.478	0.262	0.164	0.03	0.286	0.35	0.108	0.034	0.014	0.114	0.324	0.356	0.204	0.038	0.286	0.256	0.004	0.146	0.038	0.024	0.322	0.212	0.212	0.3	0.006	0.000396893	0.000691023	0.00026085	0.000956687	0.000552393	0.000613382	0.000502815	0.000546619	0.000198113	0.000615954	0.000491703	0.000407413	0.000366137	0.00022613	0.000419117	0.000627876	0.000649636
E069-H3K9me3	http://egg2.wustl.edu/roadmap/data/byFileType/signal/consolidated/macs2signal/pval/E069-H3K9me3.pval.signal.bigwig	Epigenetic_mark	0.224	0.326	0.278	0.256	0.142	0.492	0.25	0.276	0.006	0.13	0.372	0.094	0.018	0.028	0.034	0.126	0.22	0.312	0.002	0.242	0.21	0.416	0.206	0.014	0.094	0.194	0.146	0.166	0.34	0.466	0.000543067	0.000677401	0.000322363	0.000760468	0.000847858	0.000493281	0.000925805	0.000774214	0.000242594	0.000784882	0.000756882	0.00050456	0.000391859	0.000243249	0.000522674	0.00102236	0.000657291
E070-H3K27me3	http://egg2.wustl.edu/roadmap/data/byFileType/signal/consolidated/macs2signal/pval/E070-H3K27me3.pval.signal.bigwig	Epigenetic_mark	0.388	0.722	0.144	0.656	0.596	0.722	0.35	0.576	0.086	0.55	0.532	0.23	0.144	0.02	0.298	0.546	0.502	0.554	0.302	0.644	0.558	0.528	0.532	0.114	0.128	0.686	0.632	0.53	0.782	0.23	0.000709969	0.000876968	0.000467127	0.00114378	0.000751824	0.000686239	0.000642625	0.00083793	0.000212342	0.000778884	0.000627158	0.000538654	0.000427915	0.000271564	0.000443381	0.000690678	0.000497524
E070-H3K36me3	http://egg2.wustl.edu/roadmap/data/byFileType/signal/consolidated/macs2signal/pval/E070-H3K36me3.pval.signal.bigwig	Epigenetic_mark	0.152	0.552	0.014	0.504	0.318	0.556	0.36	0.526	0.014	0.364	0.35	0.196	0.144	0.006	0.17	0.416	0.612	0.462	0.1	0.512	0.392	0	0.484	0.062	0.014	0.504	0.45	0.436	0.562	0	0.000552925	0.000733717	0.000322846	0.00087434	0.000644559	0.000570207	0.000525729	0.000846052	0.000279201	0.000662646	0.000732006	0.000493997	0.000420476	0.000225455	0.000522617	0.000825543	0.000569734
E070-H3K4me1	http://egg2.wustl.edu/roadmap/data/byFileType/signal/consolidated/macs2signal/pval/E070-H3K4me1.pval.signal.bigwig	Epigenetic_mark	0.47	0.37	0.138	0.342	0.342	0.628	0.298	0.316	0.294	0.412	0.538	0.132	0.074	0.002	0.31	0.434	0.768	0.374	0.226	0.368	0.394	0.45	0.236	0.248	0.094	0.542	0.366	0.312	0.448	0.192	0.000782674	0.000994052	0.000313644	0.0013495	0.000760187	0.000554313	0.00056221	0.000700351	0.000248166	0.00073778	0.00074237	0.00044855	0.00051735	0.000252036	0.000570661	0.00176338	0.00126166
E070-H3K4me3	http://egg2.wustl.edu/roadmap/data/byFileType/signal/consolidated/macs2signal/pval/E070-H3K4me3.pval.signal.bigwig	Epigenetic_mark	0.812	0.832	0.758	0.838	0.812	0.922	0.796	0.794	0.64	0.852	0.896	0.698	0.648	0.366	0.724	0.828	0.876	0.844	0.658	0.812	0.824	0.494	0.81	0.594	0.478	0.896	0.858	0.84	0.838	0.578	0.000549888	0.000714016	0.000410927	0.000959041	0.000676852	0.000541737	0.000616721	0.000810385	0.000236326	0.000650724	0.000610255	0.000404293	0.000384644	0.000241505	0.000503588	0.000618109	0.0005468
E070-H3K9me3	http://egg2.wustl.edu/roadmap/data/byFileType/signal/consolidated/macs2signal/pval/E070-H3K9me3.pval.signal.bigwig	Epigenetic_mark	0.196	0.218	0.138	0.182	0.23	0.404	0.392	0.15	0.02	0.242	0.362	0.094	0.134	0.142	0.086	0.242	0.372	0.172	0.142	0.23	0.254	0.092	0.126	0.04	0.006	0.362	0.24	0.194	0.254	0.1	0.000535661	0.00104073	0.000290157	0.00106614	0.00071752	0.000525367	0.000707055	0.000914571	0.0017366	0.000538114	0.000662848	0.000509449	0.00044573	0.000256912	0.000493175	0.000764201	0.000594955
E071-H3K27ac	http://egg2.wustl.edu/roadmap/data/byFileType/signal/consolidated/macs2signal/pval/E071-H3K27ac.pval.signal.bigwig	Epigenetic_mark	0.594	0.716	0.376	0.698	0.67	0.794	0.58	0.668	0.376	0.672	0.668	0.476	0.41	0.38	0.544	0.696	0.772	0.652	0.42	0.68	0.674	0.568	0.616	0.39	0.406	0.794	0.65	0.656	0.774	0.184	0.000434085	0.000903135	0.000271502	0.000900212	0.000581455	0.000577508	0.000487982	0.00067172	0.000215935	0.00055761	0.00057407	0.000467838	0.000360718	0.000226377	0.000357774	0.000605916	0.000617573
E071-H3K27me3	http://egg2.wustl.edu/roadmap/data/byFileType/signal/consolidated/macs2signal/pval/E071-H3K27me3.pval.signal.bigwig	Epigenetic_mark	0.248	0.154	0	0.116	0.15	0.434	0.106	0.074	0.016	0.142	0.274	0.144	0.024	0.022	0.038	0.13	0.424	0.118	0.006	0.098	0.158	0.154	0.09	0.06	0.05	0.19	0.138	0.09	0.166	0.116	0.00094351	0.000853927	0.000307753	0.00168495	0.000754015	0.000699721	0.000696225	0.000927513	0.00034742	0.000620095	0.00168202	0.000841517	0.000455045	0.000404493	0.0005354	0.000918232	0.00140733
E071-H3K36me3	http://egg2.wustl.edu/roadmap/data/byFileType/signal/consolidated/macs2signal/pval/E071-H3K36me3.pval.signal.bigwig	Epigenetic_mark	0.29	0.376	0.01	0.268	0.456	0.574	0.24	0.312	0.048	0.304	0.33	0.102	0.05	0.002	0.192	0.316	0.35	0.342	0.196	0.378	0.416	0.004	0.304	0.082	0.012	0.438	0.346	0.318	0.422	0	0.000517414	0.000791212	0.000278703	0.000971508	0.000716435	0.000613501	0.000587715	0.000678101	0.000230249	0.000675215	0.000679089	0.000485516	0.000417297	0.000282867	0.000437127	0.00066569	0.000745719
E071-H3K4me1	http://egg2.wustl.edu/roadmap/data/byFileType/signal/consolidated/macs2signal/pval/E071-H3K4me1.pval.signal.bigwig	Epigenetic_mark	0.326	0.36	0.09	0.372	0.424	0.632	0.318	0.328	0.192	0.386	0.468	0.236	0.112	0.046	0.22	0.476	0.516	0.36	0.206	0.388	0.444	0.046	0.312	0.086	0.064	0.512	0.39	0.348	0.444	0.01	0.000407076	0.00108029	0.00025681	0.00111806	0.000643373	0.000604638	0.000472251	0.00070799	0.000631294	0.000609417	0.000475528	0.000423154	0.000349279	0.000246761	0.000380872	0.000975107	0.00104457
E071-H3K4me3	http://egg2.wustl.edu/roadmap/data/byFileType/signal/consolidated/macs2signal/pval/E071-H3K4me3.pval.signal.bigwig	Epigenetic_mark	0.416	0.454	0.166	0.458	0.554	0.666	0.358	0.404	0.306	0.612	0.598	0.256	0.184	0.054	0.5	0.502	0.556	0.46	0.174	0.496	0.496	0.128	0.37	0.146	0.144	0.574	0.47	0.482	0.498	0.124	0.000525233	0.000588134	0.000292382	0.000738168	0.000610842	0.000616722	0.000698821	0.000715569	0.000205383	0.000743983	0.000603894	0.000515418	0.000321548	0.000246362	0.000510619	0.000755475	0.000544799
E071-H3K9me3	http://egg2.wustl.edu/roadmap/data/byFileType/signal/consolidated/macs2signal/pval/E071-H3K9me3.pval.signal.bigwig	Epigenetic_mark	0.16	0.14	0.038	0.12	0.114	0.558	0.334	0.116	0.002	0.096	0.182	0.116	0	0.026	0.046	0.138	0.47	0.122	0.01	0.132	0.134	0.47	0.116	0.006	0.014	0.24	0.098	0.082	0.202	0.046	0.000497376	0.000515095	0.000287175	0.00085651	0.00069149	0.000555292	0.00111392	0.000775149	0.000214403	0.00064729	0.000753724	0.000487977	0.000367257	0.000244834	0.000539657	0.000551884	0.000965352
E072-H3K27ac	http://egg2.wustl.edu/roadmap/data/byFileType/signal/consolidated/macs2signal/pval/E072-H3K27ac.pval.signal.bigwig	Epigenetic_mark	0.524	0.484	0.154	0.476	0.456	0.728	0.376	0.418	0.13	0.532	0.48	0.344	0.188	0.188	0.366	0.538	0.622	0.464	0.21	0.484	0.516	0.096	0.374	0.158	0.134	0.618	0.522	0.444	0.57	0.146	0.000537101	0.000978228	0.000315468	0.000675594	0.000767942	0.000615869	0.000603546	0.000689396	0.00024488	0.000655211	0.000633073	0.00059789	0.000384715	0.000296395	0.000506486	0.000831592	0.000700064
E072-H3K27me3	http://egg2.wustl.edu/roadmap/data/byFileType/signal/consolidated/macs2signal/pval/E072-H3K27me3.pval.signal.bigwig	Epigenetic_mark	0.072	0.15	0	0.106	0.202	0.31	0.062	0.108	0.004	0.116	0.2	0.08	0	0	0.036	0.15	0.484	0.118	0.01	0.114	0.13	0.246	0.066	0.004	0.014	0.216	0.108	0.076	0.178	0.05	0.000668554	0.000936281	0.000363228	0.000873689	0.00146373	0.000706543	0.000616232	0.000862169	0.000251674	0.000704839	0.000822972	0.000684798	0.000485517	0.000316635	0.000569907	0.000870941	0.00115999
E072-H3K36me3	http://egg2.wustl.edu/roadmap/data/byFileType/signal/consolidated/macs2signal/pval/E072-H3K36me3.pval.signal.bigwig	Epigenetic_mark	0.454	0.452	0.018	0.398	0.416	0.67	0.252	0.306	0.132	0.446	0.31	0.23	0.26	0.032	0.36	0.424	0.456	0.534	0.226	0.374	0.42	0.042	0.342	0.126	0.138	0.426	0.368	0.498	0.482	0.092	0.000528924	0.000696385	0.000313713	0.000833881	0.000734747	0.000604631	0.000596479	0.000890626	0.000308292	0.000688665	0.000551859	0.00053687	0.000366413	0.00026151	0.000465448	0.00071951	0.000503944
E072-H3K4me1	http://egg2.wustl.edu/roadmap/data/byFileType/signal/consolidated/macs2signal/pval/E072-H3K4me1.pval.signal.bigwig	Epigenetic_mark	0.158	0.262	0.03	0.268	0.29	0.488	0.194	0.202	0.036	0.286	0.332	0.09	0.066	0.002	0.118	0.44	0.286	0.22	0.062	0.238	0.268	0.024	0.17	0.026	0.008	0.35	0.324	0.202	0.268	0	0.000543043	0.000763073	0.000271316	0.0014509	0.000575898	0.000529045	0.000426782	0.000745463	0.000230958	0.000602491	0.000599639	0.000439128	0.000323146	0.000232951	0.00045369	0.000964479	0.000619493
E072-H3K4me3	http://egg2.wustl.edu/roadmap/data/byFileType/signal/consolidated/macs2signal/pval/E072-H3K4me3.pval.signal.bigwig	Epigenetic_mark	0.288	0.332	0.056	0.288	0.402	0.548	0.308	0.234	0.04	0.344	0.396	0.15	0.068	0.092	0.166	0.3	0.326	0.416	0.174	0.286	0.28	0.03	0.218	0.068	0.056	0.442	0.276	0.328	0.354	0.084	0.000461234	0.000731622	0.000333645	0.000874715	0.000609112	0.000608775	0.00061624	0.000895958	0.000248232	0.000751059	0.000589393	0.000490793	0.000368406	0.00025957	0.000478792	0.000690725	0.000575753
E072-H3K9ac	http://egg2.wustl.edu/roadmap/data/byFileType/signal/consolidated/macs2signal/pval/E072-H3K9ac.pval.signal.bigwig	Epigenetic_mark	0.242	0.298	0.028	0.258	0.264	0.566	0.162	0.236	0.038	0.26	0.32	0.122	0.056	0.024	0.16	0.31	0.364	0.228	0.044	0.314	0.274	0.006	0.226	0.052	0.06	0.388	0.298	0.236	0.31	0.034	0.000494784	0.00214256	0.000273984	0.00068102	0.000728537	0.000515138	0.000634818	0.000667049	0.000262497	0.000546297	0.000517401	0.000483956	0.000350463	0.00024098	0.000402726	0.000596439	0.000517819
E072-H3K9me3	http://egg2.wustl.edu/roadmap/data/byFileType/signal/consolidated/macs2signal/pval/E072-H3K9me3.pval.signal.bigwig	Epigenetic_mark	0.132	0.196	0.014	0.134	0.182	0.424	0.234	0.12	0.002	0.19	0.17	0.142	0.004	0.012	0.068	0.126	0.238	0.174	0.002	0.21	0.186	0.322	0.154	0.002	0.01	0.202	0.17	0.168	0.216	0.094	0.000545149	0.000702701	0.000287368	0.000774968	0.000647242	0.000525509	0.000953541	0.000685352	0.000269479	0.000609459	0.000694255	0.000521849	0.000424204	0.000264121	0.000542679	0.000676679	0.000650881
E073-H3K27ac	http://egg2.wustl.edu/roadmap/data/byFileType/signal/consolidated/macs2signal/pval/E073-H3K27ac.pval.signal.bigwig	Epigenetic_mark	0.25	0.352	0.074	0.274	0.32	0.576	0.258	0.274	0.106	0.318	0.4	0.23	0.104	0.018	0.19	0.3	0.356	0.33	0.082	0.336	0.404	0.178	0.27	0.164	0.042	0.45	0.478	0.356	0.366	0.2	0.000476325	0.000750522	0.000259051	0.000742964	0.000617907	0.000555419	0.000546393	0.000707725	0.000251019	0.000618254	0.00058756	0.000485976	0.000353681	0.000250805	0.000378829	0.00080002	0.000582548
E073-H3K27me3	http://egg2.wustl.edu/roadmap/data/byFileType/signal/consolidated/macs2signal/pval/E073-H3K27me3.pval.signal.bigwig	Epigenetic_mark	0.102	0.184	0	0.158	0.232	0.334	0.084	0.102	0	0.176	0.26	0.132	0.002	0	0.104	0.164	0.434	0.172	0.018	0.146	0.16	0.096	0.116	0	0.004	0.232	0.114	0.116	0.188	0	0.000522156	0.0006709	0.000282309	0.000876472	0.000729154	0.000625106	0.00055051	0.000707354	0.000258819	0.00070878	0.000536853	0.000740942	0.00037492	0.000235414	0.000430521	0.000634346	0.00085823
E073-H3K36me3	http://egg2.wustl.edu/roadmap/data/byFileType/signal/consolidated/macs2signal/pval/E073-H3K36me3.pval.signal.bigwig	Epigenetic_mark	0.228	0.328	0.03	0.272	0.234	0.462	0.128	0.28	0.086	0.386	0.306	0.138	0.32	0.11	0.296	0.372	0.438	0.404	0.21	0.388	0.438	0.016	0.25	0.09	0.112	0.44	0.328	0.458	0.384	0.222	0.000516274	0.000823728	0.000329735	0.000874267	0.000728824	0.00058734	0.000577357	0.000824216	0.000289563	0.000708592	0.000543067	0.000554199	0.000463247	0.000296419	0.000502263	0.000629101	0.000589309
E073-H3K4me1	http://egg2.wustl.edu/roadmap/data/byFileType/signal/consolidated/macs2signal/pval/E073-H3K4me1.pval.signal.bigwig	Epigenetic_mark	0.114	0.232	0.014	0.14	0.236	0.4	0.096	0.126	0.004	0.138	0.234	0.034	0.038	0.018	0.068	0.172	0.302	0.152	0.04	0.172	0.162	0	0.102	0.026	0.004	0.258	0.138	0.138	0.22	0.076	0.000586887	0.000916289	0.000276796	0.000656022	0.000636911	0.000704547	0.00049409	0.000644959	0.000224361	0.000475259	0.000578848	0.000453437	0.000376961	0.000357425	0.000433275	0.000636524	0.000557465
E073-H3K4me3	http://egg2.wustl.edu/roadmap/data/byFileType/signal/consolidated/macs2signal/pval/E073-H3K4me3.pval.signal.bigwig	Epigenetic_mark	0.308	0.312	0.142	0.266	0.318	0.562	0.282	0.176	0.022	0.328	0.278	0.136	0.086	0.074	0.16	0.32	0.356	0.294	0.122	0.252	0.276	0.066	0.222	0.072	0.12	0.538	0.252	0.236	0.314	0.306	0.000504208	0.00073013	0.000312597	0.000822369	0.000844846	0.000573579	0.000564505	0.000968566	0.000231166	0.000720632	0.000532436	0.000466045	0.000353	0.00024647	0.0004736	0.000760423	0.000506096
E073-H3K9ac	http://egg2.wustl.edu/roadmap/data/byFileType/signal/consolidated/macs2signal/pval/E073-H3K9ac.pval.signal.bigwig	Epigenetic_mark	0.116	0.204	0.066	0.156	0.192	0.436	0.156	0.112	0.02	0.148	0.22	0.038	0.066	0.012	0.072	0.218	0.324	0.184	0.026	0.202	0.208	0.002	0.104	0.084	0.008	0.274	0.146	0.146	0.254	0.072	0.000503119	0.00102582	0.000301654	0.000761658	0.000692461	0.000592823	0.000629542	0.000668916	0.000204886	0.00059018	0.000526926	0.000514011	0.000337049	0.000239988	0.000532518	0.000711484	0.000660984
E073-H3K9me3	http://egg2.wustl.edu/roadmap/data/byFileType/signal/consolidated/macs2signal/pval/E073-H3K9me3.pval.signal.bigwig	Epigenetic_mark	0.368	0.11	0.286	0.082	0.248	0.868	0.264	0.064	0.004	0.096	0.39	0.444	0.03	0.044	0.12	0.448	0.772	0.096	0.016	0.114	0.126	0.494	0.058	0.034	0.27	0.428	0.086	0.088	0.146	0.508	0.000518103	0.000624565	0.000279747	0.00133672	0.000738719	0.00065931	0.000726015	0.000661837	0.000240338	0.000623496	0.000633993	0.000520969	0.000414892	0.000224091	0.000480844	0.000849234	0.00101619
E074-H3K27ac	http://egg2.wustl.edu/roadmap/data/byFileType/signal/consolidated/macs2signal/pval/E074-H3K27ac.pval.signal.bigwig	Epigenetic_mark	0.624	0.63	0.314	0.666	0.706	0.868	0.62	0.584	0.3	0.668	0.728	0.46	0.352	0.31	0.524	0.676	0.694	0.652	0.414	0.62	0.676	0.278	0.582	0.294	0.276	0.794	0.65	0.604	0.68	0.146	0.000522225	0.000605281	0.00027243	0.000831897	0.000631434	0.000631338	0.000561719	0.000762394	0.000244686	0.000698954	0.00072616	0.000506729	0.000433794	0.00030076	0.00048062	0.00102826	0.000563444
E074-H3K27me3	http://egg2.wustl.edu/roadmap/data/byFileType/signal/consolidated/macs2signal/pval/E074-H3K27me3.pval.signal.bigwig	Epigenetic_mark	0.618	0.09	0.114	0.086	0.114	0.662	0.096	0.064	0.01	0.192	0.918	0.228	0.178	0.142	0.062	0.092	0.872	0.152	0.016	0.074	0.138	0.512	0.03	0.07	0.264	0.362	0.114	0.056	0.12	0.502	0.000717233	0.000776393	0.000349944	0.00115819	0.000781834	0.00107984	0.00067427	0.000711721	0.000351262	0.000737975	0.00106307	0.000581048	0.000475299	0.000452815	0.000755313	0.000991693	0.00194761
E074-H3K36me3	http://egg2.wustl.edu/roadmap/data/byFileType/signal/consolidated/macs2signal/pval/E074-H3K36me3.pval.signal.bigwig	Epigenetic_mark	0.128	0.176	0.05	0.15	0.252	0.436	0.09	0.132	0.05	0.334	0.238	0.032	0.098	0	0.19	0.14	0.246	0.114	0.06	0.254	0.184	0	0.084	0.054	0.002	0.346	0.244	0.176	0.24	0.166	0.000517286	0.000731861	0.000329214	0.000784061	0.000676791	0.000674461	0.000555682	0.000865114	0.000228735	0.000780386	0.000636081	0.000518064	0.000382281	0.000275774	0.000514664	0.00071991	0.000663974
E074-H3K4me1	http://egg2.wustl.edu/roadmap/data/byFileType/signal/consolidated/macs2signal/pval/E074-H3K4me1.pval.signal.bigwig	Epigenetic_mark	0.17	0.32	0.032	0.284	0.27	0.488	0.246	0.194	0.086	0.252	0.336	0.1	0.074	0.008	0.192	0.274	0.464	0.368	0.078	0.306	0.314	0.268	0.218	0.05	0.04	0.408	0.24	0.344	0.346	0.004	0.000463338	0.000869146	0.000283421	0.00104744	0.000692891	0.000575432	0.000609029	0.000859497	0.000226512	0.000666194	0.000654914	0.000460581	0.000377404	0.000234384	0.000410984	0.00065323	0.00160071
E074-H3K4me3	http://egg2.wustl.edu/roadmap/data/byFileType/signal/consolidated/macs2signal/pval/E074-H3K4me3.pval.signal.bigwig	Epigenetic_mark	0.254	0.242	0.124	0.226	0.22	0.532	0.136	0.162	0.01	0.192	0.384	0.066	0.028	0.026	0.07	0.216	0.274	0.164	0.05	0.194	0.216	0.048	0.14	0.03	0.01	0.298	0.166	0.128	0.338	0.244	0.00063831	0.00107417	0.000332488	0.00073794	0.000847708	0.000960725	0.000607872	0.00103379	0.000211783	0.000792281	0.000640336	0.000548622	0.000408753	0.000303008	0.000540788	0.000741148	0.000601054
E074-H3K9ac	http://egg2.wustl.edu/roadmap/data/byFileType/signal/consolidated/macs2signal/pval/E074-H3K9ac.pval.signal.bigwig	Epigenetic_mark	0.212	0.232	0.028	0.218	0.234	0.514	0.234	0.19	0.018	0.226	0.498	0.098	0.018	0	0.106	0.248	0.38	0.19	0.052	0.214	0.26	0.018	0.158	0.014	0	0.362	0.244	0.206	0.276	0.002	0.000443696	0.000876392	0.000303869	0.000854987	0.00079378	0.000624567	0.000650025	0.000750547	0.000215809	0.000591613	0.000605445	0.000486902	0.000354814	0.00022652	0.000440016	0.000638096	0.00113309
E074-H3K9me3	http://egg2.wustl.edu/roadmap/data/byFileType/signal/consolidated/macs2signal/pval/E074-H3K9me3.pval.signal.bigwig	Epigenetic_mark	0.19	0.204	0.104	0.16	0.138	0.382	0.23	0.188	0	0.12	0.118	0.07	0.016	0.056	0.024	0.116	0.192	0.132	0.002	0.304	0.138	0.316	0.158	0	0.014	0.25	0.186	0.146	0.256	0.332	0.000597623	0.000651133	0.00029825	0.00103342	0.00075718	0.000598486	0.00087047	0.000817226	0.000194857	0.000616535	0.000559849	0.000487818	0.000429843	0.000235836	0.000477289	0.000618184	0.000685566
E075-H3K27ac	http://egg2.wustl.edu/roadmap/data/byFileType/signal/consolidated/macs2signal/pval/E075-H3K27ac.pval.signal.bigwig	Epigenetic_mark	0.706	0.71	0.304	0.712	0.726	0.856	0.66	0.656	0.394	0.742	0.736	0.514	0.388	0.198	0.544	0.75	0.804	0.718	0.448	0.69	0.756	0.348	0.622	0.348	0.244	0.794	0.708	0.66	0.74	0.12	0.000552383	0.000570851	0.000280913	0.000870583	0.000669628	0.000537693	0.000513443	0.000677975	0.000309393	0.000600463	0.000543825	0.000483933	0.000471904	0.00027508	0.000403787	0.000689248	0.000470307
E075-H3K27me3	http://egg2.wustl.edu/roadmap/data/byFileType/signal/consolidated/macs2signal/pval/E075-H3K27me3.pval.signal.bigwig	Epigenetic_mark	0.244	0.256	0.38	0.236	0.328	0.584	0.276	0.172	0.012	0.362	0.452	0.078	0.052	0	0.106	0.274	0.364	0.238	0.044	0.25	0.292	0.012	0.202	0.026	0.014	0.452	0.3	0.202	0.35	0.002	0.000365943	0.000694524	0.00033041	0.000549191	0.000673546	0.00063788	0.000544817	0.000707922	0.000219554	0.000498581	0.00054801	0.000427518	0.000417303	0.000285278	0.000481242	0.000660929	0.000422983
E075-H3K36me3	http://egg2.wustl.edu/roadmap/data/byFileType/signal/consolidated/macs2signal/pval/E075-H3K36me3.pval.signal.bigwig	Epigenetic_mark	0.22	0.388	0.306	0.37	0.386	0.618	0.642	0.334	0.034	0.342	0.482	0.17	0.108	0.014	0.132	0.45	0.392	0.336	0.132	0.378	0.364	0.034	0.216	0.04	0.018	0.444	0.436	0.37	0.474	0.296	0.000584102	0.00067275	0.000297519	0.000741915	0.000615802	0.000551556	0.000634492	0.000758955	0.000216448	0.000527247	0.000638802	0.000461421	0.000443419	0.000273821	0.000412376	0.000569156	0.00051277
E075-H3K4me1	http://egg2.wustl.edu/roadmap/data/byFileType/signal/consolidated/macs2signal/pval/E075-H3K4me1.pval.signal.bigwig	Epigenetic_mark	0.26	0.388	0.042	0.342	0.288	0.574	0.23	0.33	0.068	0.292	0.336	0.202	0.374	0.472	0.138	0.294	0.388	0.282	0.118	0.314	0.322	0.312	0.292	0.32	0.118	0.43	0.274	0.306	0.434	0.338	0.000542442	0.000581385	0.000291411	0.000619143	0.000544533	0.000548623	0.000511519	0.000909042	0.000196149	0.000490816	0.000577697	0.000472564	0.000381786	0.000233305	0.000433667	0.00054118	0.000569635
E075-H3K4me3	http://egg2.wustl.edu/roadmap/data/byFileType/signal/consolidated/macs2signal/pval/E075-H3K4me3.pval.signal.bigwig	Epigenetic_mark	0.696	0.604	0.766	0.586	0.582	0.84	0.462	0.482	0.46	0.57	0.778	0.362	0.478	0.078	0.522	0.598	0.64	0.498	0.372	0.606	0.64	0.262	0.45	0.242	0.402	0.734	0.512	0.614	0.612	0.948	0.00042722	0.000669687	0.000298431	0.000696953	0.000552154	0.00052798	0.000996109	0.000704171	0.000225358	0.000709327	0.000540633	0.000392697	0.000474105	0.000357576	0.000348563	0.000632742	0.000540561
E075-H3K9ac	http://egg2.wustl.edu/roadmap/data/byFileType/signal/consolidated/macs2signal/pval/E075-H3K9ac.pval.signal.bigwig	Epigenetic_mark	0.086	0.19	0.044	0.126	0.192	0.47	0.088	0.116	0.048	0.166	0.446	0.104	0.126	0.022	0.064	0.192	0.254	0.134	0.046	0.13	0.172	0.006	0.094	0.054	0.004	0.348	0.168	0.13	0.21	0.466	0.000599566	0.000871853	0.000279652	0.000697467	0.000808175	0.000553627	0.000490819	0.000731347	0.000194066	0.000574082	0.000463374	0.000445127	0.000346204	0.000216289	0.000397717	0.00068235	0.000497932
E075-H3K9me3	http://egg2.wustl.edu/roadmap/data/byFileType/signal/consolidated/macs2signal/pval/E075-H3K9me3.pval.signal.bigwig	Epigenetic_mark	0.132	0.156	0.014	0.1	0.132	0.494	0.362	0.084	0	0.156	0.176	0.166	0.35	0.152	0.118	0.154	0.332	0.1	0.844	0.156	0.148	0	0.048	0.14	0.028	0.29	0.174	0.102	0.216	0.102	0.00061968	0.000962873	0.000375235	0.00082304	0.000874573	0.000779945	0.000764933	0.00104123	0.000206337	0.00063336	0.00061594	0.00107389	0.000918095	0.000545209	0.000540616	0.000703105	0.000536614
E076-H3K27ac	http://egg2.wustl.edu/roadmap/data/byFileType/signal/consolidated/macs2signal/pval/E076-H3K27ac.pval.signal.bigwig	Epigenetic_mark	0.778	0.558	0.276	0.526	0.618	0.744	0.408	0.462	0.33	0.654	0.976	0.336	0.628	0.268	0.53	0.532	0.6	0.518	0.214	0.492	0.54	0.098	0.436	0.434	0.382	0.696	0.52	0.504	0.6	0.7	0.000609328	0.000745878	0.000522699	0.000853339	0.000882688	0.000725931	0.000631404	0.000954355	0.000232246	0.000689573	0.000874988	0.000533201	0.000593149	0.000402074	0.000464392	0.000684329	0.000723601
E076-H3K27me3	http://egg2.wustl.edu/roadmap/data/byFileType/signal/consolidated/macs2signal/pval/E076-H3K27me3.pval.signal.bigwig	Epigenetic_mark	0.386	0.218	0.004	0.204	0.22	0.566	0.132	0.112	0.088	0.402	0.504	0.052	0.102	0.034	0.15	0.194	0.302	0.274	0.034	0.186	0.238	0.046	0.102	0.076	0.064	0.488	0.206	0.192	0.27	0.382	0.00179632	0.000625014	0.000788426	0.000767388	0.00153128	0.00295887	0.000842046	0.000916125	0.000468639	0.00159762	0.00379177	0.000663803	0.00122936	0.000551276	0.00250402	0.0012181	0.000698456
E076-H3K36me3	http://egg2.wustl.edu/roadmap/data/byFileType/signal/consolidated/macs2signal/pval/E076-H3K36me3.pval.signal.bigwig	Epigenetic_mark	0.124	0.218	0.132	0.232	0.258	0.534	0.144	0.158	0.044	0.248	0.402	0.02	0.088	0	0.084	0.226	0.28	0.162	0.042	0.218	0.226	0	0.126	0.014	0	0.356	0.188	0.172	0.274	0.16	0.000718358	0.000670866	0.000368175	0.00106646	0.000825236	0.000628126	0.000745254	0.000826747	0.000293712	0.000806603	0.000744243	0.00051868	0.000493108	0.000323926	0.000602213	0.000612948	0.000750386
E076-H3K4me1	http://egg2.wustl.edu/roadmap/data/byFileType/signal/consolidated/macs2signal/pval/E076-H3K4me1.pval.signal.bigwig	Epigenetic_mark	0.606	0.498	0.17	0.44	0.462	0.656	0.342	0.354	0.114	0.572	0.576	0.228	0.156	0.044	0.326	0.476	0.502	0.402	0.15	0.45	0.496	0.258	0.34	0.076	0.25	0.552	0.398	0.38	0.51	0.018	0.00077433	0.000785851	0.0003079	0.000968058	0.000707024	0.000657951	0.000529857	0.00086084	0.00023487	0.000623831	0.00054594	0.000419457	0.000426211	0.00034511	0.000547189	0.000744658	0.000672257
E076-H3K4me3	http://egg2.wustl.edu/roadmap/data/byFileType/signal/consolidated/macs2signal/pval/E076-H3K4me3.pval.signal.bigwig	Epigenetic_mark	0.12	0.302	0.044	0.25	0.338	0.572	0.268	0.22	0.01	0.284	0.302	0.064	0.026	0	0.084	0.312	0.4	0.438	0.04	0.284	0.34	0.008	0.17	0.012	0.004	0.378	0.334	0.322	0.34	0.018	0.00058201	0.00078783	0.000299037	0.00071287	0.000589486	0.000701563	0.000744223	0.000680917	0.000301431	0.000662602	0.000802657	0.000571598	0.000473663	0.00028376	0.000632583	0.000702385	0.000564251
E076-H3K9ac	http://egg2.wustl.edu/roadmap/data/byFileType/signal/consolidated/macs2signal/pval/E076-H3K9ac.pval.signal.bigwig	Epigenetic_mark	0.264	0.266	0.278	0.244	0.338	0.582	0.176	0.182	0.016	0.248	0.436	0.098	0.042	0.014	0.234	0.29	0.366	0.194	0.032	0.282	0.294	0.056	0.15	0.056	0.008	0.534	0.264	0.23	0.298	0.248	0.000755604	0.000728618	0.000645713	0.000955994	0.000938944	0.00107781	0.000760199	0.00122126	0.000322816	0.00107454	0.00104452	0.000525789	0.00045829	0.0002676	0.000530015	0.000835824	0.000653891
E076-H3K9me3	http://egg2.wustl.edu/roadmap/data/byFileType/signal/consolidated/macs2signal/pval/E076-H3K9me3.pval.signal.bigwig	Epigenetic_mark	0.068	0.206	0.002	0.23	0.174	0.408	0.194	0.194	0	0.182	0.232	0.066	0.002	0	0.048	0.226	0.536	0.19	0.08	0.218	0.432	0.002	0.142	0.004	0	0.238	0.204	0.324	0.262	0.02	0.000827697	0.000876004	0.000506731	0.000676868	0.000751192	0.000781906	0.000694484	0.000839497	0.000378574	0.000864891	0.000867177	0.000618925	0.00049398	0.0002916	0.000792621	0.0010024	0.000563534
E077-H3K27me3	http://egg2.wustl.edu/roadmap/data/byFileType/signal/consolidated/macs2signal/pval/E077-H3K27me3.pval.signal.bigwig	Epigenetic_mark	0.128	0.102	0.012	0.13	0.11	0.306	0.048	0.074	0	0.138	0.096	0.01	0	0	0.076	0.106	0.242	0.096	0.026	0.144	0.122	0.004	0.052	0.028	0	0.174	0.162	0.076	0.12	0	0.000528201	0.000528779	0.000823704	0.000742334	0.000759624	0.000643469	0.000732981	0.000699358	0.000488782	0.000614023	0.000771654	0.000531795	0.000544816	0.000419077	0.000541827	0.000697609	0.000578379
E077-H3K36me3	http://egg2.wustl.edu/roadmap/data/byFileType/signal/consolidated/macs2signal/pval/E077-H3K36me3.pval.signal.bigwig	Epigenetic_mark	0.446	0.604	0.062	0.576	0.562	0.682	0.334	0.56	0.054	0.55	0.494	0.29	0.598	0.492	0.206	0.498	0.654	0.502	0.606	0.544	0.52	0.084	0.432	0.506	0.066	0.63	0.638	0.462	0.65	0.406	0.000666073	0.000627409	0.000302265	0.000767256	0.000747056	0.000544397	0.00053046	0.000687265	0.000227345	0.00086781	0.000610016	0.00053365	0.000797344	0.000555293	0.000440009	0.000703582	0.000587128
E077-H3K4me1	http://egg2.wustl.edu/roadmap/data/byFileType/signal/consolidated/macs2signal/pval/E077-H3K4me1.pval.signal.bigwig	Epigenetic_mark	0.346	0.438	0.088	0.406	0.468	0.702	0.336	0.364	0.106	0.402	0.534	0.166	0.098	0.024	0.25	0.478	0.554	0.452	0.13	0.466	0.458	0.128	0.318	0.1	0.038	0.66	0.48	0.398	0.51	0.01	0.000665506	0.000694349	0.000268621	0.000569152	0.000643788	0.000609051	0.000837064	0.000768602	0.000274546	0.000721454	0.000607754	0.000472254	0.000644405	0.000379684	0.000621102	0.000600831	0.000579192
E077-H3K4me3	http://egg2.wustl.edu/roadmap/data/byFileType/signal/consolidated/macs2signal/pval/E077-H3K4me3.pval.signal.bigwig	Epigenetic_mark	0.492	0.516	0.116	0.506	0.562	0.78	0.468	0.396	0.136	0.524	0.606	0.278	0.248	0.148	0.336	0.532	0.574	0.488	0.378	0.46	0.514	0.084	0.41	0.224	0.08	0.682	0.52	0.534	0.562	0.094	0.000595669	0.00071746	0.000363176	0.000717219	0.000633227	0.000593117	0.000461495	0.000831539	0.000560835	0.000726759	0.000679731	0.000516534	0.000407084	0.000279766	0.00051159	0.000676449	0.000733241
E077-H3K9ac	http://egg2.wustl.edu/roadmap/data/byFileType/signal/consolidated/macs2signal/pval/E077-H3K9ac.pval.signal.bigwig	Epigenetic_mark	0.232	0.284	0.35	0.3	0.258	0.536	0.176	0.254	0.074	0.248	0.79	0.036	0.012	0.002	0.124	0.256	0.296	0.338	0.014	0.268	0.304	0.054	0.202	0.008	0.016	0.42	0.254	0.228	0.368	0.506	0.000612063	0.000758671	0.000380184	0.000689358	0.000738529	0.000731474	0.000689589	0.000606822	0.000327166	0.000851951	0.000752951	0.000562646	0.000516365	0.000329963	0.000595783	0.000796925	0.000770115
E077-H3K9me3	http://egg2.wustl.edu/roadmap/data/byFileType/signal/consolidated/macs2signal/pval/E077-H3K9me3.pval.signal.bigwig	Epigenetic_mark	0.172	0.352	0.872	0.348	0.928	0.992	0.968	0.462	0.408	0.73	0.316	0.74	1	0.996	0.878	0.646	0.866	0.25	1	0.546	0.688	0.018	0.3	1	0.558	0.778	0.996	0.37	0.33	0.44	0.000544205	0.000966761	0.00208243	0.000941773	0.00584267	0.00282364	0.00313801	0.00157108	0.000203736	0.00123389	0.000628062	0.00104093	0.0217637	0.0190688	0.000546693	0.00463667	0.000737006
E078-H3K27ac	http://egg2.wustl.edu/roadmap/data/byFileType/signal/consolidated/macs2signal/pval/E078-H3K27ac.pval.signal.bigwig	Epigenetic_mark	0.546	0.66	0.306	0.586	0.64	0.814	0.538	0.586	0.21	0.638	0.682	0.414	0.368	0.06	0.452	0.684	0.674	0.616	0.27	0.596	0.69	0.29	0.476	0.142	0.12	0.8	0.66	0.572	0.684	0.212	0.000647656	0.000735198	0.000379852	0.00100184	0.000740997	0.00073458	0.00056913	0.000832047	0.000249257	0.000778812	0.000749047	0.000631958	0.000449691	0.000257025	0.000716674	0.00100932	0.000674718
E078-H3K27me3	http://egg2.wustl.edu/roadmap/data/byFileType/signal/consolidated/macs2signal/pval/E078-H3K27me3.pval.signal.bigwig	Epigenetic_mark	0.152	0.198	0.008	0.168	0.256	0.452	0.114	0.14	0.016	0.232	0.288	0.042	0.036	0.002	0.128	0.24	0.282	0.248	0.03	0.234	0.216	0.002	0.12	0.01	0.016	0.48	0.184	0.214	0.202	0.004	0.000662386	0.000451907	0.000335135	0.000851167	0.000645186	0.00064604	0.000714891	0.000589401	0.000289781	0.00064821	0.00090694	0.000667319	0.000452088	0.000276095	0.000669297	0.000690297	0.000600621
E078-H3K36me3	http://egg2.wustl.edu/roadmap/data/byFileType/signal/consolidated/macs2signal/pval/E078-H3K36me3.pval.signal.bigwig	Epigenetic_mark	0.78	0.352	0.484	0.284	0.464	0.632	0.538	0.25	0.18	0.344	0.708	0.558	0.572	0.342	0.378	0.52	0.608	0.348	0.444	0.406	0.494	0.586	0.19	0.394	0.5	0.552	0.528	0.416	0.378	0.506	0.000521763	0.000679121	0.000312365	0.00121106	0.000600766	0.000736813	0.000650415	0.000723911	0.000215639	0.000884652	0.000563418	0.000564364	0.00045733	0.00023553	0.000481509	0.000676611	0.000561254
E078-H3K4me1	http://egg2.wustl.edu/roadmap/data/byFileType/signal/consolidated/macs2signal/pval/E078-H3K4me1.pval.signal.bigwig	Epigenetic_mark	0.166	0.276	0.022	0.294	0.374	0.578	0.186	0.29	0.014	0.282	0.43	0.09	0.066	0	0.118	0.29	0.424	0.334	0.07	0.356	0.39	0	0.178	0.016	0.002	0.49	0.362	0.268	0.366	0.006	0.000923744	0.000636996	0.000266943	0.000846588	0.000615098	0.000599659	0.000611552	0.000839009	0.000311267	0.000581488	0.000600747	0.000505062	0.000459871	0.000252551	0.000575885	0.000878193	0.00066492
E078-H3K4me3	http://egg2.wustl.edu/roadmap/data/byFileType/signal/consolidated/macs2signal/pval/E078-H3K4me3.pval.signal.bigwig	Epigenetic_mark	0.636	0.518	0.316	0.438	0.482	0.742	0.43	0.396	0.306	0.504	0.536	0.348	0.298	0.208	0.486	0.506	0.558	0.438	0.448	0.48	0.534	0.158	0.37	0.298	0.386	0.65	0.466	0.436	0.502	0.432	0.00058807	0.000827044	0.000301814	0.000803096	0.000671188	0.000539621	0.00065334	0.000864273	0.000199335	0.00064007	0.000598018	0.000406314	0.000377737	0.000254931	0.000478062	0.000614118	0.000584556
E078-H3K9me3	http://egg2.wustl.edu/roadmap/data/byFileType/signal/consolidated/macs2signal/pval/E078-H3K9me3.pval.signal.bigwig	Epigenetic_mark	0.176	0.134	0.006	0.208	0.188	0.416	0.094	0.1	0.03	0.198	0.28	0.13	0.054	0	0.114	0.132	0.268	0.11	0.288	0.102	0.3	0.012	0.098	0.038	0.006	0.2	0.186	0.15	0.152	0	0.0005308	0.000560984	0.000290362	0.000568226	0.000734597	0.000592363	0.00140677	0.000751688	0.000185094	0.000587126	0.000603736	0.000470302	0.000337144	0.000217216	0.000453316	0.000777666	0.000515356
E079-H3K27ac	http://egg2.wustl.edu/roadmap/data/byFileType/signal/consolidated/macs2signal/pval/E079-H3K27ac.pval.signal.bigwig	Epigenetic_mark	0.796	0.848	0.476	0.812	0.826	0.926	0.796	0.776	0.562	0.816	0.894	0.656	0.634	0.606	0.752	0.844	0.882	0.802	0.63	0.856	0.846	0.46	0.808	0.66	0.642	0.932	0.862	0.84	0.856	0.354	0.000586766	0.000821311	0.00031878	0.000709925	0.000745052	0.00067939	0.000524604	0.000922159	0.000271723	0.000689695	0.000614982	0.000585141	0.000401343	0.000286849	0.000618458	0.000719358	0.000675643
E079-H3K27me3	http://egg2.wustl.edu/roadmap/data/byFileType/signal/consolidated/macs2signal/pval/E079-H3K27me3.pval.signal.bigwig	Epigenetic_mark	0.166	0.152	0	0.1	0.122	0.368	0.072	0.116	0	0.156	0.148	0.122	0.002	0	0.032	0.162	0.206	0.124	0.01	0.142	0.308	0	0.066	0	0.022	0.224	0.114	0.118	0.15	0.006	0.000541716	0.000810458	0.000376027	0.000648009	0.000873527	0.000592611	0.00061727	0.000717461	0.000248081	0.000561176	0.000577911	0.000611149	0.000423179	0.0002493	0.000636956	0.000703022	0.000646116
E079-H3K36me3	http://egg2.wustl.edu/roadmap/data/byFileType/signal/consolidated/macs2signal/pval/E079-H3K36me3.pval.signal.bigwig	Epigenetic_mark	0.274	0.17	0.004	0.126	0.258	0.504	0.236	0.12	0.002	0.18	0.216	0.046	0.124	0.008	0.244	0.198	0.264	0.14	0.008	0.176	0.22	0.002	0.106	0.004	0.012	0.36	0.14	0.106	0.202	0	0.000537542	0.000673947	0.000277698	0.000707759	0.000788947	0.000592033	0.000467536	0.0009194	0.000219953	0.000957764	0.000576593	0.000498761	0.000484019	0.000246796	0.000664958	0.000570012	0.000659759
E079-H3K4me1	http://egg2.wustl.edu/roadmap/data/byFileType/signal/consolidated/macs2signal/pval/E079-H3K4me1.pval.signal.bigwig	Epigenetic_mark	0.262	0.322	0.038	0.254	0.296	0.544	0.22	0.264	0.012	0.292	0.326	0.42	0.1	0	0.376	0.288	0.43	0.288	0.064	0.306	0.376	0.004	0.186	0.05	0.408	0.392	0.35	0.238	0.378	0	0.000628893	0.000687603	0.00028193	0.000778387	0.000528582	0.000566281	0.00101145	0.000634603	0.000227744	0.00060176	0.000563197	0.000560329	0.000369521	0.000256267	0.000970029	0.000684828	0.000553815
E079-H3K4me3	http://egg2.wustl.edu/roadmap/data/byFileType/signal/consolidated/macs2signal/pval/E079-H3K4me3.pval.signal.bigwig	Epigenetic_mark	0.536	0.636	0.364	0.59	0.636	0.82	0.572	0.582	0.224	0.594	0.726	0.392	0.406	0.106	0.5	0.624	0.686	0.586	0.262	0.618	0.62	0.194	0.594	0.27	0.14	0.726	0.624	0.572	0.672	0.262	0.000536691	0.000638846	0.000423788	0.000761255	0.000689833	0.000646641	0.000581548	0.000934275	0.000226501	0.000658749	0.000599599	0.000600878	0.000415526	0.000258725	0.000541468	0.000680905	0.00057023
E079-H3K9me3	http://egg2.wustl.edu/roadmap/data/byFileType/signal/consolidated/macs2signal/pval/E079-H3K9me3.pval.signal.bigwig	Epigenetic_mark	0.068	0.16	0.018	0.15	0.176	0.4	0.076	0.092	0.002	0.144	0.432	0.026	0.032	0	0.38	0.178	0.242	0.138	0.03	0.238	0.186	0.004	0.072	0.02	0.122	0.262	0.152	0.132	0.236	0	0.000598005	0.000769761	0.000290932	0.000663606	0.000589914	0.000602307	0.000603367	0.000767182	0.000189032	0.00044587	0.000550889	0.000605713	0.000310766	0.000221274	0.00107151	0.00066334	0.000680888
E080-H3K27ac	http://egg2.wustl.edu/roadmap/data/byFileType/signal/consolidated/macs2signal/pval/E080-H3K27ac.pval.signal.bigwig	Epigenetic_mark	0.86	0.902	0.706	0.902	0.898	0.95	0.87	0.874	0.692	0.86	0.906	0.794	0.774	0.768	0.83	0.88	0.938	0.896	0.798	0.876	0.91	0.674	0.874	0.746	0.622	0.942	0.906	0.878	0.908	0.554	0.00060641	0.000815704	0.00035577	0.000971655	0.000876649	0.000679694	0.000574396	0.000911559	0.000254816	0.000867743	0.000687763	0.000739186	0.0005113	0.00028776	0.000686109	0.000904617	0.000741739
E080-H3K27me3	http://egg2.wustl.edu/roadmap/data/byFileType/signal/consolidated/macs2signal/pval/E080-H3K27me3.pval.signal.bigwig	Epigenetic_mark	0.748	0.804	0.436	0.79	0.834	0.876	0.686	0.784	0.432	0.75	0.802	0.604	0.536	0.248	0.744	0.872	0.858	0.758	0.514	0.802	0.794	0.996	0.704	0.392	0.272	0.888	0.764	0.808	0.888	0.164	0.000612624	0.000666953	0.000269096	0.000645793	0.000530574	0.000573296	0.00093533	0.00070661	0.000182688	0.000702096	0.00049146	0.000621778	0.000512182	0.000232802	0.000408632	0.000847535	0.00065294
E080-H3K36me3	http://egg2.wustl.edu/roadmap/data/byFileType/signal/consolidated/macs2signal/pval/E080-H3K36me3.pval.signal.bigwig	Epigenetic_mark	0.828	0.666	0.284	0.648	0.638	0.836	0.638	0.582	0.71	0.608	0.67	0.884	0.48	0.79	0.472	0.664	0.696	0.594	0.65	0.682	0.646	0.77	0.602	0.8	0.838	0.782	0.61	0.59	0.722	0.318	0.000629629	0.00081469	0.00031431	0.000602586	0.000661917	0.000651166	0.000459423	0.000794274	0.000204082	0.000592043	0.000722511	0.000531319	0.000355796	0.000265434	0.0005253	0.00059443	0.000764609
E080-H3K4me1	http://egg2.wustl.edu/roadmap/data/byFileType/signal/consolidated/macs2signal/pval/E080-H3K4me1.pval.signal.bigwig	Epigenetic_mark	0.748	0.8	0.37	0.78	0.798	0.922	0.786	0.754	0.504	0.84	0.79	0.726	0.686	0.572	0.756	0.768	0.826	0.758	0.526	0.756	0.794	0.554	0.73	0.62	0.804	0.856	0.8	0.768	0.818	0.43	0.000829654	0.000809892	0.000296044	0.000602355	0.000691249	0.000649478	0.000590474	0.000715306	0.000202292	0.00067892	0.000519483	0.000501291	0.000426249	0.000249883	0.000448026	0.000598242	0.00052925
E080-H3K4me3	http://egg2.wustl.edu/roadmap/data/byFileType/signal/consolidated/macs2signal/pval/E080-H3K4me3.pval.signal.bigwig	Epigenetic_mark	0.844	0.87	0.534	0.868	0.87	0.93	0.824	0.832	0.6	0.822	0.874	0.738	0.69	0.432	0.762	0.846	0.888	0.83	0.622	0.862	0.87	0.6	0.77	0.602	0.456	0.882	0.822	0.814	0.874	0.482	0.00053727	0.000824112	0.000297585	0.00102939	0.000717816	0.000654466	0.000473934	0.000837676	0.000199438	0.000619114	0.000586457	0.000500393	0.000380305	0.000256322	0.000415134	0.000624409	0.000606145
E080-H3K9me3	http://egg2.wustl.edu/roadmap/data/byFileType/signal/consolidated/macs2signal/pval/E080-H3K9me3.pval.signal.bigwig	Epigenetic_mark	0.536	0.502	0.074	0.442	0.618	0.676	0.994	0.374	0.112	0.444	0.61	0.306	0.466	0.02	0.312	0.732	0.858	0.45	0.462	0.454	0.59	0.096	0.36	0.144	0.164	0.606	0.462	0.444	0.486	0.366	0.000653153	0.00126113	0.000268928	0.00137485	0.000931355	0.000591169	0.00643028	0.000760262	0.000198315	0.000713078	0.000783539	0.000555338	0.000575454	0.000291756	0.000589625	0.00276041	0.00100629
E081-H3K27me3	http://egg2.wustl.edu/roadmap/data/byFileType/signal/consolidated/macs2signal/pval/E081-H3K27me3.pval.signal.bigwig	Epigenetic_mark	0.308	0.406	0.068	0.36	0.39	0.646	0.344	0.338	0.07	0.402	0.42	0.19	0.284	0.008	0.232	0.396	0.482	0.388	0.126	0.358	0.444	0.15	0.32	0.074	0.11	0.494	0.448	0.392	0.476	0.008	0.000590007	0.00073423	0.000374747	0.000924569	0.000977894	0.000748622	0.000586436	0.000764546	0.000264297	0.000582305	0.000720838	0.000627895	0.000678395	0.000324773	0.000543323	0.000776752	0.000799151
E081-H3K36me3	http://egg2.wustl.edu/roadmap/data/byFileType/signal/consolidated/macs2signal/pval/E081-H3K36me3.pval.signal.bigwig	Epigenetic_mark	0.16	0.198	0.024	0.136	0.23	0.6	0.086	0.142	0.018	0.256	0.266	0.026	0.052	0.002	0.174	0.17	0.324	0.144	0.054	0.186	0.322	0	0.098	0.002	0	0.328	0.198	0.096	0.272	0.034	0.000570002	0.000822272	0.000384095	0.000881112	0.000774369	0.000672392	0.000536937	0.000946034	0.000266007	0.000659325	0.000616662	0.000610927	0.000473805	0.000268772	0.000497865	0.00086689	0.000715803
E081-H3K4me1	http://egg2.wustl.edu/roadmap/data/byFileType/signal/consolidated/macs2signal/pval/E081-H3K4me1.pval.signal.bigwig	Epigenetic_mark	0.792	0.86	0.616	0.856	0.858	0.95	0.834	0.848	0.662	0.86	0.894	0.77	0.79	0.524	0.746	0.838	0.91	0.842	0.716	0.858	0.842	0.486	0.828	0.66	0.674	0.888	0.83	0.82	0.902	0.492	0.000560076	0.000967839	0.000334672	0.000899484	0.000664389	0.000585648	0.000532568	0.000694716	0.000223701	0.000676016	0.000580032	0.000508923	0.000418985	0.000254063	0.000494039	0.000950782	0.00071178
E081-H3K4me3	http://egg2.wustl.edu/roadmap/data/byFileType/signal/consolidated/macs2signal/pval/E081-H3K4me3.pval.signal.bigwig	Epigenetic_mark	0.084	0.296	0.01	0.268	0.214	0.392	0.188	0.16	0.004	0.15	0.302	0.018	0.018	0.006	0.048	0.35	0.268	0.174	0.01	0.256	0.212	0.07	0.186	0.012	0.006	0.318	0.178	0.146	0.336	0.01	0.000608247	0.00074567	0.000330175	0.00107408	0.000766893	0.000617303	0.000545531	0.000872109	0.000237427	0.000534993	0.000626993	0.000598087	0.000416172	0.000275825	0.000482769	0.000701235	0.000570428
E081-H3K9me3	http://egg2.wustl.edu/roadmap/data/byFileType/signal/consolidated/macs2signal/pval/E081-H3K9me3.pval.signal.bigwig	Epigenetic_mark	0.124	0.136	0.002	0.082	0.156	0.438	0.468	0.104	0	0.142	0.202	0.232	0.004	0	0.026	0.268	0.262	0.12	0.02	0.126	0.156	0.012	0.066	0	0.054	0.21	0.12	0.114	0.16	0.046	0.000466736	0.0012851	0.000297711	0.00134765	0.00070812	0.000736638	0.000745675	0.000857057	0.000239257	0.000655526	0.00068683	0.00054429	0.000408242	0.000269328	0.00044576	0.000964969	0.000675386
E082-H3K27me3	http://egg2.wustl.edu/roadmap/data/byFileType/signal/consolidated/macs2signal/pval/E082-H3K27me3.pval.signal.bigwig	Epigenetic_mark	0.408	0.448	0.086	0.482	0.516	0.69	0.336	0.356	0.284	0.518	0.462	0.244	0.618	0.126	0.284	0.588	0.566	0.406	0.394	0.482	0.514	0.06	0.35	0.144	0.064	0.566	0.416	0.426	0.414	0.052	0.000713111	0.000816591	0.00045692	0.00125272	0.000847722	0.000732871	0.00056608	0.000945495	0.000320915	0.000792269	0.000740674	0.000530313	0.000598704	0.000340484	0.000595606	0.00112551	0.00095069
[truncated: 575 more rows]
[truncated: 13 more columns]
