# Supplementary material for: Combined burden and functional impact tests for cancer driver discovery using DriverPower
Source: Nat Commun. 2020 Feb 5;11:734. doi: 10.1038/s41467-019-13929-1 (PMC7002750; doi:10.1038/s41467-019-13929-1)
Supplement: Supplementary file 6 — Supplementary Data 3 [file 41467_2019_13929_MOESM6_ESM.xlsx]

## Sheet: Sheet1
Project	Gene	Target	Length	Number of mutations	Number of mutated samples	P-value	Cohort q-value	Global q-value	CGC	PCAWG-consensus	PCAWG-raw	Reference set
Biliary-AdenoCA	TP53	CDS	1378	9	9	4.44089e-16	9.3614e-13	1.20718e-12	TRUE	TRUE	TRUE	CGC
Biliary-AdenoCA	SMAD4	CDS	1774	5	5	2.89591e-12	3.05228e-09	5.28001e-09	TRUE	TRUE	TRUE	CGC
Biliary-AdenoCA	KRAS	CDS	708	4	4	5.97975e-07	0.000420177	0.000608177	TRUE	TRUE	TRUE	CGC
Biliary-AdenoCA	PTEN	CDS	1212	3	3	0.000103499	0.0545441	0.0709815	TRUE	TRUE	TRUE	CGC
Bladder-TCC	LEPROTL1	5'UTR	270	4	4	1.22736e-07	0.000233567	0.00126632	FALSE	FALSE	TRUE	PCAWG-raw
Bladder-TCC	TP53	CDS	1378	10	10	1.5541e-16	7.3882e-13	4.38398e-13	TRUE	TRUE	TRUE	CGC
Bladder-TCC	CDKN1A	CDS	597	4	4	8.59714e-08	0.000204354	0.000102011	FALSE	TRUE	TRUE	PCAWG-consensus
Bladder-TCC	FGFR3	CDS	2601	7	6	6.81888e-05	0.0648339	0.0487788	TRUE	TRUE	TRUE	CGC
Bladder-TCC	KDM6A	CDS	4469	8	7	1.50595e-06	0.00238642	0.00139845	TRUE	TRUE	TRUE	CGC
Bladder-TCC	ERCC2	CDS	2336	5	5	2.01678e-06	0.00239694	0.00182742	TRUE	FALSE	TRUE	CGC
Bladder-TCC	GPR126	Enhancer	736	15	14	3.91851e-33	8.07212e-30	1.55545e-28	FALSE	FALSE	TRUE	PCAWG-raw
Bladder-TCC	RN7SK	lncRNA	331	4	3	7.49392e-06	0.0097346	0.0695192	FALSE	FALSE	TRUE	PCAWG-raw
Bladder-TCC	TERT	Promoter	252	16	15	1.6152e-23	5.14117e-20	2.23306e-19	TRUE	TRUE	TRUE	CGC
Bladder-TCC	LEPROTL1	Promoter	882	4	4	1.57413e-07	0.000250523	0.00103261	FALSE	FALSE	TRUE	PCAWG-raw
Bladder-TCC	KDM6A	Splice site	779	3	3	4.60209e-07	0.000361264	0.000557803	TRUE	TRUE	TRUE	CGC
Bone-Leiomyo	TP53	CDS	1378	7	7	4.06123e-09	6.80662e-06	5.67464e-06	TRUE	TRUE	TRUE	CGC
Bone-Leiomyo	RB1	CDS	2787	4	4	3.09417e-05	0.0259291	0.0232464	TRUE	TRUE	TRUE	CGC
Bone-Osteosarc	TP53	CDS	1378	13	12	0	0	0	TRUE	TRUE	TRUE	CGC
Breast-AdenoCA	TBC1D12	5'UTR	110	5	5	2.76942e-07	0.000995331	0.0023811	FALSE	FALSE	TRUE	PCAWG-raw
Breast-AdenoCA	TP53	CDS	1378	97	94	0	0	0	TRUE	TRUE	TRUE	CGC
Breast-AdenoCA	PIK3CA	CDS	3209	59	53	0	0	0	TRUE	TRUE	TRUE	CGC
Breast-AdenoCA	CBFB	CDS	595	10	10	4.16047e-11	8.02139e-08	6.83543e-08	TRUE	TRUE	TRUE	CGC
Breast-AdenoCA	MAP3K1	CDS	4533	21	17	3.5727e-13	8.6102e-10	7.2182e-10	TRUE	TRUE	TRUE	CGC
Breast-AdenoCA	GATA3	CDS	1335	13	12	2.88278e-10	4.63167e-07	4.44329e-07	TRUE	TRUE	TRUE	CGC
Breast-AdenoCA	PTEN	CDS	1212	10	8	2.39808e-14	7.70584e-11	5.51588e-11	TRUE	TRUE	TRUE	CGC
Breast-AdenoCA	AKT1	CDS	1484	7	7	3.69779e-06	0.00509239	0.00325206	TRUE	TRUE	TRUE	CGC
Breast-AdenoCA	GPR126	Enhancer	736	8	8	1.12504e-10	5.63084e-07	2.97724e-06	FALSE	FALSE	TRUE	PCAWG-raw
Breast-AdenoCA	RMRP	lncRNA promoter	286	7	7	5.26643e-07	0.000596687	0.00236344	FALSE	TRUE	TRUE	PCAWG-consensus
Breast-AdenoCA	TBC1D12	Promoter	310	5	5	8.12962e-07	0.00485094	0.00396687	FALSE	FALSE	TRUE	PCAWG-raw
Breast-AdenoCA	TP53	Splice site	375	12	12	0	0	0	TRUE	TRUE	TRUE	CGC
Breast-AdenoCA	GATA3	Splice site	130	10	10	0	0	0	TRUE	TRUE	TRUE	CGC
Breast-AdenoCA	CBFB	Splice site	136	4	4	1.64128e-10	1.15711e-07	3.42609e-07	TRUE	TRUE	TRUE	CGC
Breast-AdenoCA	ZFPM1	Splice site	220	4	4	5.76861e-06	0.00305015	0.00602082	FALSE	FALSE	FALSE	None
CNS-GBM	EGFR	CDS	4084	22	17	0	0	0	TRUE	TRUE	TRUE	CGC
CNS-GBM	TP53	CDS	1378	10	9	0	0	0	TRUE	TRUE	TRUE	CGC
CNS-GBM	PTEN	CDS	1212	6	6	2.68785e-12	1.95944e-09	4.96117e-09	TRUE	TRUE	TRUE	CGC
CNS-GBM	IDH1	CDS	1245	4	4	1.44767e-07	7.91514e-05	0.000162736	TRUE	TRUE	TRUE	CGC
CNS-GBM	PIK3CA	CDS	3209	4	4	0.000109424	0.0478619	0.0740258	TRUE	TRUE	TRUE	CGC
CNS-GBM	TERT	Promoter	252	25	25	0	0	0	TRUE	TRUE	TRUE	CGC
CNS-Medullo	DDX3X	CDS	2165	18	16	0	0	0	TRUE	TRUE	TRUE	CGC
CNS-Medullo	PTCH1	CDS	4544	22	19	0	0	0	TRUE	TRUE	TRUE	CGC
CNS-Medullo	SMO	CDS	2364	8	7	4.51861e-14	3.1215e-11	9.93482e-11	TRUE	TRUE	TRUE	CGC
CNS-Medullo	CTDNEP1	CDS	736	5	5	8.37108e-14	3.92269e-11	1.76274e-10	FALSE	TRUE	TRUE	PCAWG-consensus
CNS-Medullo	KMT2D	CDS	16662	15	12	8.43992e-13	3.29579e-10	1.61774e-09	TRUE	TRUE	TRUE	CGC
CNS-Medullo	PRKAR1A	CDS	1266	6	4	5.32907e-14	3.1215e-11	1.1382e-10	TRUE	TRUE	TRUE	CGC
CNS-Medullo	KBTBD4	CDS	1794	7	6	5.01118e-08	1.17412e-05	6.24343e-05	FALSE	TRUE	TRUE	PCAWG-consensus
CNS-Medullo	LDB1	CDS	1236	4	4	2.3478e-08	6.11211e-06	3.07908e-05	FALSE	TRUE	TRUE	PCAWG-consensus
CNS-Medullo	TBR1	CDS	2049	4	4	3.85544e-09	1.12916e-06	5.43791e-06	FALSE	TRUE	TRUE	PCAWG-consensus
CNS-Medullo	PIK3CA	CDS	3209	4	4	6.08211e-05	0.00791688	0.043831	TRUE	TRUE	TRUE	CGC
CNS-Medullo	KDM6A	CDS	4469	5	5	9.70635e-06	0.00142137	0.0079735	TRUE	TRUE	TRUE	CGC
CNS-Medullo	TCF4	CDS	3031	4	4	6.18254e-06	0.000965712	0.00525192	FALSE	TRUE	TRUE	PCAWG-consensus
CNS-Medullo	BRPF1	CDS	3663	4	4	1.40561e-06	0.000253334	0.00131343	FALSE	TRUE	TRUE	PCAWG-consensus
CNS-Medullo	GSE1	CDS	3782	4	4	1.27173e-11	4.25665e-09	2.16061e-08	FALSE	FALSE	FALSE	None
CNS-Medullo	SMARCA4	CDS	5058	6	5	5.3363e-07	0.000113663	0.000546452	TRUE	TRUE	TRUE	CGC
CNS-Medullo	KMT2C	CDS	14871	7	7	4.64387e-06	0.000777184	0.00401327	TRUE	TRUE	TRUE	CGC
CNS-Medullo	FBXW7	CDS	2618	4	3	1.35785e-06	0.000253334	0.00128487	TRUE	TRUE	TRUE	CGC
CNS-Medullo	CREBBP	CDS	7363	4	4	5.43011e-05	0.00748397	0.0396022	TRUE	TRUE	TRUE	CGC
CNS-Medullo	TERT	Promoter	252	5	5	9.67334e-08	8.58992e-05	0.000834557	TRUE	TRUE	TRUE	CGC
CNS-Medullo	TCF4	Splice site	696	3	3	2.03551e-07	5.98441e-05	0.000263732	FALSE	TRUE	TRUE	PCAWG-consensus
CNS-Oligo	IDH1	CDS	1245	16	16	0	0	0	TRUE	TRUE	TRUE	CGC
CNS-Oligo	CIC	CDS	7621	11	9	8.88178e-15	2.23821e-12	2.17688e-11	TRUE	TRUE	TRUE	CGC
CNS-Oligo	TP53	CDS	1378	7	6	6.6569e-13	1.11836e-10	1.29254e-09	TRUE	TRUE	TRUE	CGC
CNS-Oligo	FUBP1	CDS	2040	4	4	6.59279e-07	8.30692e-05	0.000665997	TRUE	TRUE	TRUE	CGC
CNS-Oligo	ATRX	CDS	7543	5	5	2.50708e-06	0.000210595	0.00223112	TRUE	TRUE	TRUE	CGC
CNS-Oligo	TERT	Promoter	252	11	11	0	0	0	TRUE	TRUE	TRUE	CGC
CNS-PiloAstro	BRAF	CDS	2324	6	6	4.82808e-14	1.05735e-11	1.04614e-10	TRUE	TRUE	TRUE	CGC
CNS-PiloAstro	FGFR1	CDS	2795	6	5	1.10558e-12	1.21061e-10	2.09231e-09	TRUE	TRUE	TRUE	CGC
CNS-PiloAstro	NF1	CDS	8710	4	4	1.39823e-11	1.02071e-09	2.34884e-08	TRUE	TRUE	TRUE	CGC
ColoRect-AdenoCA	APC	CDS	8751	54	35	0	0	0	TRUE	TRUE	TRUE	CGC
ColoRect-AdenoCA	KRAS	CDS	708	21	21	0	0	0	TRUE	TRUE	TRUE	CGC
ColoRect-AdenoCA	TP53	CDS	1378	28	27	0	0	0	TRUE	TRUE	TRUE	CGC
ColoRect-AdenoCA	PIK3CA	CDS	3209	11	11	4.42604e-11	4.14454e-08	7.1927e-08	TRUE	TRUE	TRUE	CGC
ColoRect-AdenoCA	FBXW7	CDS	2618	9	7	3.55096e-11	4.14454e-08	5.89885e-08	TRUE	TRUE	TRUE	CGC
ColoRect-AdenoCA	SMAD4	CDS	1774	6	6	2.27376e-10	1.77429e-07	3.57837e-07	TRUE	TRUE	TRUE	CGC
ColoRect-AdenoCA	SOX9	CDS	1524	7	6	5.12652e-08	3.42891e-05	6.33434e-05	FALSE	TRUE	TRUE	PCAWG-consensus
ColoRect-AdenoCA	NRAS	CDS	570	3	3	1.13064e-05	0.00661705	0.00918691	TRUE	TRUE	TRUE	CGC
ColoRect-AdenoCA	APC	Splice site	454	3	3	1.58657e-08	1.25815e-05	2.59191e-05	TRUE	TRUE	TRUE	CGC
Eso-AdenoCA	SMAD4	CDS	1774	17	14	0	0	0	TRUE	TRUE	TRUE	CGC
Eso-AdenoCA	TP53	CDS	1378	81	77	0	0	0	TRUE	TRUE	TRUE	CGC
Eso-AdenoCA	CDKN2A	CDS	915	16	13	4.86833e-12	1.0613e-08	8.56299e-09	TRUE	TRUE	TRUE	CGC
Eso-AdenoCA	ARID1A	CDS	6807	19	16	5.99409e-13	1.74228e-09	1.17916e-09	TRUE	TRUE	TRUE	CGC
Eso-AdenoCA	KRAS	CDS	708	5	5	1.2118e-06	0.00211338	0.00117646	TRUE	TRUE	TRUE	CGC
Eso-AdenoCA	EEF1A2	CDS	1374	7	7	7.1221e-05	0.088721	0.0507053	FALSE	FALSE	TRUE	PCAWG-raw
Eso-AdenoCA	MAP2K7	CDS	1440	6	6	1.29753e-05	0.0188574	0.0104296	FALSE	TRUE	TRUE	PCAWG-consensus
Eso-AdenoCA	TP53TG1	Enhancer	160	8	8	4.81121e-06	0.0235798	0.0954906	FALSE	TRUE	TRUE	PCAWG-consensus
Eso-AdenoCA	SDCCAG8	Promoter	656	7	7	2.99735e-07	0.00161977	0.00177597	FALSE	FALSE	TRUE	PCAWG-raw
Eso-AdenoCA	TP53	Splice site	375	3	3	1.53034e-05	0.0288622	0.0138984	TRUE	TRUE	TRUE	CGC
Head-SCC	TP53	CDS	1378	35	27	0	0	0	TRUE	TRUE	TRUE	CGC
Head-SCC	PIK3CA	CDS	3209	13	13	3.68594e-14	1.09601e-10	8.22504e-11	TRUE	TRUE	TRUE	CGC
Head-SCC	CDKN2A	CDS	915	10	10	4.69269e-12	9.30248e-09	8.35232e-09	TRUE	TRUE	TRUE	CGC
Head-SCC	CASP8	CDS	1713	7	7	2.23641e-09	3.32498e-06	3.27804e-06	TRUE	TRUE	TRUE	CGC
Head-SCC	NOTCH1	CDS	7666	14	14	5.72593e-08	6.81042e-05	7.01698e-05	TRUE	TRUE	TRUE	CGC
Head-SCC	TERT	Promoter	252	7	7	1.61828e-07	0.00053905	0.00103261	TRUE	TRUE	TRUE	CGC
Head-SCC	TP53	Splice site	375	4	4	3.48661e-06	0.00358423	0.00374302	TRUE	TRUE	TRUE	CGC
Kidney-ChRCC	TP53	CDS	1378	5	4	1.24664e-06	0.00122295	0.00120247	TRUE	TRUE	TRUE	CGC
Kidney-RCC	PBRM1	CDS	5115	52	48	0	0	0	TRUE	TRUE	TRUE	CGC
Kidney-RCC	VHL	CDS	642	82	79	0	0	0	TRUE	TRUE	TRUE	CGC
Kidney-RCC	SETD2	CDS	7695	22	22	0	0	0	TRUE	TRUE	TRUE	CGC
Kidney-RCC	BAP1	CDS	2259	11	11	1.42109e-14	2.65707e-11	3.31974e-11	TRUE	TRUE	TRUE	CGC
Kidney-RCC	PTEN	CDS	1212	7	7	2.40245e-10	3.59358e-07	3.74151e-07	TRUE	TRUE	TRUE	CGC
Kidney-RCC	MET	CDS	4359	9	9	3.0014e-05	0.0374125	0.0227784	TRUE	FALSE	FALSE	CGC
Kidney-RCC	VHL	Splice site	52	9	7	0	0	0	TRUE	TRUE	TRUE	CGC
Kidney-RCC	PBRM1	Splice site	892	11	11	0	0	0	TRUE	TRUE	TRUE	CGC
Kidney-RCC	PTEN	Splice site	208	3	3	2.62189e-08	1.51895e-05	4.10479e-05	TRUE	TRUE	TRUE	CGC
Liver-HCC	ALB	3'UTR	314	15	14	2.27629e-09	2.4889e-05	0.0002409	FALSE	TRUE	TRUE	PCAWG-consensus
Liver-HCC	HES1	5'UTR	236	5	5	2.4954e-06	0.00599145	0.0113387	FALSE	FALSE	TRUE	PCAWG-consensus
Liver-HCC	WDR74	5'UTR	801	9	8	1.13751e-06	0.00546233	0.0073351	FALSE	FALSE	TRUE	PCAWG-consensus
Liver-HCC	TP53	CDS	1378	92	90	0	0	0	TRUE	TRUE	TRUE	CGC
Liver-HCC	CTNNB1	CDS	2346	88	81	0	0	0	TRUE	TRUE	TRUE	CGC
Liver-HCC	ALB	CDS	1922	46	40	1.24856e-12	3.95668e-09	2.33337e-09	FALSE	TRUE	TRUE	PCAWG-consensus
Liver-HCC	AXIN1	CDS	2647	22	20	1.33227e-15	5.62927e-12	3.43422e-12	TRUE	TRUE	TRUE	CGC
Liver-HCC	ARID2	CDS	5531	29	23	1.09728e-08	2.78182e-05	1.47794e-05	TRUE	TRUE	TRUE	CGC
Liver-HCC	BAP1	CDS	2259	15	13	1.30493e-07	0.000236303	0.000147801	TRUE	TRUE	TRUE	CGC
Liver-HCC	ARID1A	CDS	6807	27	27	2.26379e-06	0.00318842	0.00203888	TRUE	TRUE	TRUE	CGC
Liver-HCC	CDKN1A	CDS	597	8	6	1.16892e-07	0.000236303	0.000134433	FALSE	TRUE	TRUE	PCAWG-consensus
Liver-HCC	NFE2L2	CDS	1980	14	13	2.87184e-07	0.000455042	0.000313403	TRUE	TRUE	TRUE	CGC
Liver-HCC	KEAP1	CDS	1875	11	10	5.52689e-06	0.00700589	0.00474893	TRUE	TRUE	TRUE	CGC
Liver-HCC	RPL22	CDS	409	5	5	1.95735e-05	0.0225558	0.0152417	TRUE	TRUE	TRUE	CGC
Liver-HCC	RMRP	lncRNA promoter	286	8	8	5.76408e-08	0.000115051	0.000344903	FALSE	TRUE	TRUE	PCAWG-consensus
Liver-HCC	TERT	Promoter	252	12	12	3.64153e-14	2.85096e-10	4.31532e-10	TRUE	TRUE	TRUE	CGC
Liver-HCC	WDR74	Promoter	1515	13	12	2.15303e-06	0.00842804	0.0093999	FALSE	TRUE	TRUE	PCAWG-consensus
Liver-HCC	ALB	Splice site	355	23	23	0	0	0	FALSE	TRUE	TRUE	PCAWG-consensus
Liver-HCC	TP53	Splice site	375	10	10	2.55351e-14	4.81082e-11	6.39638e-11	TRUE	TRUE	TRUE	CGC
Liver-HCC	AXIN1	Splice site	254	5	5	1.06001e-08	1.33138e-05	1.81041e-05	TRUE	TRUE	TRUE	CGC
Lung-AdenoCA	TP53	CDS	1378	11	11	9.21485e-15	2.21479e-11	2.22209e-11	TRUE	TRUE	TRUE	CGC
Lung-AdenoCA	KRAS	CDS	708	7	7	2.88658e-15	1.38758e-11	7.19278e-12	TRUE	TRUE	TRUE	CGC
Lung-AdenoCA	KEAP1	CDS	1875	8	7	1.3032e-09	2.08815e-06	1.94838e-06	TRUE	TRUE	TRUE	CGC
Lung-AdenoCA	STK11	CDS	1583	4	4	2.39905e-05	0.0288306	0.0182998	TRUE	TRUE	TRUE	CGC
Lung-AdenoCA	STK11	Splice site	234	4	4	6.93878e-12	5.25266e-09	1.53363e-08	TRUE	TRUE	TRUE	CGC
Lung-SCC	NFE2L2	CDS	1980	21	19	0	0	0	TRUE	TRUE	TRUE	CGC
Lung-SCC	TP53	CDS	1378	38	38	0	0	0	TRUE	TRUE	TRUE	CGC
Lung-SCC	CDKN2A	CDS	915	9	9	2.17439e-08	5.86288e-05	2.87689e-05	TRUE	TRUE	TRUE	CGC
Lymph-BNHL	BCL2	CDS	752	100	33	4.24507e-07	0.000532812	0.000443827	TRUE	FALSE	TRUE	CGC
Lymph-BNHL	PIM1	CDS	942	75	24	4.38312e-07	0.000532812	0.000455077	TRUE	FALSE	TRUE	CGC
Lymph-BNHL	SGK1	CDS	2197	87	16	3.82094e-07	0.000532812	0.000402296	FALSE	FALSE	TRUE	PCAWG-raw
Lymph-BNHL	MYC	CDS	1365	63	22	7.01513e-06	0.00609113	0.00592552	TRUE	FALSE	TRUE	CGC
Lymph-BNHL	CREBBP	CDS	7363	41	34	2.33326e-05	0.011818	0.0178893	TRUE	TRUE	TRUE	CGC
Lymph-BNHL	TP53	CDS	1378	25	22	3.84155e-08	0.000233489	4.90891e-05	TRUE	TRUE	TRUE	CGC
Lymph-BNHL	B2M	CDS	383	23	15	1.44979e-05	0.0088118	0.0115295	TRUE	TRUE	TRUE	CGC
Lymph-BNHL	TNFRSF14	CDS	883	16	13	8.84844e-06	0.0067226	0.00734951	TRUE	TRUE	TRUE	CGC
Lymph-BNHL	CCND3	CDS	1031	14	14	1.32272e-05	0.0088118	0.0105753	TRUE	TRUE	TRUE	CGC
Lymph-BNHL	EZH2	CDS	2277	14	13	2.17649e-05	0.011818	0.0167734	TRUE	TRUE	TRUE	CGC
Lymph-BNHL	TMSB4X	CDS	135	11	10	2.83934e-07	0.000532812	0.000312135	FALSE	TRUE	TRUE	PCAWG-consensus
Lymph-BNHL	P2RY8	CDS	1080	15	13	9.17781e-05	0.0429098	0.0641194	TRUE	FALSE	TRUE	CGC
Lymph-BNHL	GNAI2	CDS	1215	11	10	1.37554e-06	0.00139342	0.00129342	FALSE	TRUE	TRUE	PCAWG-consensus
Lymph-BNHL	MEF2BNB-MEF2B	CDS	1149	9	8	0.000147891	0.064206	0.0969779	FALSE	FALSE	TRUE	PCAWG-raw
Lymph-BNHL	SGK1	Splice site	376	21	9	2.11995e-10	2.70506e-07	4.19237e-07	FALSE	FALSE	TRUE	PCAWG-raw
Lymph-BNHL	BCL2	Splice site	46	18	11	3.96307e-09	2.52844e-06	7.09088e-06	TRUE	FALSE	TRUE	CGC
Lymph-BNHL	PIM1	Splice site	130	11	7	1.14372e-06	0.000364847	0.00134294	TRUE	FALSE	TRUE	CGC
Lymph-BNHL	IGLL5	Splice site	52	11	11	7.2862e-06	0.00154953	0.00720452	FALSE	FALSE	TRUE	PCAWG-raw
Lymph-BNHL	MYC	Splice site	78	11	8	2.84644e-06	0.000726412	0.00314565	TRUE	FALSE	TRUE	CGC
Lymph-BNHL	TMSB4X	Splice site	64	10	9	1.64255e-07	6.98632e-05	0.000220419	FALSE	TRUE	TRUE	PCAWG-consensus
Lymph-BNHL	BCL6	Splice site	220	4	4	0.000130949	0.0208864	0.0911163	TRUE	FALSE	FALSE	CGC
Lymph-BNHL	ETV6	Splice site	222	3	3	0.000113729	0.0207312	0.0870078	TRUE	FALSE	FALSE	CGC
Lymph-CLL	SF3B1	CDS	4045	9	9	4.61631e-13	7.61229e-10	9.20233e-10	TRUE	TRUE	TRUE	CGC
Lymph-CLL	TP53	CDS	1378	7	6	6.31064e-11	5.20312e-08	1.01451e-07	TRUE	TRUE	TRUE	CGC
Lymph-CLL	ATM	CDS	9171	11	8	1.94561e-06	0.00080208	0.00177369	TRUE	TRUE	TRUE	CGC
Lymph-CLL	ZNF292	CDS	8319	6	6	4.6009e-06	0.00126448	0.00399925	FALSE	TRUE	TRUE	PCAWG-consensus
Lymph-CLL	NXF1	CDS	2044	4	4	3.10348e-06	0.00102353	0.00274553	FALSE	TRUE	TRUE	PCAWG-consensus
Lymph-CLL	BRAF	CDS	2324	4	4	0.000106603	0.0219736	0.0724455	TRUE	TRUE	TRUE	CGC
Lymph-CLL	NFKBIE	CDS	1502	3	3	3.35608e-07	0.000184473	0.000358401	TRUE	TRUE	TRUE	CGC
Lymph-CLL	ATM	Splice site	1664	3	3	3.54564e-07	8.89957e-05	0.00044408	TRUE	TRUE	TRUE	CGC
Myeloid-MPN	DNMT3A	CDS	2864	3	3	1.03959e-06	0.000159577	0.00101586	TRUE	TRUE	TRUE	CGC
Myeloid-MPN	TET2	CDS	6165	5	3	6.43456e-08	1.97541e-05	7.69615e-05	TRUE	TRUE	TRUE	CGC
Ovary-AdenoCA	TP53	CDS	1378	96	96	0	0	0	TRUE	TRUE	TRUE	CGC
Ovary-AdenoCA	TP53	Splice site	375	14	14	0	0	0	TRUE	TRUE	TRUE	CGC
Ovary-AdenoCA	RB1	Splice site	675	5	5	1.90293e-09	1.35869e-06	3.57503e-06	TRUE	TRUE	TRUE	CGC
pan-cancer	TOB1	3'UTR	757	14	14	2.44031e-07	0.00402627	0.0129129	FALSE	TRUE	TRUE	PCAWG-consensus
pan-cancer	WDR74	5'UTR	801	40	37	0	0	0	FALSE	FALSE	TRUE	PCAWG-consensus
pan-cancer	MTG2	5'UTR	42	9	9	1.50412e-10	5.04821e-07	1.93983e-06	FALSE	TRUE	TRUE	PCAWG-consensus
pan-cancer	TBC1D12	5'UTR	110	11	11	8.66607e-12	5.8171e-08	2.23528e-07	FALSE	FALSE	TRUE	PCAWG-raw
pan-cancer	LEPROTL1	5'UTR	270	12	12	1.32962e-10	5.04821e-07	1.93983e-06	FALSE	FALSE	TRUE	PCAWG-raw
pan-cancer	PCF11	5'UTR	484	13	13	9.94403e-07	0.00266997	0.00732832	FALSE	FALSE	TRUE	PCAWG-raw
pan-cancer	SRSF9	5'UTR	184	7	7	6.70044e-06	0.0112442	0.0265889	FALSE	FALSE	FALSE	None
pan-cancer	PTDSS1	5'UTR	326	13	13	1.66933e-05	0.0224108	0.0574105	FALSE	TRUE	TRUE	PCAWG-consensus
pan-cancer	HIST1H2AC	5'UTR	88	8	8	1.01616e-05	0.0151578	0.0374434	FALSE	FALSE	TRUE	PCAWG-raw
pan-cancer	OS9	5'UTR	207	10	10	1.40204e-06	0.00313706	0.00803634	FALSE	FALSE	FALSE	None
pan-cancer	HIST1H2BD	5'UTR	49	6	6	2.63758e-06	0.00505851	0.0113387	FALSE	FALSE	FALSE	None
pan-cancer	CTNNB1	CDS	2346	124	113	0	0	0	TRUE	TRUE	TRUE	CGC
pan-cancer	ARID1A	CDS	6807	131	122	0	0	0	TRUE	TRUE	TRUE	CGC
pan-cancer	SMAD4	CDS	1774	106	96	0	0	0	TRUE	TRUE	TRUE	CGC
pan-cancer	PTEN	CDS	1212	85	75	0	0	0	TRUE	TRUE	TRUE	CGC
pan-cancer	TP53	CDS	1378	795	768	0	0	0	TRUE	TRUE	TRUE	CGC
pan-cancer	KRAS	CDS	708	261	259	0	0	0	TRUE	TRUE	TRUE	CGC
pan-cancer	VHL	CDS	642	85	82	0	0	0	TRUE	TRUE	TRUE	CGC
pan-cancer	CDKN2A	CDS	915	107	102	0	0	0	TRUE	TRUE	TRUE	CGC
pan-cancer	IDH1	CDS	1245	36	36	0	0	0	TRUE	TRUE	TRUE	CGC
pan-cancer	PIK3CA	CDS	3209	171	160	0	0	0	TRUE	TRUE	TRUE	CGC
pan-cancer	NFE2L2	CDS	1980	46	43	0	0	0	TRUE	TRUE	TRUE	CGC
pan-cancer	RB1	CDS	2787	52	51	0	0	0	TRUE	TRUE	TRUE	CGC
pan-cancer	PBRM1	CDS	5115	76	71	0	0	0	TRUE	TRUE	TRUE	CGC
pan-cancer	BRAF	CDS	2324	43	43	6.55809e-12	6.54221e-09	1.1401e-08	TRUE	TRUE	TRUE	CGC
pan-cancer	ALB	CDS	1922	56	50	1.02271e-07	6.4615e-05	0.00011853	FALSE	TRUE	TRUE	PCAWG-consensus
pan-cancer	MEN1	CDS	1848	36	35	1.35447e-14	1.60454e-11	3.21436e-11	TRUE	TRUE	TRUE	CGC
pan-cancer	APC	CDS	8751	117	96	1.33227e-15	1.68345e-12	3.43422e-12	TRUE	TRUE	TRUE	CGC
pan-cancer	FBXW7	CDS	2618	43	40	7.77156e-16	1.05216e-12	2.07484e-12	TRUE	TRUE	TRUE	CGC
pan-cancer	MAP2K4	CDS	1232	26	26	1.99285e-13	2.22191e-10	4.08147e-10	TRUE	TRUE	TRUE	CGC
pan-cancer	HIST1H4D	CDS	312	23	11	1.67791e-08	1.32513e-05	2.23983e-05	FALSE	TRUE	TRUE	PCAWG-consensus
pan-cancer	CDKN1A	CDS	597	18	16	1.38043e-09	1.1893e-06	2.04342e-06	FALSE	TRUE	TRUE	PCAWG-consensus
pan-cancer	BAP1	CDS	2259	37	34	9.26204e-12	8.77763e-09	1.59166e-08	TRUE	TRUE	TRUE	CGC
pan-cancer	NRAS	CDS	570	17	15	2.05552e-10	1.85526e-07	3.26933e-07	TRUE	TRUE	TRUE	CGC
pan-cancer	GATA3	CDS	1335	35	32	1.28912e-06	0.000626511	0.00123547	TRUE	TRUE	TRUE	CGC
pan-cancer	CBFB	CDS	595	16	15	3.26339e-08	2.47417e-05	4.20606e-05	TRUE	TRUE	TRUE	CGC
pan-cancer	SETD2	CDS	7695	78	75	3.65574e-12	3.8495e-09	6.58509e-09	TRUE	TRUE	TRUE	CGC
pan-cancer	SPOP	CDS	1125	21	21	9.16161e-09	7.54997e-06	1.24521e-05	TRUE	TRUE	TRUE	CGC
pan-cancer	B2M	CDS	383	14	14	8.72609e-07	0.000435248	0.000858303	TRUE	TRUE	TRUE	CGC
pan-cancer	KEAP1	CDS	1875	29	27	9.40262e-08	6.14542e-05	0.00011069	TRUE	TRUE	TRUE	CGC
pan-cancer	MAP3K1	CDS	4533	54	49	4.78345e-08	3.35798e-05	6.00978e-05	TRUE	TRUE	TRUE	CGC
pan-cancer	CDKN1B	CDS	740	18	17	3.43366e-07	0.000191416	0.000364085	TRUE	TRUE	TRUE	CGC
pan-cancer	ARID2	CDS	5531	63	52	6.35336e-08	4.30077e-05	7.66031e-05	TRUE	TRUE	TRUE	CGC
pan-cancer	DDX3X	CDS	2165	31	28	2.90457e-07	0.000170721	0.000314678	TRUE	TRUE	TRUE	CGC
pan-cancer	PIK3R1	CDS	2399	31	29	6.67797e-07	0.000351595	0.000670074	TRUE	TRUE	TRUE	CGC
pan-cancer	CDH1	CDS	2649	33	32	8.65962e-07	0.000435248	0.000857406	TRUE	TRUE	TRUE	CGC
pan-cancer	KDM6A	CDS	4469	48	47	1.33491e-06	0.000632547	0.00127121	TRUE	TRUE	TRUE	CGC
pan-cancer	NOTCH1	CDS	7666	77	72	7.91584e-06	0.0035723	0.00664877	TRUE	TRUE	TRUE	CGC
pan-cancer	AXIN1	CDS	2647	31	29	4.7163e-08	3.35798e-05	5.97563e-05	TRUE	TRUE	TRUE	CGC
pan-cancer	GNAS	CDS	3957	60	57	3.94043e-05	0.0158908	0.0293097	TRUE	TRUE	TRUE	CGC
pan-cancer	H3F3A	CDS	501	12	12	5.33401e-05	0.0206328	0.039092	TRUE	TRUE	TRUE	CGC
pan-cancer	EPHA2	CDS	2931	32	32	4.09844e-06	0.00189468	0.00358333	FALSE	TRUE	TRUE	PCAWG-consensus
pan-cancer	ACVR1B	CDS	1858	23	23	5.14897e-07	0.000278839	0.000530905	FALSE	TRUE	TRUE	PCAWG-consensus
pan-cancer	FOXA1	CDS	1417	27	27	3.42283e-05	0.0141036	0.025587	TRUE	TRUE	TRUE	CGC
pan-cancer	SF3B1	CDS	4045	39	39	2.97235e-07	0.000170721	0.000319706	TRUE	TRUE	TRUE	CGC
pan-cancer	MAP2K7	CDS	1440	18	18	1.75032e-05	0.00737236	0.013773	FALSE	TRUE	TRUE	PCAWG-consensus
pan-cancer	TGFBR2	CDS	1779	24	21	2.25031e-07	0.000137588	0.000249214	TRUE	TRUE	TRUE	CGC
pan-cancer	ACVR2A	CDS	1542	21	20	1.14404e-05	0.00504284	0.0092456	TRUE	TRUE	TRUE	CGC
pan-cancer	RNF43	CDS	2654	28	28	7.29935e-05	0.0271278	0.0517209	TRUE	TRUE	TRUE	CGC
pan-cancer	RPL22	CDS	409	8	8	4.2776e-05	0.0168912	0.0316602	TRUE	TRUE	TRUE	CGC
pan-cancer	AKT1	CDS	1484	17	17	8.41752e-05	0.0306819	0.0590839	TRUE	TRUE	TRUE	CGC
pan-cancer	GRM3	CDS	2781	60	55	6.0979e-05	0.0231159	0.043831	FALSE	FALSE	FALSE	None
pan-cancer	PI15	CDS	777	19	19	0.000113671	0.0406512	0.0765525	FALSE	FALSE	FALSE	None
pan-cancer	ARHGAP35	CDS	4500	42	40	1.54994e-05	0.00667671	0.0122608	FALSE	TRUE	TRUE	PCAWG-consensus
pan-cancer	ATP1A2	CDS	3063	36	34	0.000120672	0.042356	0.0805424	FALSE	FALSE	FALSE	None
pan-cancer	GPR126	Enhancer	736	34	33	0	0	0	FALSE	FALSE	TRUE	PCAWG-raw
pan-cancer	RN7SK	lncRNA	331	24	22	0	0	0	FALSE	FALSE	TRUE	PCAWG-raw
pan-cancer	RMRP	lncRNA	268	12	11	2.72301e-09	7.05941e-06	5.05214e-05	FALSE	TRUE	TRUE	PCAWG-consensus
pan-cancer	RPPH1	lncRNA	334	12	12	2.18091e-08	3.76933e-05	0.000269756	FALSE	TRUE	TRUE	PCAWG-consensus
pan-cancer	RMRP	lncRNA promoter	286	33	31	0	0	0	FALSE	TRUE	TRUE	PCAWG-consensus
pan-cancer	RN7SK	lncRNA promoter	241	16	15	0	0	0	FALSE	FALSE	TRUE	PCAWG-raw
pan-cancer	TERT	Promoter	252	99	97	0	0	0	TRUE	TRUE	TRUE	CGC
pan-cancer	WDR74	Promoter	1515	54	51	0	0	0	FALSE	TRUE	TRUE	PCAWG-consensus
pan-cancer	MTG2	Promoter	408	14	14	1.73982e-05	0.0281803	0.0656006	FALSE	FALSE	TRUE	PCAWG-consensus
pan-cancer	TBC1D12	Promoter	310	11	11	1.00607e-07	0.00044151	0.000834557	FALSE	FALSE	TRUE	PCAWG-raw
pan-cancer	HES1	Promoter	400	11	11	4.88008e-08	0.000289828	0.000506016	FALSE	TRUE	TRUE	PCAWG-consensus
pan-cancer	HIST1H2AC	Promoter	288	12	12	1.08626e-05	0.0193539	0.0429083	FALSE	FALSE	FALSE	PCAWG-raw
pan-cancer	HDAC1	Promoter	644	13	13	3.99389e-07	0.00108625	0.00220867	FALSE	FALSE	TRUE	PCAWG-raw
pan-cancer	DYNLL1	Promoter	884	17	17	4.2677e-07	0.00108625	0.00221259	FALSE	FALSE	FALSE	None
pan-cancer	SRSF9	Promoter	428	10	10	1.84184e-06	0.00410201	0.00848802	FALSE	FALSE	FALSE	None
pan-cancer	LEPROTL1	Promoter	882	14	14	1.23901e-07	0.00044151	0.000934351	FALSE	FALSE	TRUE	PCAWG-raw
pan-cancer	ZNF503	Promoter	468	10	10	2.06772e-05	0.0307005	0.0745746	FALSE	FALSE	FALSE	None
pan-cancer	SLC12A5	Promoter	847	14	14	6.41766e-06	0.0127048	0.0266179	FALSE	FALSE	FALSE	None
pan-cancer	ALB	Splice site	355	26	26	0	0	0	FALSE	TRUE	TRUE	PCAWG-consensus
pan-cancer	TP53	Splice site	375	77	77	0	0	0	TRUE	TRUE	TRUE	CGC
pan-cancer	PTEN	Splice site	208	13	13	0	0	0	TRUE	TRUE	TRUE	CGC
pan-cancer	RB1	Splice site	675	22	22	0	0	0	TRUE	TRUE	TRUE	CGC
pan-cancer	VHL	Splice site	52	10	8	0	0	0	TRUE	TRUE	TRUE	CGC
pan-cancer	GATA3	Splice site	130	11	11	3.44169e-15	6.30346e-12	9.23701e-12	TRUE	TRUE	TRUE	CGC
pan-cancer	PBRM1	Splice site	892	16	16	6.33193e-08	9.94022e-05	9.51663e-05	TRUE	TRUE	TRUE	CGC
pan-cancer	MAP2K4	Splice site	286	8	8	2.53006e-05	0.0278028	0.022108	TRUE	TRUE	TRUE	CGC
pan-cancer	STK11	Splice site	234	7	7	1.55355e-05	0.0189689	0.0138984	TRUE	TRUE	TRUE	CGC
pan-cancer	KDM6A	Splice site	779	14	14	1.60759e-07	0.000220823	0.000220419	TRUE	TRUE	TRUE	CGC
Panc-AdenoCA	CDKN2A	CDS	915	54	53	0	0	0	TRUE	TRUE	TRUE	CGC
Panc-AdenoCA	KRAS	CDS	708	206	206	0	0	0	TRUE	TRUE	TRUE	CGC
Panc-AdenoCA	TP53	CDS	1378	162	159	0	0	0	TRUE	TRUE	TRUE	CGC
Panc-AdenoCA	SMAD4	CDS	1774	55	51	0	0	0	TRUE	TRUE	TRUE	CGC
Panc-AdenoCA	ARID1A	CDS	6807	25	23	2.44249e-15	4.42042e-12	6.18935e-12	TRUE	TRUE	TRUE	CGC
Panc-AdenoCA	MAP2K4	CDS	1232	10	10	1.47438e-13	2.22361e-10	3.06154e-10	TRUE	TRUE	TRUE	CGC
Panc-AdenoCA	TGFBR2	CDS	1779	10	8	2.99181e-09	3.86756e-06	4.26e-06	TRUE	TRUE	TRUE	CGC
Panc-AdenoCA	RNF43	CDS	2654	9	9	1.01391e-07	0.000101943	0.000118428	TRUE	TRUE	TRUE	CGC
Panc-AdenoCA	GNAS	CDS	3957	15	14	1.19533e-07	0.000108165	0.000136421	TRUE	TRUE	TRUE	CGC
Panc-AdenoCA	ZFP36L2	CDS	1479	9	8	1.54822e-06	0.00127363	0.00142884	FALSE	TRUE	TRUE	PCAWG-consensus
Panc-AdenoCA	ACVR1B	CDS	1858	6	6	6.73836e-09	7.62192e-06	9.24255e-06	FALSE	TRUE	TRUE	PCAWG-consensus
Panc-AdenoCA	KAT8	CDS	1472	5	5	5.6975e-05	0.0429639	0.0413506	FALSE	FALSE	FALSE	None
Panc-AdenoCA	RBM10	CDS	2788	8	8	0.000116835	0.0755174	0.0783311	TRUE	TRUE	TRUE	CGC
Panc-AdenoCA	TP53	Splice site	375	18	18	0	0	0	TRUE	TRUE	TRUE	CGC
Panc-AdenoCA	SMAD4	Splice site	402	7	7	3.05878e-12	2.8676e-09	7.18315e-09	TRUE	TRUE	TRUE	CGC
Panc-AdenoCA	RNF43	Splice site	254	3	3	9.5985e-08	5.99906e-05	0.000138713	TRUE	TRUE	TRUE	CGC
Panc-Endocrine	DAXX	CDS	2223	14	14	0	0	0	TRUE	TRUE	TRUE	CGC
Panc-Endocrine	MEN1	CDS	1848	27	27	0	0	0	TRUE	TRUE	TRUE	CGC
Panc-Endocrine	PTEN	CDS	1212	6	6	2.22045e-16	1.86073e-13	6.14767e-13	TRUE	TRUE	TRUE	CGC
Panc-Endocrine	ATRX	CDS	7543	10	10	6.31254e-08	3.96743e-05	7.66031e-05	TRUE	TRUE	TRUE	CGC
Panc-Endocrine	DYNC1I1	CDS	2080	4	4	1.07195e-05	0.00449148	0.00875768	FALSE	TRUE	TRUE	PCAWG-consensus
Panc-Endocrine	SETD2	CDS	7695	7	6	6.01983e-06	0.00302677	0.00514293	TRUE	TRUE	TRUE	CGC
Panc-Endocrine	EFTUD2	CDS	2919	4	4	9.96832e-05	0.0313254	0.0689974	FALSE	FALSE	FALSE	None
Panc-Endocrine	TP53	CDS	1378	3	3	5.31619e-05	0.0190927	0.039092	TRUE	TRUE	TRUE	CGC
Panc-Endocrine	MEN1	Splice site	289	6	6	1.11022e-16	4.27436e-14	3.20889e-13	TRUE	TRUE	TRUE	CGC
Prost-AdenoCA	TP53	CDS	1378	16	16	0	0	0	TRUE	TRUE	TRUE	CGC
Prost-AdenoCA	SPOP	CDS	1125	14	14	0	0	0	TRUE	TRUE	TRUE	CGC
Prost-AdenoCA	FOXA1	CDS	1417	15	15	3.20854e-14	3.97378e-11	7.26823e-11	TRUE	TRUE	TRUE	CGC
Prost-AdenoCA	PTEN	CDS	1212	9	9	1.11022e-16	1.83335e-13	3.19206e-13	TRUE	TRUE	TRUE	CGC
Prost-AdenoCA	MSC	CDS	621	5	5	1.98886e-05	0.0197056	0.0154067	FALSE	FALSE	FALSE	None
Prost-AdenoCA	PTEN	Splice site	208	3	3	1.04048e-05	0.00886488	0.0100244	TRUE	TRUE	TRUE	CGC
Skin-Melanoma	NRAS	CDS	570	13	13	0	0	0	TRUE	TRUE	TRUE	CGC
Skin-Melanoma	BRAF	CDS	2324	35	32	0	0	0	TRUE	TRUE	TRUE	CGC
Skin-Melanoma	PTEN	CDS	1212	6	6	8.42673e-10	2.58701e-06	1.28558e-06	TRUE	TRUE	TRUE	CGC
Stomach-AdenoCA	TP53	CDS	1378	28	28	0	0	0	TRUE	TRUE	TRUE	CGC
Stomach-AdenoCA	PIK3CA	CDS	3209	10	9	9.56986e-10	2.58673e-06	1.44522e-06	TRUE	TRUE	TRUE	CGC
Stomach-AdenoCA	SMAD4	CDS	1774	7	6	2.81327e-09	5.0695e-06	4.04429e-06	TRUE	TRUE	TRUE	CGC
Stomach-AdenoCA	CTNNB1	CDS	2346	9	6	2.08064e-07	0.000281199	0.000232144	TRUE	TRUE	TRUE	CGC
Stomach-AdenoCA	RELA	CDS	1790	5	5	1.75113e-06	0.00189333	0.00160619	FALSE	TRUE	TRUE	PCAWG-consensus
Stomach-AdenoCA	RMRP	lncRNA promoter	286	5	4	5.53603e-06	0.00355413	0.0198755	FALSE	TRUE	TRUE	PCAWG-consensus
Thy-AdenoCA	BRAF	CDS	2324	10	10	1.81437e-19	1.45694e-16	5.31889e-16	TRUE	TRUE	TRUE	CGC
Thy-AdenoCA	TERT	Promoter	252	12	11	5.65991e-25	2.64884e-22	9.39001e-21	TRUE	TRUE	TRUE	CGC
Uterus-AdenoCA	PIK3CA	CDS	3209	18	15	0	0	0	TRUE	TRUE	TRUE	CGC
Uterus-AdenoCA	TP53	CDS	1378	32	31	0	0	0	TRUE	TRUE	TRUE	CGC
Uterus-AdenoCA	PTEN	CDS	1212	15	9	0	0	0	TRUE	TRUE	TRUE	CGC
Uterus-AdenoCA	PIK3R1	CDS	2399	13	11	0	0	0	TRUE	TRUE	TRUE	CGC
Uterus-AdenoCA	PPP2R1A	CDS	2024	7	7	6.22871e-09	4.11095e-06	8.62261e-06	TRUE	TRUE	TRUE	CGC
Uterus-AdenoCA	ARHGAP35	CDS	4500	8	7	2.53346e-09	2.0065e-06	3.67741e-06	FALSE	TRUE	TRUE	PCAWG-consensus
Uterus-AdenoCA	METTL11B	CDS	852	4	4	3.0403e-05	0.0133773	0.0229571	FALSE	FALSE	FALSE	None
Uterus-AdenoCA	FBXW7	CDS	2618	5	5	7.38694e-07	0.000365653	0.000736271	TRUE	TRUE	TRUE	CGC
Uterus-AdenoCA	ARID1A	CDS	6807	8	7	2.50269e-08	1.41581e-05	3.25367e-05	TRUE	TRUE	TRUE	CGC
Uterus-AdenoCA	PIK3R1	Splice site	430	5	3	1.3736e-06	0.00102608	0.00156399	TRUE	TRUE	TRUE	CGC
