# Supplementary material for: Combined burden and functional impact tests for cancer driver discovery using DriverPower
Source: Nat Commun. 2020 Feb 5;11:734. doi: 10.1038/s41467-019-13929-1 (PMC7002750; doi:10.1038/s41467-019-13929-1)
Supplement: Supplementary file 7 — Supplementary Data 4 [file 41467_2019_13929_MOESM7_ESM.xlsx]

## Sheet: Sheet1
Target	Gene	Cohort	Reference set	Call by other methods	Lack of evidence
CDS	ATP1A2	pan-cancer	None	0/4	Yes
CDS	EEF1A2	Eso-AdenoCA	PCAWG-raw	0/6	No
CDS	EFTUD2	Panc-Endocrine	None	2017-01-06	Yes
CDS	GRM3	pan-cancer	None	0/4	Yes
CDS	GSE1	CNS-Medullo	None	0/6	Yes
CDS	KAT8	Panc-AdenoCA	None	0/6	No
CDS	MEF2BNB-MEF2B	Lymph-BNHL	PCAWG-raw	2017-03-06	No
CDS	METTL11B	Uterus-AdenoCA	None	0/6	Yes
CDS	MSC	Prost-AdenoCA	None	0/6	Yes
CDS	PI15	pan-cancer	None	0/4	Yes
CDS	SGK1	Lymph-BNHL	PCAWG-raw	2017-04-06	No
Splice site	IGLL5	Lymph-BNHL	PCAWG-raw	2017-01-02	Yes
Splice site	SGK1	Lymph-BNHL	PCAWG-raw	2017-02-02	No
Splice site	ZFPM1	Breast-AdenoCA	None	0/2	Yes
Enhancer	GPR126	Bladder-TCC, Breast-AdenoCA, pan-cancer	PCAWG-raw	2017-03-05	No
5'UTR	HIST1H2BD	pan-cancer	None	0/4	Yes
5'UTR	OS9	pan-cancer	None	0/4	Yes
5'UTR	PCF11	pan-cancer	PCAWG-raw	2017-02-04	Yes
5'UTR/Promoter	HIST1H2AC	pan-cancer	PCAWG-raw	2017-02-04	No
5'UTR/Promoter	LEPROTL1	Bladder-TCC, pan-cancer	PCAWG-raw	2017-03-05	Yes
5'UTR/Promoter	SRSF9	pan-cancer	None	0/4	No
5'UTR/Promoter	TBC1D12	Breast-AdenoCA, pan-cancer	PCAWG-raw	2017-04-05	Yes
Promoter	DYNLL1	pan-cancer	None	2017-01-04	Yes
Promoter	HDAC1	pan-cancer	PCAWG-raw	0/4	Yes
Promoter	SDCCAG8	Eso-AdenoCA	PCAWG-raw	2017-01-05	Yes
Promoter	SLC12A5	pan-cancer	None	0/4	Yes
Promoter	ZNF503	pan-cancer	None	0/4	Yes
lncRNA/lncRNA promoter	RN7SK	Bladder-TCC, pan-cancer	PCAWG-raw	2017-03-05	Yes
